# Supplementary material for: Influence of the MUC1 Cell Surface Mucin on Gastric Mucosal Gene Expression Profiles in Response to Helicobacter pylori Infection in Mice
Source: Front Cell Infect Microbiol. 2020 Jul 24;10:343. doi: 10.3389/fcimb.2020.00343 (PMC7393270; doi:10.3389/fcimb.2020.00343)
Supplement: Supplementary file 1 [file Table_1.XLS]

## Sheet: All Samples with Gene annotatio
Supplementary Table 1: The entire microarray dataset
Probe Set ID	WT sham.rma-gene-default-Signal	Wt hr8.rma-gene-default-Signal	Wt 24hr.rma-gene-default-Signal	WT 72hr.rma-gene-default-Signal	KO sham.rma-gene-default-Signal	KO hr8.rma-gene-default-Signal	KO 24hr.rma-gene-default-Signal	KO 72hr.rma-gene-default-Signal	Gene Symbol	Gene Description	mRNA Accession	mRNA Source	mRna - Description	mRNA - xhyb	UniGene ID	GO Biological Process ID	GO Biological Process Term	GO Cellular Component ID	GO Cellular Component Term	GO Molecular Function ID	GO Molecular Function Term	Pathway Source	Pathway Name	Sham (KO/WT)	8hr (KO/WT)	24 (KO/WT)	72 (KO/WT)	Wt-changed over time	KO-changed over time
10344614	6.04319	6.22039	6.16413	6.15908	6.14646	6.38127	6.24886	6.34423	---	---	GENSCAN00000037374	ENSEMBL	cdna:Genscan chromosome:NCBIM37:1:3018707:3044814:1	FALSE	---	---	---	---	---	---	---	---	---	0.103266	0.160886	0.084725	0.185148	FALSE	FALSE
10344616	1.26386	1.28235	1.40421	1.12861	1.32725	1.27909	1.25979	1.29839	---	---	ENSMUST00000082908	ENSEMBL	ncrna:snRNA chromosome:NCBIM37:1:3092097:3092206:1 gene:ENSMUSG00000064842	FALSE	---	---	---	---	---	---	---	---	---	0.063383	-0.003256	-0.144412	0.169779	FALSE	FALSE
10344620	3.50885	3.67677	4.0233	3.7416	3.87741	3.63027	3.38667	3.4202	Gm10568	predicted gene 10568	ENSMUST00000097833	ENSEMBL	Putative uncharacterized protein gene:ENSMUSG00000073742	FALSE	---	---	---	---	---	---	---	---	---	0.368559	-0.046498	-0.636626	-0.321403	FALSE	FALSE
10344622	6.54061	6.55396	6.4947	6.40472	6.37405	6.33988	6.22496	6.56243	Gm6123	predicted gene 6123	XR_030609	RefSeq	PREDICTED: Mus musculus similar to pyruvate dehydrogenase (lipoamide) beta (LOC620009), misc RNA.	FALSE	---	---	---	---	---	---	---	---	---	-0.166558	-0.214075	-0.269741	0.157719	FALSE	FALSE
10344624	10.0142	9.89541	9.84191	9.86037	9.89594	9.93177	9.80403	9.94224	Lypla1	lysophospholipase 1	NM_008866	RefSeq	Mus musculus lysophospholipase 1 (Lypla1), mRNA.	FALSE	Mm.299955	GO:0006629 // GO:0006631	lipid metabolic process // fatty acid metabolic process	GO:0005737 // GO:0005739	cytoplasm // mitochondrion	GO:0016787	hydrolase activity	---	---	-0.118281	0.036358	-0.037885	0.081872	FALSE	FALSE
10344633	9.50086	9.25979	9.34906	9.34986	9.29162	9.39451	9.36717	9.31651	Tcea1	transcription elongation factor A (SII) 1	NM_011541	RefSeq	Mus musculus transcription elongation factor A (SII) 1 (Tcea1), transcript variant 2, mRNA.	FALSE	Mm.207263	GO:0006350 // GO:0006354 // GO:0006355 // GO:0006357 // GO:0030218 // GO:0045449 // GO:0045893 // GO:0045944	transcription // RNA elongation // regulation of transcription, DNA-dependent // regulation of transcription from RNA polymerase II promoter // erythrocyte differentiation // regulation of transcription // positive regulation of transcription, DNA-dependent // positive regulation of transcription from RNA polymerase II promoter	GO:0005634 // GO:0005654	nucleus // nucleoplasm	GO:0003676 // GO:0003677 // GO:0003702 // GO:0003711 // GO:0003746 // GO:0005515 // GO:0008270 // GO:0030528 // GO:0046872	nucleic acid binding // DNA binding // RNA polymerase II transcription factor activity // transcription elongation regulator activity // translation elongation factor activity // protein binding // zinc ion binding // transcription regulator activity // metal ion binding	---	---	-0.209244	0.134721	0.018111	-0.03335	FALSE	FALSE
10344637	9.07587	9.00957	8.84815	8.84086	8.97837	8.99399	8.99459	8.98547	Atp6v1h	ATPase, H+ transporting, lysosomal V1 subunit H	NM_133826	RefSeq	Mus musculus ATPase, H+ transporting, lysosomal V1 subunit H (Atp6v1h), mRNA.	FALSE	Mm.27082	GO:0006810 // GO:0006811 // GO:0015986 // GO:0015992	transport // ion transport // ATP synthesis coupled proton transport // proton transport	GO:0000221	vacuolar proton-transporting V-type ATPase, V1 domain	GO:0005488 // GO:0015078 // GO:0016820 // GO:0046961	binding // hydrogen ion transmembrane transporter activity // hydrolase activity, acting on acid anhydrides, catalyzing transmembrane movement of substances // proton-transporting ATPase activity, rotational mechanism	---	---	-0.097508	-0.015578	0.146435	0.144604	Decreased	FALSE
10344653	3.40547	3.64153	4.00351	3.74255	3.70834	3.86085	3.73292	3.85172	Oprk1	opioid receptor, kappa 1	NM_011011	RefSeq	Mus musculus opioid receptor, kappa 1 (Oprk1), mRNA.	FALSE	Mm.7977	GO:0007165 // GO:0007186	signal transduction // G-protein coupled receptor protein signaling pathway	GO:0005886 // GO:0016020 // GO:0016021	plasma membrane // membrane // integral to membrane	GO:0004871 // GO:0004872 // GO:0004930 // GO:0004985 // GO:0004987	signal transducer activity // receptor activity // G-protein coupled receptor activity // opioid receptor activity // kappa-opioid receptor activity	---	---	0.302871	0.219327	-0.270588	0.109168	FALSE	FALSE
10344658	7.80795	7.89073	7.88798	7.77138	7.81744	7.74401	7.74698	7.71922	Rb1cc1	RB1-inducible coiled-coil 1	NM_009826	RefSeq	Mus musculus RB1-inducible coiled-coil 1 (Rb1cc1), mRNA.	FALSE	Mm.293811	GO:0001889 // GO:0001934 // GO:0006350 // GO:0007049 // GO:0007254 // GO:0007507 // GO:0043066 // GO:0045449 // GO:0045793	liver development // positive regulation of protein amino acid phosphorylation // transcription // cell cycle // JNK cascade // heart development // negative regulation of apoptosis // regulation of transcription // positive regulation of cell size	GO:0005634 // GO:0005634 // GO:0005737	nucleus // nucleus // cytoplasm	GO:0005515	protein binding	---	---	0.009487	-0.146726	-0.140992	-0.052155	FALSE	FALSE
10344674	2.91088	3.25406	3.04632	3.12885	3.12893	2.97919	3.01064	3.30958	Fam150a	family with sequence similarity 150, member A	AK087278	GenBank HTC	Mus musculus 0 day neonate lung cDNA, RIKEN full-length enriched library, clone:E030041H06 product:unclassifiable, full insert sequence.	FALSE	Mm.388992	---	---	---	---	---	---	---	---	0.218054	-0.274873	-0.035679	0.180723	FALSE	FALSE
10344679	5.78982	5.83972	5.85065	5.81236	5.82323	5.34391	5.58001	5.48607	St18	suppression of tumorigenicity 18	NM_173868	RefSeq	Mus musculus suppression of tumorigenicity 18 (St18), mRNA.	FALSE	Mm.234612	GO:0000122 // GO:0006350 // GO:0006355 // GO:0045449	negative regulation of transcription from RNA polymerase II promoter // transcription // regulation of transcription, DNA-dependent // regulation of transcription	GO:0005634	nucleus	GO:0003677 // GO:0003700 // GO:0008270 // GO:0016564 // GO:0046872	DNA binding // transcription factor activity // zinc ion binding // transcription repressor activity // metal ion binding	---	---	0.033407	-0.495808	-0.270643	-0.326287	FALSE	FALSE
10344707	9.02745	9.06855	9.00757	9.0296	8.93027	8.77403	8.78602	8.82723	Pcmtd1	protein-L-isoaspartate (D-aspartate) O-methyltransferase domain containing 1	NM_183028	RefSeq	Mus musculus protein-L-isoaspartate (D-aspartate) O-methyltransferase domain containing 1 (Pcmtd1), mRNA.	FALSE	Mm.478266	GO:0006464	protein modification process	GO:0005737	cytoplasm	GO:0004719 // GO:0008168 // GO:0016740	protein-L-isoaspartate (D-aspartate) O-methyltransferase activity // methyltransferase activity // transferase activity	---	---	-0.097177	-0.294528	-0.221552	-0.202368	FALSE	FALSE
10344713	8.61136	8.76896	8.63186	8.75194	8.78979	8.86041	8.65585	8.76104	Ahcy	S-adenosylhomocysteine hydrolase	NM_016661	RefSeq	Mus musculus S-adenosylhomocysteine hydrolase (Ahcy), mRNA.	FALSE	Mm.330692 // Mm.371964	GO:0006730 // GO:0019510	one-carbon metabolic process // S-adenosylhomocysteine catabolic process	GO:0005737 // GO:0005829	cytoplasm // cytosol	GO:0004013 // GO:0005507 // GO:0016787 // GO:0043621	adenosylhomocysteinase activity // copper ion binding // hydrolase activity // protein self-association	---	---	0.17843	0.091448	0.023986	0.009091	FALSE	FALSE
10344715	3.16741	3.125	2.8488	3.19636	3.27577	3.37536	3.4713	3.19636	---	---	ENSMUST00000067345	ENSEMBL	cdna:pseudogene chromosome:NCBIM37:1:7488080:7488381:1 gene:ENSMUSG00000054338	FALSE	---	---	---	---	---	---	---	---	---	0.10836	0.25036	0.6225	0	FALSE	FALSE
10344717	3.68253	3.75622	4.05186	4.11538	3.75183	3.82836	3.82552	3.77005	---	---	ENSMUST00000102181	ENSEMBL	ncrna:miRNA chromosome:NCBIM37:1:8806219:8806328:1 gene:ENSMUSG00000076135	FALSE	---	---	---	---	---	---	---	---	---	0.069295	0.072143	-0.226334	-0.345333	Increased	FALSE
10344719	5.00326	4.89614	5.02459	4.93916	4.96994	4.97405	4.78619	4.75887	Gm7075 // Gm7075 // Gm7075	predicted gene 7075 // predicted gene 7075 // predicted gene 7075	ENSMUST00000054760	ENSEMBL	similar to zinc RING finger protein SAG gene:ENSMUSG00000048185	FALSE	---	---	---	---	---	---	---	---	---	-0.03332	0.077908	-0.238404	-0.18029	FALSE	FALSE
10344721	1.60795	1.23816	1.36422	1.42052	1.62877	1.48833	1.48833	1.38682	---	---	ENSMUST00000083691	ENSEMBL	ncrna:snRNA chromosome:NCBIM37:1:9448751:9448853:1 gene:ENSMUSG00000065625	FALSE	---	---	---	---	---	---	---	---	---	0.020817	0.250176	0.124108	-0.033701	FALSE	FALSE
10344723	6.98522	7.43442	7.44664	7.32963	7.56468	7.31056	7.34626	7.31869	Rrs1	RRS1 ribosome biogenesis regulator homolog (S. cerevisiae)	NM_021511	RefSeq	Mus musculus RRS1 ribosome biogenesis regulator homolog (S. cerevisiae) (Rrs1), mRNA.	FALSE	Mm.29061	GO:0008150 // GO:0042254	biological_process // ribosome biogenesis	GO:0005575 // GO:0005634	cellular_component // nucleus	GO:0003674	molecular_function	---	---	0.579468	-0.12386	-0.100385	-0.010945	FALSE	FALSE
10344725	6.99292	6.98175	6.96226	6.78845	6.89208	6.45853	6.49735	6.64186	Adhfe1	alcohol dehydrogenase, iron containing, 1	NM_175236	RefSeq	Mus musculus alcohol dehydrogenase, iron containing, 1 (Adhfe1), nuclear gene encoding mitochondrial protein, transcript variant 1, mRNA.	FALSE	Mm.28514	GO:0055114	oxidation reduction	GO:0005575 // GO:0005739	cellular_component // mitochondrion	GO:0016491 // GO:0046872 // GO:0047988	oxidoreductase activity // metal ion binding // hydroxyacid-oxoacid transhydrogenase activity	---	---	-0.100849	-0.523223	-0.464907	-0.146589	Decreased	FALSE
10344741	10.7428	10.6784	10.5981	10.76	10.7304	10.6879	10.7072	10.7305	Hnrnpa3	heterogeneous nuclear ribonucleoprotein A3	NM_053263	RefSeq	Mus musculus heterogeneous nuclear ribonucleoprotein A3 (Hnrnpa3), transcript variant c, mRNA.	FALSE	Mm.316306 // Mm.331491 // Mm.379375	GO:0006397 // GO:0008380	mRNA processing // RNA splicing	GO:0005634 // GO:0005681 // GO:0030529	nucleus // spliceosomal complex // ribonucleoprotein complex	GO:0000166 // GO:0003676 // GO:0003723	nucleotide binding // nucleic acid binding // RNA binding	---	---	-0.01234	0.00943	0.10907	-0.02949	FALSE	FALSE
10344743	4.13507	3.77407	3.79304	3.9052	3.701	3.93802	4.22726	3.56905	3110035E14Rik	RIKEN cDNA 3110035E14 gene	BC066997	GenBank	Mus musculus RIKEN cDNA 3110035E14 gene, mRNA (cDNA clone MGC:91354 IMAGE:5703513), complete cds.	FALSE	Mm.279818	---	---	---	---	---	---	---	---	-0.434071	0.163943	0.434217	-0.336155	FALSE	FALSE
10344750	7.0044	6.96751	6.95614	6.95259	7.08918	6.80471	6.95476	7.08624	Sgk3	serum/glucocorticoid regulated kinase 3	NM_133220	RefSeq	Mus musculus serum/glucocorticoid regulated kinase 3 (Sgk3), transcript variant 1, mRNA.	FALSE	Mm.336410	GO:0006468 // GO:0006916 // GO:0007154	protein amino acid phosphorylation // anti-apoptosis // cell communication	GO:0005768 // GO:0016023 // GO:0031410	endosome // cytoplasmic membrane-bounded vesicle // cytoplasmic vesicle	GO:0000166 // GO:0004672 // GO:0004674 // GO:0005515 // GO:0005524 // GO:0016301 // GO:0016740 // GO:0035091	nucleotide binding // protein kinase activity // protein serine/threonine kinase activity // protein binding // ATP binding // kinase activity // transferase activity // phosphoinositide binding	---	---	0.084775	-0.162798	-0.001385	0.133656	Decreased	FALSE
10344772	3.06565	3.29287	2.94203	3.11855	3.16163	3.1157	3.17139	3.43185	6030422M02Rik	RIKEN cDNA 6030422M02 gene	NM_177722	RefSeq	Mus musculus RIKEN cDNA 6030422M02 gene (6030422M02Rik), mRNA.	FALSE	Mm.259800	---	---	---	---	---	---	---	---	0.095976	-0.177172	0.229362	0.313298	FALSE	FALSE
10344789	6.54488	6.64513	6.70815	6.73232	6.84438	6.42537	6.68974	6.51164	Cspp1	centrosome and spindle pole associated protein 1	NM_026493	RefSeq	Mus musculus centrosome and spindle pole associated protein 1 (Cspp1), mRNA.	FALSE	Mm.244046	---	---	---	---	---	---	---	---	0.299499	-0.219758	-0.018405	-0.220679	Increased	FALSE
10344797	7.23824	7.26468	7.24369	7.268	7.33047	7.23425	7.25362	7.07394	Cspp1	centrosome and spindle pole associated protein 1	ENSMUST00000118263	ENSEMBL	MCG8324, isoform CRA_a gene:ENSMUSG00000056763	FALSE	Mm.244046	---	---	---	---	---	---	---	---	0.09224	-0.030434	0.009926	-0.194062	FALSE	FALSE
10344799	7.24943	7.20999	7.22378	7.24324	7.11233	7.13802	7.49401	7.17865	Cspp1	centrosome and spindle pole associated protein 1	NM_026493	RefSeq	Mus musculus centrosome and spindle pole associated protein 1 (Cspp1), mRNA.	FALSE	Mm.244046	---	---	---	---	---	---	---	---	-0.137096	-0.071971	0.270229	-0.064594	FALSE	FALSE
10344801	7.09113	7.308	7.24797	7.30433	7.20503	7.05073	7.41666	7.27992	Cspp1	centrosome and spindle pole associated protein 1	NM_026493	RefSeq	Mus musculus centrosome and spindle pole associated protein 1 (Cspp1), mRNA.	FALSE	Mm.244046	---	---	---	---	---	---	---	---	0.113899	-0.257269	0.168689	-0.024411	FALSE	FALSE
10344803	6.35241	6.45694	6.8401	6.36727	6.78957	5.76544	6.36631	6.58258	Cspp1	centrosome and spindle pole associated protein 1	NM_026493	RefSeq	Mus musculus centrosome and spindle pole associated protein 1 (Cspp1), mRNA.	FALSE	Mm.244046	---	---	---	---	---	---	---	---	0.437162	-0.691495	-0.47379	0.215317	FALSE	FALSE
10344805	5.57296	5.8653	6.09896	5.82171	6.24645	5.68067	5.68959	5.93975	Cspp1	centrosome and spindle pole associated protein 1	NM_026493	RefSeq	Mus musculus centrosome and spindle pole associated protein 1 (Cspp1), mRNA.	FALSE	Mm.244046	---	---	---	---	---	---	---	---	0.673493	-0.184637	-0.409377	0.118039	FALSE	FALSE
10344807	7.11375	7.01143	7.05105	7.17052	7.03456	6.96926	7.16249	7.2328	Cspp1	centrosome and spindle pole associated protein 1	NM_026493	RefSeq	Mus musculus centrosome and spindle pole associated protein 1 (Cspp1), mRNA.	FALSE	Mm.244046	---	---	---	---	---	---	---	---	-0.079191	-0.04217	0.111433	0.062276	FALSE	FALSE
10344809	7.55593	7.61276	7.57155	7.75822	7.52991	7.45991	7.75975	7.74707	Cspp1	centrosome and spindle pole associated protein 1	NM_026493	RefSeq	Mus musculus centrosome and spindle pole associated protein 1 (Cspp1), mRNA.	FALSE	Mm.244046	---	---	---	---	---	---	---	---	-0.026018	-0.152844	0.188207	-0.011152	FALSE	FALSE
10344811	7.79518	7.78495	7.73559	7.90483	7.71483	7.72887	7.84715	7.81098	Cspp1	centrosome and spindle pole associated protein 1	NM_026493	RefSeq	Mus musculus centrosome and spindle pole associated protein 1 (Cspp1), mRNA.	FALSE	Mm.244046	---	---	---	---	---	---	---	---	-0.080356	-0.056081	0.111557	-0.093851	FALSE	FALSE
10344813	5.97283	5.97265	6.0894	6.33803	6.16318	5.78592	5.98566	6.21752	Cspp1	centrosome and spindle pole associated protein 1	NM_026493	RefSeq	Mus musculus centrosome and spindle pole associated protein 1 (Cspp1), mRNA.	FALSE	Mm.244046	---	---	---	---	---	---	---	---	0.190342	-0.186729	-0.103739	-0.120507	FALSE	FALSE
10344815	6.6581	6.708	7.11524	6.83458	6.98118	6.57019	6.43166	6.87326	Cspp1	centrosome and spindle pole associated protein 1	NM_026493	RefSeq	Mus musculus centrosome and spindle pole associated protein 1 (Cspp1), mRNA.	FALSE	Mm.244046	---	---	---	---	---	---	---	---	0.323079	-0.13781	-0.683574	0.038681	FALSE	FALSE
10344817	6.39611	6.09194	6.13586	6.17098	6.00678	5.97989	5.57096	6.14363	Cspp1	centrosome and spindle pole associated protein 1	NM_026493	RefSeq	Mus musculus centrosome and spindle pole associated protein 1 (Cspp1), mRNA.	FALSE	Mm.244046	---	---	---	---	---	---	---	---	-0.389335	-0.112047	-0.564907	-0.027352	FALSE	FALSE
10344819	6.77536	6.74625	6.99229	6.83088	6.79793	6.80096	6.66169	6.88366	Cspp1	centrosome and spindle pole associated protein 1	NM_026493	RefSeq	Mus musculus centrosome and spindle pole associated protein 1 (Cspp1), mRNA.	FALSE	Mm.244046	---	---	---	---	---	---	---	---	0.022569	0.054704	-0.330602	0.052774	FALSE	FALSE
10344821	7.17127	7.35584	7.42196	7.14569	7.0817	7.08815	7.2226	7.10188	Cspp1	centrosome and spindle pole associated protein 1	NM_026493	RefSeq	Mus musculus centrosome and spindle pole associated protein 1 (Cspp1), mRNA.	FALSE	Mm.244046	---	---	---	---	---	---	---	---	-0.089568	-0.267684	-0.199363	-0.043813	FALSE	FALSE
10344835	7.92623	7.63417	7.79842	7.95683	7.71989	7.98158	7.91181	7.87438	---	---	GENSCAN00000012277	ENSEMBL	cdna:Genscan chromosome:NCBIM37:1:10836156:10859287:1	FALSE	---	---	---	---	---	---	---	---	---	-0.206335	0.347411	0.113387	-0.082451	FALSE	FALSE
10344837	5.93502	6.09217	6.12085	6.04073	5.89348	5.91064	5.74415	5.61875	Prex2	phosphatidylinositol-3,4,5-trisphosphate-dependent Rac exchange factor 2	NM_029525	RefSeq	Mus musculus phosphatidylinositol-3,4,5-trisphosphate-dependent Rac exchange factor 2 (Prex2), transcript variant 1, mRNA.	FALSE	Mm.123247	GO:0007186 // GO:0007242 // GO:0035023	G-protein coupled receptor protein signaling pathway // intracellular signaling cascade // regulation of Rho protein signal transduction	GO:0005575 // GO:0005622	cellular_component // intracellular	GO:0005085 // GO:0005089 // GO:0005515 // GO:0030675 // GO:0030676	guanyl-nucleotide exchange factor activity // Rho guanyl-nucleotide exchange factor activity // protein binding // Rac GTPase activator activity // Rac guanyl-nucleotide exchange factor activity	---	---	-0.041537	-0.181531	-0.3767	-0.421977	FALSE	FALSE
10344879	3.75713	3.67065	3.76607	3.64638	3.87922	3.95543	3.93503	3.31502	A830018L16Rik	RIKEN cDNA A830018L16 gene	NM_001160369	RefSeq	Mus musculus RIKEN cDNA A830018L16 gene (A830018L16Rik), transcript variant 1, mRNA.	FALSE	Mm.52021	---	---	---	---	---	---	---	---	0.122093	0.284781	0.168954	-0.331358	FALSE	FALSE
10344895	6.38962	6.6708	6.7616	6.62471	6.5773	6.59567	6.48247	6.3189	Gm7560	predicted gene 7560	XR_032183	RefSeq	PREDICTED: Mus musculus similar to adenine nucleotide translocase (LOC665262), misc RNA.	FALSE	---	---	---	---	---	---	---	---	---	0.187671	-0.075135	-0.279132	-0.305805	FALSE	FALSE
10344897	5.9887	5.53447	5.83778	5.84342	5.84703	5.80739	5.71441	5.74674	Sulf1	sulfatase 1	NM_172294	RefSeq	Mus musculus sulfatase 1 (Sulf1), mRNA.	FALSE	Mm.45563	GO:0006790 // GO:0006915 // GO:0008152	sulfur metabolic process // apoptosis // metabolic process	GO:0005615 // GO:0005783 // GO:0005794 // GO:0009986	extracellular space // endoplasmic reticulum // Golgi apparatus // cell surface	GO:0003824 // GO:0004065 // GO:0005509 // GO:0008449 // GO:0008484 // GO:0016787 // GO:0046872	catalytic activity // arylsulfatase activity // calcium ion binding // N-acetylglucosamine-6-sulfatase activity // sulfuric ester hydrolase activity // hydrolase activity // metal ion binding	---	---	-0.141663	0.272915	-0.123363	-0.096682	FALSE	FALSE
10344922	4.41449	3.74515	3.77194	4.16438	4.15937	4.15337	3.72195	4.00179	---	---	ENSMUST00000092507	ENSEMBL	cdna:pseudogene chromosome:NCBIM37:1:13052235:13052429:1 gene:ENSMUSG00000069620	FALSE	---	---	---	---	---	---	---	---	---	-0.255117	0.408229	-0.049985	-0.162588	FALSE	FALSE
10344924	7.58508	7.43297	7.19971	7.22581	7.28788	7.108	7.35419	7.50252	Xkr9	X Kell blood group precursor related family member 9 homolog	NM_001011873	RefSeq	Mus musculus X Kell blood group precursor related family member 9 homolog (Xkr9), mRNA.	FALSE	Mm.311142	---	---	GO:0016020 // GO:0016021	membrane // integral to membrane	---	---	---	---	-0.297199	-0.324969	0.15448	0.276714	FALSE	FALSE
10344929	3.77108	3.44439	3.6613	3.51325	3.43276	3.46327	3.68302	3.68169	Msc	musculin	NM_010827	RefSeq	Mus musculus musculin (Msc), mRNA.	FALSE	Mm.5820	GO:0006350 // GO:0045449	transcription // regulation of transcription	GO:0005634	nucleus	GO:0003677 // GO:0030528	DNA binding // transcription regulator activity	---	---	-0.33832	0.018888	0.021722	0.168442	FALSE	FALSE
10344931	11.0794	11.0039	11.0824	11.0567	10.981	11.0337	10.926	10.9647	Rpl5	ribosomal protein L5	NM_016980	RefSeq	Mus musculus ribosomal protein L5 (Rpl5), mRNA.	FALSE	Mm.426204 // Mm.477988	GO:0006412 // GO:0008150	translation // biological_process	GO:0005622 // GO:0005634 // GO:0005737 // GO:0005840 // GO:0030529	intracellular // nucleus // cytoplasm // ribosome // ribonucleoprotein complex	GO:0003723 // GO:0003735 // GO:0005515 // GO:0008097 // GO:0019843	RNA binding // structural constituent of ribosome // protein binding // 5S rRNA binding // rRNA binding	GenMAPP	Ribosomal_Proteins	-0.09837	0.02986	-0.1565	-0.09196	FALSE	FALSE
10344935	4.44799	4.68938	4.61223	4.70617	4.471	4.38608	4.53832	4.45638	Kcnb2	potassium voltage gated channel, Shab-related subfamily, member 2	NM_001098528	RefSeq	Mus musculus potassium voltage gated channel, Shab-related subfamily, member 2 (Kcnb2), mRNA.	FALSE	Mm.156081	GO:0006810 // GO:0006811 // GO:0006813	transport // ion transport // potassium ion transport	GO:0008076 // GO:0016020 // GO:0016021	voltage-gated potassium channel complex // membrane // integral to membrane	GO:0005216 // GO:0005244 // GO:0005249 // GO:0005267 // GO:0005515 // GO:0030955	ion channel activity // voltage-gated ion channel activity // voltage-gated potassium channel activity // potassium channel activity // protein binding // potassium ion binding	---	---	0.023009	-0.3033	-0.073904	-0.249794	FALSE	FALSE
10344939	7.68672	7.664	7.79741	7.63732	7.66921	7.65604	7.57098	7.67369	Terf1	telomeric repeat binding factor 1	NM_009352	RefSeq	Mus musculus telomeric repeat binding factor 1 (Terf1), mRNA.	FALSE	Mm.4306	GO:0007004 // GO:0007049 // GO:0007067 // GO:0045449 // GO:0051301	telomere maintenance via telomerase // cell cycle // mitosis // regulation of transcription // cell division	GO:0000781 // GO:0000784 // GO:0005634 // GO:0005694	chromosome, telomeric region // nuclear chromosome, telomeric region // nucleus // chromosome	GO:0003677 // GO:0005515 // GO:0042162	DNA binding // protein binding // telomeric DNA binding	---	---	-0.017507	-0.007961	-0.226432	0.036369	FALSE	FALSE
10344950	4.75195	4.53582	4.7541	4.77104	4.64513	3.97812	4.49	4.38946	LOC675046	similar to 60S ribosomal protein L17 (L23) (Amino acid starvation-induced protein) (ASI)	XM_001473720	RefSeq	PREDICTED: Mus musculus similar to Ribosomal protein L17 (LOC675046), mRNA.	FALSE	---	---	---	---	---	---	---	---	---	-0.106819	-0.557698	-0.264095	-0.381579	FALSE	FALSE
10344952	9.13382	9.22984	9.20475	9.23338	9.21098	9.23949	9.37945	9.39985	Rdh10	retinol dehydrogenase 10 (all-trans)	NM_133832	RefSeq	Mus musculus retinol dehydrogenase 10 (all-trans) (Rdh10), mRNA.	FALSE	Mm.274376	GO:0001656 // GO:0001701 // GO:0002138 // GO:0007601 // GO:0008152 // GO:0008406 // GO:0009887 // GO:0014032 // GO:0031076 // GO:0035115 // GO:0043583 // GO:0043584 // GO:0048568 // GO:0048703 // GO:0055114 // GO:0060431 // GO:0060449	metanephros development // in utero embryonic development // retinoic acid biosynthetic process // visual perception // metabolic process // gonad development // organ morphogenesis // neural crest cell development // embryonic camera-type eye development // embryonic forelimb morphogenesis // ear development // nose development // embryonic organ development // embryonic viscerocranium morphogen…	GO:0005624 // GO:0005783 // GO:0005792 // GO:0005792 // GO:0016020 // GO:0016021	membrane fraction // endoplasmic reticulum // microsome // microsome // membrane // integral to membrane	GO:0003824 // GO:0004745 // GO:0004745 // GO:0005488 // GO:0016491	catalytic activity // retinol dehydrogenase activity // retinol dehydrogenase activity // binding // oxidoreductase activity	---	---	0.077162	0.009645	0.174707	0.166469	FALSE	Increased
10344960	8.02645	7.97089	8.01311	8.02238	8.03992	7.97916	7.81819	7.9615	Tmem70	transmembrane protein 70	NM_027415	RefSeq	Mus musculus transmembrane protein 70 (Tmem70), transcript variant 1, mRNA.	FALSE	Mm.194225	---	---	GO:0005739 // GO:0016020 // GO:0016021	mitochondrion // membrane // integral to membrane	---	---	---	---	0.013466	0.008271	-0.194916	-0.060881	FALSE	FALSE
10344966	7.79272	7.72809	7.78805	7.6667	7.76205	7.44835	7.51072	7.82937	Ly96	lymphocyte antigen 96	NM_016923	RefSeq	Mus musculus lymphocyte antigen 96 (Ly96), transcript variant 1, mRNA.	FALSE	Mm.116844	GO:0006954 // GO:0006955	inflammatory response // immune response	GO:0005576	extracellular region	GO:0005515	protein binding	---	---	-0.030665	-0.279741	-0.27734	0.162672	FALSE	FALSE
10344973	3.81329	3.96056	3.96437	4.27483	3.9933	3.60474	3.88773	4.27444	Gdap1	ganglioside-induced differentiation-associated-protein 1	NM_010267	RefSeq	Mus musculus ganglioside-induced differentiation-associated-protein 1 (Gdap1), mRNA.	FALSE	Mm.18218	GO:0032526	response to retinoic acid	GO:0005737	cytoplasm	GO:0003674	molecular_function	---	---	0.18001	-0.355821	-0.076646	-0.00039	Increased	FALSE
10344981	4.06072	3.63582	3.91085	4.20462	3.96327	3.90989	3.67601	3.9722	Pi15	peptidase inhibitor 15	NM_053191	RefSeq	Mus musculus peptidase inhibitor 15 (Pi15), mRNA.	FALSE	Mm.442452	---	---	GO:0005576	extracellular region	GO:0030414	peptidase inhibitor activity	---	---	-0.097448	0.274067	-0.234833	-0.232424	FALSE	FALSE
10344990	5.41633	5.31537	5.09279	5.27592	5.46157	5.22377	5.23982	5.12749	Crispld1	cysteine-rich secretory protein LCCL domain containing 1	NM_031402	RefSeq	Mus musculus cysteine-rich secretory protein LCCL domain containing 1 (Crispld1), mRNA.	FALSE	Mm.289625	GO:0008150	biological_process	GO:0005576	extracellular region	GO:0003674	molecular_function	---	---	0.045248	-0.091605	0.147031	-0.148433	FALSE	FALSE
10345007	4.06066	3.57646	4.02856	3.92469	3.86713	3.7635	3.97154	3.8467	Tcfap2d	transcription factor AP-2, delta	NM_153154	RefSeq	Mus musculus transcription factor AP-2, delta (Tcfap2d), mRNA.	FALSE	Mm.244858	GO:0006350 // GO:0006355 // GO:0045449	transcription // regulation of transcription, DNA-dependent // regulation of transcription	GO:0005634 // GO:0005667	nucleus // transcription factor complex	GO:0003677 // GO:0003700 // GO:0005515 // GO:0016563	DNA binding // transcription factor activity // protein binding // transcription activator activity	---	---	-0.193534	0.187041	-0.057018	-0.077991	FALSE	FALSE
10345016	3.99225	3.89814	3.93124	4.06817	3.80364	3.90012	3.94493	4.18091	Tcfap2b	transcription factor AP-2 beta	NM_009334	RefSeq	Mus musculus transcription factor AP-2 beta (Tcfap2b), transcript variant 1, mRNA.	FALSE	Mm.137021	GO:0001822 // GO:0006350 // GO:0006355 // GO:0045449	kidney development // transcription // regulation of transcription, DNA-dependent // regulation of transcription	GO:0005634	nucleus	GO:0003677 // GO:0003700 // GO:0005515	DNA binding // transcription factor activity // protein binding	---	---	-0.188609	0.001977	0.013688	0.112742	FALSE	Increased
10345025	7.89557	8.18034	8.21758	8.17517	8.09906	8.04912	8.2864	8.1232	Iars	isoleucine-tRNA synthetase	NM_172015	RefSeq	Mus musculus isoleucine-tRNA synthetase (Iars), mRNA.	FALSE	Mm.21118	GO:0006412 // GO:0006418 // GO:0006428	translation // tRNA aminoacylation for protein translation // isoleucyl-tRNA aminoacylation	GO:0005737	cytoplasm	GO:0000166 // GO:0004812 // GO:0004822 // GO:0005524 // GO:0008270 // GO:0016874	nucleotide binding // aminoacyl-tRNA ligase activity // isoleucine-tRNA ligase activity // ATP binding // zinc ion binding // ligase activity	---	---	0.203487	-0.131219	0.06881	-0.051972	FALSE	FALSE
10345028	1.41178	1.71609	1.461	1.55813	1.68731	1.62303	1.56182	1.61753	---	---	mmu-mir-206	miRBase Micro RNA Database	MI0000249 Mus musculus miR-206 stem-loop	FALSE	---	---	---	---	---	---	---	---	---	0.275534	-0.093055	0.100814	0.059399	FALSE	FALSE
10345030	5.21711	5.10408	5.29061	5.11581	4.9345	5.24851	5.46663	4.83903	---	---	mmu-mir-133b	miRBase Micro RNA Database	MI0000821 Mus musculus miR-133b stem-loop	FALSE	---	---	---	---	---	---	---	---	---	-0.282611	0.14443	0.176025	-0.276773	FALSE	FALSE
10345032	4.90409	4.82374	4.95038	4.87249	4.793	4.91815	4.8248	4.87094	Il17a	interleukin 17A	NM_010552	RefSeq	Mus musculus interleukin 17A (Il17a), mRNA.	FALSE	Mm.5419	GO:0006954 // GO:0045944 // GO:0045944	inflammatory response // positive regulation of transcription from RNA polymerase II promoter // positive regulation of transcription from RNA polymerase II promoter	GO:0005576 // GO:0005615	extracellular region // extracellular space	GO:0005125	cytokine activity	---	---	-0.11109	0.094417	-0.125584	-0.001544	FALSE	FALSE
10345037	8.56376	8.62674	8.59876	8.67013	8.65416	8.58131	8.64253	8.68232	Paqr8	progestin and adipoQ receptor family member VIII	NM_028829	RefSeq	Mus musculus progestin and adipoQ receptor family member VIII (Paqr8), mRNA.	FALSE	Mm.40780	GO:0007275 // GO:0030154 // GO:0048477	multicellular organismal development // cell differentiation // oogenesis	GO:0005886 // GO:0016020 // GO:0016021	plasma membrane // membrane // integral to membrane	GO:0004872 // GO:0005496 // GO:0008289	receptor activity // steroid binding // lipid binding	---	---	0.090407	-0.045429	0.043775	0.012188	FALSE	FALSE
10345046	6.52333	6.6897	6.56025	6.6149	6.5312	6.61411	6.60339	6.68183	Efhc1	EF-hand domain (C-terminal) containing 1	EU520262	GenBank	Mus musculus EF-hand domain containing 1 (Efhc1) mRNA, complete cds.	FALSE	Mm.29178	GO:0006874 // GO:0043065	cellular calcium ion homeostasis // positive regulation of apoptosis	GO:0005929 // GO:0005930 // GO:0019861 // GO:0043025	cilium // axoneme // flagellum // cell soma	GO:0005509 // GO:0008022	calcium ion binding // protein C-terminus binding	---	---	0.007875	-0.075585	0.043138	0.066928	FALSE	FALSE
10345058	5.90412	5.93579	5.39808	5.71212	5.75196	5.78066	5.82591	6.08629	Tmem14a	transmembrane protein 14A	NM_029398	RefSeq	Mus musculus transmembrane protein 14A (Tmem14a), mRNA.	FALSE	Mm.441478	---	---	GO:0016020 // GO:0016021	membrane // integral to membrane	---	---	---	---	-0.15216	-0.155127	0.42783	0.374179	FALSE	Increased
10345065	8.85111	8.82454	8.92702	8.83783	8.90493	8.70319	8.81593	8.89103	Gsta3	glutathione S-transferase, alpha 3	NM_001077353	RefSeq	Mus musculus glutathione S-transferase, alpha 3 (Gsta3), transcript variant 1, mRNA.	FALSE	Mm.394593	GO:0008152	metabolic process	GO:0005737	cytoplasm	GO:0004364 // GO:0016740	glutathione transferase activity // transferase activity	---	---	0.053823	-0.121343	-0.111092	0.053198	FALSE	FALSE
10345074	3.10316	2.71371	2.86143	2.9762	2.86421	2.74732	2.71799	2.64266	Cetn4	centrin 4	NM_145825	RefSeq	Mus musculus centrin 4 (Cetn4), mRNA.	FALSE	Mm.344708	GO:0008150	biological_process	GO:0005814 // GO:0005932	centriole // microtubule basal body	GO:0005509 // GO:0031683	calcium ion binding // G-protein beta/gamma-subunit binding	---	---	-0.238952	0.033611	-0.143437	-0.333543	FALSE	Decreased
10345077	2.10342	1.88976	2.04303	1.71037	1.83968	2.17732	1.9663	2.46796	Khdc1a	KH domain containing 1A	NM_183322	RefSeq	Mus musculus KH domain containing 1A (Khdc1a), mRNA.	FALSE	Mm.26006	GO:0006915	apoptosis	GO:0005737	cytoplasm	GO:0003723	RNA binding	---	---	-0.263744	0.287561	-0.076725	0.757584	FALSE	FALSE
10345079	4.21119	3.94647	3.98103	4.00566	3.92671	4.22272	4.13588	4.26559	Khdc1a	KH domain containing 1A	NM_183322	RefSeq	Mus musculus KH domain containing 1A (Khdc1a), mRNA.	FALSE	Mm.26006	GO:0006915	apoptosis	GO:0005737	cytoplasm	GO:0003723	RNA binding	---	---	-0.28448	0.276255	0.154853	0.259933	FALSE	FALSE
10345083	3.69325	3.42596	3.97358	3.96907	4.29261	4.03242	4.02398	3.80965	Khdc1b	KH domain containing 1B	NM_001113187	RefSeq	Mus musculus KH domain containing 1B (Khdc1b), mRNA.	FALSE	Mm.326336	GO:0006917 // GO:0006919	induction of apoptosis // activation of caspase activity	GO:0005737	cytoplasm	GO:0003723	RNA binding	---	---	0.599356	0.606463	0.050393	-0.159418	FALSE	Decreased
10345087	3.67554	3.81798	3.88683	3.83865	3.60006	3.57974	3.83916	3.82007	---	---	mmu-mir-30a	miRBase Micro RNA Database	MI0000144 Mus musculus miR-30a stem-loop	FALSE	---	---	---	---	---	---	---	---	---	-0.075488	-0.238244	-0.047669	-0.018579	FALSE	FALSE
10345089	3.5681	3.10952	3.5681	3.79318	3.83306	2.98793	3.89218	3.5681	---	---	mmu-mir-30c-2	miRBase Micro RNA Database	MI0000548 Mus musculus miR-30c-2 stem-loop	FALSE	---	---	---	---	---	---	---	---	---	0.26496	-0.121596	0.324076	-0.225077	FALSE	FALSE
10345091	4.3799	4.59693	4.525	4.59548	4.51905	4.40564	4.61304	4.60858	B3gat2	beta-1,3-glucuronyltransferase 2 (glucuronosyltransferase S)	NM_172124	RefSeq	Mus musculus beta-1,3-glucuronyltransferase 2 (glucuronosyltransferase S) (B3gat2), mRNA.	FALSE	Mm.471661	---	---	GO:0005794 // GO:0016020 // GO:0016021	Golgi apparatus // membrane // integral to membrane	GO:0015018 // GO:0015020 // GO:0016740 // GO:0030145 // GO:0046872	galactosylgalactosylxylosylprotein 3-beta-glucuronosyltransferase activity // glucuronosyltransferase activity // transferase activity // manganese ion binding // metal ion binding	---	---	0.139153	-0.191293	0.088036	0.013092	FALSE	FALSE
10345099	5.01081	5.03453	4.59842	5.03932	5.22138	4.87922	5.36461	5.01854	1110058L19Rik	RIKEN cDNA 1110058L19 gene	NM_026503	RefSeq	Mus musculus RIKEN cDNA 1110058L19 gene (1110058L19Rik), mRNA.	FALSE	Mm.250424	---	---	GO:0005576	extracellular region	---	---	---	---	0.210571	-0.155309	0.766187	-0.020779	FALSE	FALSE
10345101	5.25615	5.35664	5.1919	4.9525	4.96781	5.29438	5.28529	4.94111	Col9a1	collagen, type IX, alpha 1	NM_007740	RefSeq	Mus musculus collagen, type IX, alpha 1 (Col9a1), mRNA.	FALSE	Mm.154662	GO:0001894 // GO:0007155 // GO:0051216	tissue homeostasis // cell adhesion // cartilage development	GO:0005576 // GO:0005578	extracellular region // proteinaceous extracellular matrix	GO:0005198 // GO:0008270 // GO:0046872	structural molecule activity // zinc ion binding // metal ion binding	---	---	-0.288333	-0.062259	0.093392	-0.011387	FALSE	FALSE
10345141	8.29813	8.39486	8.27703	8.26683	8.30728	8.3313	8.23206	8.31668	Lmbrd1	LMBR1 domain containing 1	NM_026719	RefSeq	Mus musculus LMBR1 domain containing 1 (Lmbrd1), mRNA.	FALSE	Mm.477783	GO:0006810	transport	GO:0005764 // GO:0016020 // GO:0016021	lysosome // membrane // integral to membrane	GO:0031419 // GO:0050897	cobalamin binding // cobalt ion binding	---	---	0.009146	-0.063557	-0.044966	0.049853	FALSE	FALSE
10345167	2.89228	3.18585	2.9782	3.07029	2.95503	2.48655	2.62064	2.68012	Gm9443	predicted gene 9443	XR_031920	RefSeq	PREDICTED: Mus musculus similar to LNR42 (LOC669171), misc RNA.	FALSE	---	---	---	---	---	---	---	---	---	0.06275	-0.699292	-0.35756	-0.390166	FALSE	FALSE
10345172	3.71876	3.79154	3.44542	3.5937	3.4315	3.77233	3.58875	3.64563	Gm9884	predicted gene 9884	ENSMUST00000064487	ENSEMBL	Putative uncharacterized protein (Fragment) gene:ENSMUSG00000052558	FALSE	---	---	---	---	---	---	---	---	---	-0.287264	-0.019213	0.143324	0.05193	FALSE	FALSE
10345174	8.55622	8.62343	8.75715	8.81353	8.66081	8.67662	8.58692	8.60915	---	---	GENSCAN00000040898	ENSEMBL	cdna:Genscan chromosome:NCBIM37:1:28046953:28048558:1	FALSE	---	---	---	---	---	---	---	---	---	0.104595	0.053191	-0.170234	-0.20438	Increased	FALSE
10345181	3.21845	3.06182	3.09278	3.1448	3.61975	3.02789	3.10759	3.29389	---	---	ENSMUST00000081488	ENSEMBL	cdna:pseudogene chromosome:NCBIM37:1:28994880:28995185:1 gene:ENSMUSG00000058590	FALSE	---	---	---	---	---	---	---	---	---	0.401296	-0.033934	0.01481	0.149091	FALSE	FALSE
10345183	7.08803	6.87332	6.92202	6.87803	6.73103	6.96787	6.7946	6.99335	Cdk10	cyclin-dependent kinase (CDC2-like) 10	NM_194446	RefSeq	Mus musculus cyclin-dependent kinase (CDC2-like) 10 (Cdk10), transcript variant 1, mRNA.	FALSE	Mm.190984	GO:0006468 // GO:0008150	protein amino acid phosphorylation // biological_process	GO:0005622 // GO:0005634	intracellular // nucleus	GO:0000166 // GO:0003674 // GO:0004672 // GO:0004674 // GO:0004693 // GO:0005524 // GO:0016301 // GO:0016740	nucleotide binding // molecular_function // protein kinase activity // protein serine/threonine kinase activity // cyclin-dependent protein kinase activity // ATP binding // kinase activity // transferase activity	---	---	-0.357006	0.094556	-0.127415	0.115328	FALSE	FALSE
10345190	4.27491	4.39024	4.4424	4.22489	4.30671	4.50119	4.41099	4.25514	Lgsn	lengsin, lens protein with glutamine synthetase domain	NM_153601	RefSeq	Mus musculus lengsin, lens protein with glutamine synthetase domain (Lgsn), mRNA.	FALSE	Mm.389093	GO:0006542 // GO:0006807	glutamine biosynthetic process // nitrogen compound metabolic process	---	---	GO:0003824 // GO:0004356	catalytic activity // glutamate-ammonia ligase activity	---	---	0.031808	0.110953	-0.031409	0.03025	FALSE	FALSE
10345197	2.16612	1.61736	2.01644	1.92484	1.85512	2.51137	2.22339	2.67405	4930521A18Rik	RIKEN cDNA 4930521A18 gene	NM_029062	RefSeq	Mus musculus RIKEN cDNA 4930521A18 gene (4930521A18Rik), mRNA.	FALSE	Mm.246796	---	---	---	---	---	---	---	---	-0.31099	0.894004	0.206953	0.749205	FALSE	FALSE
10345200	3.95314	4.33914	3.9506	4.16114	4.18748	3.90838	3.93208	3.8104	---	---	GENSCAN00000044986	ENSEMBL	cdna:Genscan chromosome:NCBIM37:1:31331747:31399897:1	FALSE	---	---	---	---	---	---	---	---	---	0.23434	-0.430754	-0.01852	-0.350742	FALSE	FALSE
10345203	7.85021	7.81436	7.71523	7.73158	7.54766	7.97381	7.5797	7.60766	Paox	polyamine oxidase (exo-N4-amino)	NM_153783	RefSeq	Mus musculus polyamine oxidase (exo-N4-amino) (Paox), mRNA.	FALSE	Mm.44197	GO:0006598 // GO:0006598 // GO:0055114	polyamine catabolic process // polyamine catabolic process // oxidation reduction	GO:0005575 // GO:0005737 // GO:0005777	cellular_component // cytoplasm // peroxisome	GO:0009055 // GO:0016491 // GO:0046592 // GO:0046592	electron carrier activity // oxidoreductase activity // polyamine oxidase activity // polyamine oxidase activity	---	---	-0.302555	0.159446	-0.135525	-0.123917	FALSE	FALSE
10345206	4.81286	4.54659	4.44624	4.59495	4.74553	4.56992	4.74932	4.65932	---	---	ENSMUST00000117896	ENSEMBL	cdna:pseudogene chromosome:NCBIM37:1:31792901:31793737:1 gene:ENSMUSG00000082159	FALSE	---	---	---	---	---	---	---	---	---	-0.067327	0.023321	0.303084	0.064372	FALSE	FALSE
10345212	4.30224	4.43875	4.59	4.4002	4.52795	4.22519	4.48524	4.30236	Khdrbs2	KH domain containing, RNA binding, signal transduction associated 2	NM_133235	RefSeq	Mus musculus KH domain containing, RNA binding, signal transduction associated 2 (Khdrbs2), mRNA.	FALSE	Mm.336594	GO:0006350 // GO:0045449	transcription // regulation of transcription	GO:0005634	nucleus	GO:0003723 // GO:0005070 // GO:0008143 // GO:0008266 // GO:0017124 // GO:0042169 // GO:0046982	RNA binding // SH3/SH2 adaptor activity // poly(A) RNA binding // poly(U) RNA binding // SH3 domain binding // SH2 domain binding // protein heterodimerization activity	---	---	0.225702	-0.213561	-0.104754	-0.097835	FALSE	FALSE
10345224	2.18467	2.30329	2.18596	2.49104	2.66585	2.2734	1.91624	2.07316	---	---	ENSMUST00000083289	ENSEMBL	ncrna:snRNA chromosome:NCBIM37:1:33350521:33350629:1 gene:ENSMUSG00000065223	FALSE	---	---	---	---	---	---	---	---	---	0.481176	-0.029892	-0.269723	-0.417876	FALSE	FALSE
10345226	2.18561	2.00737	2.27792	1.90705	1.97815	2.06863	2.01879	2.0976	---	---	ENSMUST00000083326	ENSEMBL	ncrna:snRNA chromosome:NCBIM37:1:33479578:33479683:1 gene:ENSMUSG00000065260	FALSE	---	---	---	---	---	---	---	---	---	-0.207462	0.061262	-0.25913	0.19055	FALSE	FALSE
10345228	5.41693	5.28107	5.40931	5.33052	5.69143	5.33341	5.43529	5.37162	1700001G17Rik	RIKEN cDNA 1700001G17 gene	ENSMUST00000051203	ENSEMBL	RIKEN cDNA 1700001G17 gene:ENSMUSG00000044744	FALSE	Mm.87069	---	---	---	---	---	---	---	---	0.274506	0.05234	0.025979	0.0411	FALSE	FALSE
10345230	6.61045	6.46696	6.79775	6.84809	6.62373	6.55576	6.51088	6.5541	Rab23	RAB23, member RAS oncogene family	NM_008999	RefSeq	Mus musculus RAB23, member RAS oncogene family (Rab23), transcript variant 1, mRNA.	FALSE	Mm.86744	GO:0006810 // GO:0007165 // GO:0007264 // GO:0007399 // GO:0008589 // GO:0015031 // GO:0021513 // GO:0021513 // GO:0042733 // GO:0045861	transport // signal transduction // small GTPase mediated signal transduction // nervous system development // regulation of smoothened signaling pathway // protein transport // spinal cord dorsal/ventral patterning // spinal cord dorsal/ventral patterning // embryonic digit morphogenesis // negative regulation of proteolysis	GO:0005886 // GO:0016020	plasma membrane // membrane	GO:0000166 // GO:0005525	nucleotide binding // GTP binding	---	---	0.013274	0.088792	-0.286868	-0.293991	FALSE	FALSE
10345241	7.6658	7.79823	7.89948	7.89698	7.76492	7.73215	7.8092	7.63541	Dst	dystonin	NM_134448	RefSeq	Mus musculus dystonin (Dst), transcript variant b, mRNA.	FALSE	Mm.478284	GO:0007050 // GO:0007155 // GO:0007409 // GO:0008090 // GO:0031110 // GO:0031122	cell cycle arrest // cell adhesion // axonogenesis // retrograde axon cargo transport // regulation of microtubule polymerization or depolymerization // cytoplasmic microtubule organization	GO:0005737 // GO:0005856 // GO:0015629 // GO:0015630 // GO:0016023 // GO:0030056 // GO:0060053	cytoplasm // cytoskeleton // actin cytoskeleton // microtubule cytoskeleton // cytoplasmic membrane-bounded vesicle // hemidesmosome // neurofilament cytoskeleton	GO:0003779 // GO:0005509 // GO:0005515 // GO:0008017	actin binding // calcium ion binding // protein binding // microtubule binding	---	---	0.099122	-0.066082	-0.090283	-0.261569	FALSE	FALSE
10345352	5.58424	5.50184	5.37584	5.62849	5.51614	5.57683	5.45407	5.60374	---	---	GENSCAN00000018008	ENSEMBL	cdna:Genscan chromosome:NCBIM37:1:34359692:34425705:1	FALSE	---	---	---	---	---	---	---	---	---	-0.0681	0.074985	0.078235	-0.024748	FALSE	FALSE
10345357	7.75326	7.78128	7.71349	7.79878	7.76049	7.69394	7.66265	7.72081	Imp4	IMP4, U3 small nucleolar ribonucleoprotein, homolog (yeast)	NM_178601	RefSeq	Mus musculus IMP4, U3 small nucleolar ribonucleoprotein, homolog (yeast) (Imp4), mRNA.	FALSE	Mm.289667	GO:0006364 // GO:0042254	rRNA processing // ribosome biogenesis	GO:0005634 // GO:0005730 // GO:0030529	nucleus // nucleolus // ribonucleoprotein complex	GO:0003723 // GO:0030519	RNA binding // snoRNP binding	GenMAPP	mRNA_processing_binding_Reactome	0.007234	-0.087339	-0.050839	-0.077964	FALSE	FALSE
10345368	6.97532	7.18011	7.21038	7.11992	7.09161	6.85726	7.16237	7.08839	D1Ertd448e	DNA segment, Chr 1, ERATO Doi 448, expressed	ENSMUST00000097783	ENSEMBL	Putative uncharacterized protein gene:ENSMUSG00000073707	FALSE	---	---	---	---	---	---	---	---	---	0.116281	-0.32285	-0.048006	-0.03153	FALSE	FALSE
10345370	6.78605	6.87723	6.6798	6.64575	6.784	6.57438	6.7768	6.79689	Ptpn18	protein tyrosine phosphatase, non-receptor type 18	NM_011206	RefSeq	Mus musculus protein tyrosine phosphatase, non-receptor type 18 (Ptpn18), mRNA.	FALSE	Mm.361	GO:0006470 // GO:0016311	protein amino acid dephosphorylation // dephosphorylation	GO:0005634 // GO:0005737	nucleus // cytoplasm	GO:0004721 // GO:0004725 // GO:0004726 // GO:0005515 // GO:0016787 // GO:0016791	phosphoprotein phosphatase activity // protein tyrosine phosphatase activity // non-membrane spanning protein tyrosine phosphatase activity // protein binding // hydrolase activity // phosphatase activity	---	---	-0.002045	-0.302853	0.096993	0.151143	FALSE	FALSE
10345387	4.282	3.91679	4.58503	4.37804	4.13316	4.49843	4.43107	4.26693	Tesp1	testicular serine protease 1	NM_009355	RefSeq	Mus musculus testicular serine protease 1 (Tesp1), mRNA.	FALSE	Mm.10725	GO:0006508	proteolysis	GO:0005576	extracellular region	GO:0004252	serine-type endopeptidase activity	---	---	-0.148843	0.581641	-0.153955	-0.111112	FALSE	FALSE
10345393	5.26752	5.27592	4.87799	5.38081	4.88007	5.18288	5.47081	5.20418	Cfc1	cripto, FRL-1, cryptic family 1	NM_007685	RefSeq	Mus musculus cripto, FRL-1, cryptic family 1 (Cfc1), mRNA.	FALSE	Mm.2531	GO:0001889 // GO:0001947 // GO:0003007 // GO:0007275 // GO:0007368 // GO:0007369 // GO:0007492 // GO:0009791 // GO:0009952 // GO:0048536 // GO:0048546 // GO:0048856 // GO:0060413 // GO:0060460 // GO:0060541	liver development // heart looping // heart morphogenesis // multicellular organismal development // determination of left/right symmetry // gastrulation // endoderm development // post-embryonic development // anterior/posterior pattern formation // spleen development // digestive tract morphogenesis // anatomical structure development // atrial septum morphogenesis // left lung morphogenesis //…	---	---	---	---	---	---	-0.387453	-0.093031	0.592824	-0.176632	FALSE	FALSE
10345401	4.81262	4.67222	4.25499	4.32857	4.29363	4.87396	4.78764	4.20688	Fam123c	family with sequence similarity 123, member C	NM_213727	RefSeq	Mus musculus family with sequence similarity 123, member C (Fam123c), mRNA.	FALSE	Mm.330696	---	---	---	---	---	---	---	---	-0.518994	0.201743	0.532654	-0.121687	FALSE	FALSE
10345404	5.32565	4.97956	5.11823	5.03056	4.73521	5.37212	5.09828	5.03706	C230030N03Rik	RIKEN cDNA C230030N03 gene	AK082264	GenBank HTC	Mus musculus 0 day neonate cerebellum cDNA, RIKEN full-length enriched library, clone:C230030N03 product:hypothetical protein, full insert sequence.	FALSE	---	---	---	---	---	---	---	---	---	-0.590443	0.392561	-0.01995	0.006496	FALSE	FALSE
10345406	5.30844	5.13516	4.77049	5.04268	5.02331	5.04392	5.03875	5.03875	---	---	ENSMUST00000095043	ENSEMBL	cdna:known chromosome:NCBIM37:1:34788960:34850194:1 gene:ENSMUSG00000070955	FALSE	---	---	---	---	---	---	---	---	---	-0.285127	-0.091239	0.26826	-0.003924	FALSE	FALSE
10345409	5.72031	5.67269	5.6706	5.6949	5.55539	5.72815	5.87131	5.66099	---	---	ENSMUST00000095043	ENSEMBL	cdna:known chromosome:NCBIM37:1:34788960:34850194:1 gene:ENSMUSG00000070955	FALSE	---	---	---	---	---	---	---	---	---	-0.164922	0.055462	0.200705	-0.033908	FALSE	FALSE
10345411	6.75263	6.68881	6.76174	6.42758	6.49998	6.55875	6.37419	6.21997	Arhgef4	Rho guanine nucleotide exchange factor (GEF) 4	NM_183019	RefSeq	Mus musculus Rho guanine nucleotide exchange factor (GEF) 4 (Arhgef4), mRNA.	FALSE	Mm.41604	GO:0007242 // GO:0035023	intracellular signaling cascade // regulation of Rho protein signal transduction	GO:0005622 // GO:0005737	intracellular // cytoplasm	GO:0005085 // GO:0005089	guanyl-nucleotide exchange factor activity // Rho guanyl-nucleotide exchange factor activity	---	---	-0.25265	-0.130066	-0.387557	-0.207616	FALSE	FALSE
10345423	10.4685	10.7185	10.6006	10.6513	10.5462	10.7448	10.6203	10.7548	Plekhb2	pleckstrin homology domain containing, family B (evectins) member 2	NM_145516	RefSeq	Mus musculus pleckstrin homology domain containing, family B (evectins) member 2 (Plekhb2), mRNA.	FALSE	Mm.292751	GO:0008150	biological_process	GO:0005575 // GO:0016020	cellular_component // membrane	GO:0003674	molecular_function	---	---	0.07769	0.02636	0.01964	0.10354	FALSE	FALSE
10345436	5.08051	5.67294	6.03396	5.34464	6.05332	4.42564	4.4575	5.4652	LOC280487	pol polyprotein	X16670	GenBank	Mouse RNA for type IIB intracisternal A-particle (IAP) element encoding integrase, clone 106.	FALSE	Mm.423006	---	---	---	---	---	---	---	---	0.972812	-1.2473	-1.57646	0.120568	FALSE	FALSE
10345438	5.64721	5.47027	5.29359	5.39472	5.36981	5.24108	5.33594	5.4977	---	---	GENSCAN00000016447	ENSEMBL	cdna:Genscan chromosome:NCBIM37:1:34980854:35019211:1	FALSE	---	---	---	---	---	---	---	---	---	-0.277395	-0.229191	0.042346	0.10298	FALSE	FALSE
10345440	2.02154	2.1525	2.15977	2.03316	2.04887	2.56378	2.09049	2.22803	---	---	ENSMUST00000082667	ENSEMBL	ncrna:snRNA chromosome:NCBIM37:1:35818447:35818551:1 gene:ENSMUSG00000064601	FALSE	---	---	---	---	---	---	---	---	---	0.027324	0.411275	-0.069285	0.194875	FALSE	FALSE
10345442	7.13258	7.3202	7.37728	7.12687	7.34992	7.51871	7.41454	7.46156	Hs6st1	heparan sulfate 6-O-sulfotransferase 1	NM_015818	RefSeq	Mus musculus heparan sulfate 6-O-sulfotransferase 1 (Hs6st1), mRNA.	FALSE	Mm.213566	GO:0001525 // GO:0015012 // GO:0048286 // GO:0060716	angiogenesis // heparan sulfate proteoglycan biosynthetic process // lung alveolus development // labyrinthine layer blood vessel development	GO:0016020 // GO:0016021	membrane // integral to membrane	GO:0008146 // GO:0016740	sulfotransferase activity // transferase activity	---	---	0.217349	0.198513	0.037251	0.334691	FALSE	FALSE
10345445	6.05443	5.87209	5.83766	5.91966	5.74908	5.99389	5.90984	5.75433	Arid5a	AT rich interactive domain 5A (MRF1-like)	NM_145996	RefSeq	Mus musculus AT rich interactive domain 5A (MRF1-like) (Arid5a), mRNA.	FALSE	Mm.34316	GO:0006350 // GO:0045449	transcription // regulation of transcription	GO:0005622 // GO:0005634	intracellular // nucleus	GO:0003677	DNA binding	---	---	-0.305354	0.121802	0.072174	-0.165334	FALSE	FALSE
10345457	4.22864	3.96433	4.34491	4.16505	4.13645	4.24522	4.10136	4.13566	---	---	ENSMUST00000078633	ENSEMBL	cdna:known chromosome:NCBIM37:1:36466236:36478955:1 gene:ENSMUSG00000037432	FALSE	---	---	---	---	---	---	---	---	---	-0.092189	0.280896	-0.243548	-0.029398	FALSE	FALSE
10345482	8.24006	8.27225	8.25419	8.41115	8.37565	8.32193	8.27235	8.46431	Cnnm4	cyclin M4	NM_033570	RefSeq	Mus musculus cyclin M4 (Cnnm4), mRNA.	FALSE	Mm.472875	GO:0006810 // GO:0006811 // GO:0007601 // GO:0008150 // GO:0031214 // GO:0050896	transport // ion transport // visual perception // biological_process // biomineral formation // response to stimulus	GO:0005575 // GO:0005886 // GO:0016020 // GO:0016021	cellular_component // plasma membrane // membrane // integral to membrane	GO:0003674	molecular_function	---	---	0.135585	0.049674	0.018162	0.053163	FALSE	FALSE
10345492	6.42611	6.33313	6.41749	6.30191	6.30082	6.1665	6.48711	6.40746	Cnnm3	cyclin M3	NM_001039551	RefSeq	Mus musculus cyclin M3 (Cnnm3), transcript variant 2, mRNA.	FALSE	Mm.256323	GO:0006810 // GO:0006811 // GO:0008150	transport // ion transport // biological_process	GO:0005575 // GO:0005886 // GO:0016020 // GO:0016021	cellular_component // plasma membrane // membrane // integral to membrane	GO:0003674	molecular_function	---	---	-0.125288	-0.166627	0.069616	0.105552	FALSE	FALSE
10345504	10.9462	10.9398	10.8611	10.8361	10.9175	10.8825	10.8481	10.9074	Cox5b	cytochrome c oxidase, subunit Vb	NM_009942	RefSeq	Mus musculus cytochrome c oxidase, subunit Vb (Cox5b), mRNA.	FALSE	Mm.180182	---	---	GO:0005739 // GO:0005740 // GO:0005743 // GO:0016020	mitochondrion // mitochondrial envelope // mitochondrial inner membrane // membrane	GO:0004129 // GO:0008270 // GO:0046872	cytochrome-c oxidase activity // zinc ion binding // metal ion binding	---	---	-0.0287	-0.05734	-0.01297	0.07137	Decreased	FALSE
10345509	4.66531	4.85949	4.74624	4.92223	4.47556	4.85511	5.06197	4.74886	Zap70	zeta-chain (TCR) associated protein kinase	NM_009539	RefSeq	Mus musculus zeta-chain (TCR) associated protein kinase (Zap70), mRNA.	FALSE	Mm.8038	GO:0006468 // GO:0007165 // GO:0007242 // GO:0018108 // GO:0018108 // GO:0043366 // GO:0045059 // GO:0045059 // GO:0045060 // GO:0045061 // GO:0045582 // GO:0045582 // GO:0046638 // GO:0046638 // GO:0046641 // GO:0046777 // GO:0046777 // GO:0050850 // GO:0050852	protein amino acid phosphorylation // signal transduction // intracellular signaling cascade // peptidyl-tyrosine phosphorylation // peptidyl-tyrosine phosphorylation // beta selection // positive thymic T cell selection // positive thymic T cell selection // negative thymic T cell selection // thymic T cell selection // positive regulation of T cell differentiation // positive regulation of T ce…	GO:0005737 // GO:0005829 // GO:0042101	cytoplasm // cytosol // T cell receptor complex	GO:0000166 // GO:0001784 // GO:0004672 // GO:0004713 // GO:0004713 // GO:0004715 // GO:0005515 // GO:0005515 // GO:0005524 // GO:0016301 // GO:0016740	nucleotide binding // phosphotyrosine binding // protein kinase activity // protein tyrosine kinase activity // protein tyrosine kinase activity // non-membrane spanning protein tyrosine kinase activity // protein binding // protein binding // ATP binding // kinase activity // transferase activity	---	---	-0.189748	-0.00438	0.31573	-0.173368	FALSE	FALSE
10345527	3.20125	3.27812	3.49693	3.00266	3.68539	3.60608	3.74178	3.80261	---	---	ENSMUST00000093691	ENSEMBL	ncrna:rRNA chromosome:NCBIM37:1:37062284:37062402:1 gene:ENSMUSG00000070201	FALSE	---	---	---	---	---	---	---	---	---	0.484145	0.32796	0.244851	0.799947	FALSE	FALSE
10345529	4.67898	4.39127	4.45889	4.34699	4.54786	4.46974	4.70143	4.41539	Vwa3b	von Willebrand factor A domain containing 3B	BC147491	GenBank	Mus musculus RIKEN cDNA A230074B11 gene, mRNA (cDNA clone MGC:182824 IMAGE:9087438), complete cds.	FALSE	Mm.148848 // Mm.211657	---	---	---	---	---	---	---	---	-0.131122	0.078475	0.242541	0.068402	FALSE	FALSE
10345546	3.6464	3.4767	3.55094	3.55094	3.63882	3.39666	3.47002	3.53628	LOC100046859	hypothetical protein LOC100046859	XR_032810	RefSeq	PREDICTED: Mus musculus hypothetical protein LOC100046859 (LOC100046859), misc RNA.	FALSE	---	---	---	---	---	---	---	---	---	-0.007578	-0.080045	-0.080923	-0.01466	FALSE	FALSE
10345548	3.57073	3.40598	3.65026	3.66087	3.5972	3.65131	3.4882	3.39692	LOC100046859	hypothetical protein LOC100046859	XR_032810	RefSeq	PREDICTED: Mus musculus hypothetical protein LOC100046859 (LOC100046859), misc RNA.	FALSE	---	---	---	---	---	---	---	---	---	0.026471	0.245331	-0.162056	-0.263956	FALSE	FALSE
10345550	3.07838	3.06213	2.87154	3.17077	3.40962	2.88988	3.0238	3.05569	LOC100046859	hypothetical protein LOC100046859	XR_032810	RefSeq	PREDICTED: Mus musculus hypothetical protein LOC100046859 (LOC100046859), misc RNA.	FALSE	---	---	---	---	---	---	---	---	---	0.331234	-0.172246	0.152266	-0.115079	FALSE	FALSE
10345552	6.91365	6.53268	6.83226	6.67244	6.72824	6.52794	6.66854	6.60159	LOC100046859	hypothetical protein LOC100046859	XR_032810	RefSeq	PREDICTED: Mus musculus hypothetical protein LOC100046859 (LOC100046859), misc RNA.	FALSE	---	---	---	---	---	---	---	---	---	-0.185415	-0.004737	-0.163718	-0.070854	FALSE	FALSE
10345554	3.30898	3.07457	3.19637	3.45116	3.12766	3.51545	3.36047	3.32565	LOC100046859	hypothetical protein LOC100046859	XR_032810	RefSeq	PREDICTED: Mus musculus hypothetical protein LOC100046859 (LOC100046859), misc RNA.	FALSE	---	---	---	---	---	---	---	---	---	-0.181324	0.440881	0.164099	-0.125509	FALSE	FALSE
10345556	5.55691	5.76571	5.25344	5.49276	5.32388	5.52555	5.49276	5.51225	LOC100046859	hypothetical protein LOC100046859	XR_032810	RefSeq	PREDICTED: Mus musculus hypothetical protein LOC100046859 (LOC100046859), misc RNA.	FALSE	---	---	---	---	---	---	---	---	---	-0.23303	-0.240158	0.239324	0.019482	FALSE	FALSE
10345558	3.95746	3.80633	3.57121	3.64726	3.41424	3.7923	3.90813	3.73891	Vwa3b	von Willebrand factor A domain containing 3B	BC050813	GenBank	Mus musculus RIKEN cDNA 4921511C04 gene, mRNA (cDNA clone MGC:58830 IMAGE:6773785), complete cds.	FALSE	Mm.148848 // Mm.211657	---	---	---	---	---	---	---	---	-0.543223	-0.014034	0.336927	0.091647	FALSE	FALSE
10345571	4.44053	4.32972	4.216	4.46272	4.2047	4.52257	4.48402	4.21113	Cnga3	cyclic nucleotide gated channel alpha 3	NM_009918	RefSeq	Mus musculus cyclic nucleotide gated channel alpha 3 (Cnga3), mRNA.	FALSE	Mm.214224	GO:0006810 // GO:0006811 // GO:0007601 // GO:0050896	transport // ion transport // visual perception // response to stimulus	GO:0001750 // GO:0016020 // GO:0016021	photoreceptor outer segment // membrane // integral to membrane	GO:0000166 // GO:0005216 // GO:0005221 // GO:0005515 // GO:0030553	nucleotide binding // ion channel activity // intracellular cyclic nucleotide activated cation channel activity // protein binding // cGMP binding	---	---	-0.235835	0.192856	0.268026	-0.25159	FALSE	FALSE
10345580	7.23946	7.41241	7.45912	7.3801	7.32357	7.33482	7.28047	7.41089	Inpp4a	inositol polyphosphate-4-phosphatase, type I	NM_030266	RefSeq	Mus musculus inositol polyphosphate-4-phosphatase, type I (Inpp4a), transcript variant 1, mRNA.	FALSE	Mm.5294	GO:0006798	polyphosphate catabolic process	---	---	GO:0016316 // GO:0016787 // GO:0034597	phosphatidylinositol-3,4-bisphosphate 4-phosphatase activity // hydrolase activity // phosphatidyl-inositol-4,5-bisphosphate 4-phosphatase activity	---	---	0.08411	-0.07759	-0.178654	0.030788	FALSE	FALSE
10345608	8.23983	8.26583	8.30645	8.25354	8.36487	8.16957	8.06447	8.16338	Unc50	unc-50 homolog (C. elegans)	NM_026123	RefSeq	Mus musculus unc-50 homolog (C. elegans) (Unc50), mRNA.	FALSE	Mm.27404	GO:0006810 // GO:0015031	transport // protein transport	GO:0005634 // GO:0005794 // GO:0016020 // GO:0016021	nucleus // Golgi apparatus // membrane // integral to membrane	GO:0003723	RNA binding	---	---	0.125037	-0.096262	-0.241972	-0.090163	FALSE	FALSE
10345616	4.55185	4.91803	4.77963	4.95869	4.97121	4.75475	4.93342	5.09098	Lipt1	lipoyltransferase 1	NM_001037918	RefSeq	Mus musculus lipoyltransferase 1 (Lipt1), nuclear gene encoding mitochondrial protein, mRNA.	FALSE	Mm.389100	GO:0006464 // GO:0009249	protein modification process // protein lipoylation	GO:0005739	mitochondrion	GO:0003824 // GO:0008415 // GO:0016740	catalytic activity // acyltransferase activity // transferase activity	---	---	0.419367	-0.163288	0.153795	0.132291	FALSE	FALSE
10345620	8.5198	8.51772	8.36766	8.33473	8.37576	8.43531	8.52975	8.56617	Mrpl30	mitochondrial ribosomal protein L30	NM_027098	RefSeq	Mus musculus mitochondrial ribosomal protein L30 (Mrpl30), nuclear gene encoding mitochondrial protein, mRNA.	FALSE	Mm.26614	GO:0006412	translation	GO:0005622 // GO:0005739 // GO:0005761 // GO:0005840 // GO:0030529	intracellular // mitochondrion // mitochondrial ribosome // ribosome // ribonucleoprotein complex	GO:0003735	structural constituent of ribosome	---	---	-0.144045	-0.08241	0.162092	0.231441	Decreased	Increased
10345626	8.28136	8.40699	8.39742	8.42743	8.3363	8.3489	8.59551	8.43342	Eif5b	eukaryotic translation initiation factor 5B	NM_198303	RefSeq	Mus musculus eukaryotic translation initiation factor 5B (Eif5b), mRNA.	FALSE	Mm.260943	GO:0006412	translation	GO:0005737	cytoplasm	GO:0000166 // GO:0003743 // GO:0003924 // GO:0005525	nucleotide binding // translation initiation factor activity // GTPase activity // GTP binding	---	---	0.054931	-0.058086	0.198093	0.005989	FALSE	FALSE
10345656	4.58165	4.31967	4.47837	4.41695	4.42271	4.41944	4.7679	4.30889	Nms	neuromedin S	NM_001011684	RefSeq	Mus musculus neuromedin S (Nms), mRNA.	FALSE	Mm.333709	GO:0006940 // GO:0007218 // GO:0045475	regulation of smooth muscle contraction // neuropeptide signaling pathway // locomotor rhythm	GO:0005576	extracellular region	GO:0001664	G-protein-coupled receptor binding	---	---	-0.158943	0.099765	0.289532	-0.108061	FALSE	FALSE
10345666	8.22749	8.22412	7.92278	8.01651	7.96988	7.85967	7.81069	8.09926	Pdcl3	phosducin-like 3	NM_026850	RefSeq	Mus musculus phosducin-like 3 (Pdcl3), mRNA.	FALSE	Mm.28121	GO:0006915	apoptosis	GO:0005737	cytoplasm	GO:0005515	protein binding	---	---	-0.257609	-0.364455	-0.112091	0.082748	FALSE	FALSE
10345675	6.51791	6.6597	6.90668	7.00763	6.99122	6.38335	6.89899	7.10571	Npas2	neuronal PAS domain protein 2	NM_008719	RefSeq	Mus musculus neuronal PAS domain protein 2 (Npas2), mRNA.	FALSE	Mm.2380	GO:0006350 // GO:0006355 // GO:0007165 // GO:0042745 // GO:0045449 // GO:0045475 // GO:0045944 // GO:0048511	transcription // regulation of transcription, DNA-dependent // signal transduction // circadian sleep/wake cycle // regulation of transcription // locomotor rhythm // positive regulation of transcription from RNA polymerase II promoter // rhythmic process	GO:0005634 // GO:0005667	nucleus // transcription factor complex	GO:0003677 // GO:0003700 // GO:0004871 // GO:0030528	DNA binding // transcription factor activity // signal transducer activity // transcription regulator activity	---	---	0.473305	-0.276353	-0.007694	0.098078	Increased	FALSE
10345698	10.766	10.7364	10.6756	10.6522	10.5752	10.7473	10.5914	10.66	Rpl31	ribosomal protein L31	NM_053257	RefSeq	Mus musculus ribosomal protein L31 (Rpl31), mRNA.	FALSE	Mm.379302 // Mm.443000	GO:0006412 // GO:0008150	translation // biological_process	GO:0005575 // GO:0005622 // GO:0005840 // GO:0030529	cellular_component // intracellular // ribosome // ribonucleoprotein complex	GO:0003674 // GO:0003735	molecular_function // structural constituent of ribosome	---	---	-0.19081	0.01084	-0.08417	0.00781	Decreased	FALSE
10345704	7.93529	7.75801	8.6231	7.73706	8.21693	7.40434	7.58144	8.0273	---	---	ENSMUST00000083695	ENSEMBL	ncrna:snoRNA chromosome:NCBIM37:1:39576378:39576591:1 gene:ENSMUSG00000065629	FALSE	---	---	---	---	---	---	---	---	---	0.281642	-0.35367	-1.04167	0.290234	FALSE	FALSE
10345706	7.47388	7.5425	7.45826	7.53546	7.57111	7.49725	7.53725	7.46042	D1Bwg0212e	DNA segment, Chr 1, Brigham & Women's Genetics 0212 expressed	BC049091	GenBank	Mus musculus DNA segment, Chr 1, Brigham & Women's Genetics 0212 expressed, mRNA (cDNA clone MGC:61254 IMAGE:6401756), complete cds.	FALSE	Mm.478324	---	---	---	---	---	---	---	---	0.097231	-0.045251	0.07899	-0.075032	FALSE	FALSE
10345715	7.01798	7.11847	7.29192	7.29127	7.26601	7.26908	7.285	7.068	Map4k4	mitogen-activated protein kinase kinase kinase kinase 4	NM_008696	RefSeq	Mus musculus mitogen-activated protein kinase kinase kinase kinase 4 (Map4k4), mRNA.	FALSE	Mm.19073	GO:0006468 // GO:0006950 // GO:0007243	protein amino acid phosphorylation // response to stress // protein kinase cascade	---	---	GO:0000166 // GO:0004672 // GO:0004674 // GO:0005083 // GO:0005524 // GO:0016301 // GO:0016740	nucleotide binding // protein kinase activity // protein serine/threonine kinase activity // small GTPase regulator activity // ATP binding // kinase activity // transferase activity	---	---	0.24803	0.150615	-0.006922	-0.223268	FALSE	FALSE
10345752	5.49451	5.21218	5.28546	5.51515	5.34169	5.81966	4.91025	5.13476	Il1r2	interleukin 1 receptor, type II	NM_010555	RefSeq	Mus musculus interleukin 1 receptor, type II (Il1r2), mRNA.	FALSE	Mm.1349	---	---	GO:0016020 // GO:0016021	membrane // integral to membrane	GO:0004872 // GO:0004908 // GO:0004910	receptor activity // interleukin-1 receptor activity // interleukin-1, Type II, blocking receptor activity	---	---	-0.152828	0.607479	-0.375207	-0.380394	FALSE	FALSE
10345762	6.50499	6.60475	6.67726	6.74001	6.5317	6.73328	6.32346	6.59617	Il1r1	interleukin 1 receptor, type I	NM_008362	RefSeq	Mus musculus interleukin 1 receptor, type I (Il1r1), transcript variant 1, mRNA.	FALSE	Mm.896	GO:0007165 // GO:0019221 // GO:0045087	signal transduction // cytokine-mediated signaling pathway // innate immune response	GO:0016020 // GO:0016021 // GO:0031224	membrane // integral to membrane // intrinsic to membrane	GO:0004871 // GO:0004872 // GO:0004888 // GO:0004908 // GO:0004909 // GO:0005515	signal transducer activity // receptor activity // transmembrane receptor activity // interleukin-1 receptor activity // interleukin-1, Type I, activating receptor activity // protein binding	---	---	0.026712	0.128538	-0.353799	-0.143844	Increased	FALSE
10345777	5.04661	4.82163	4.94379	4.98135	5.14808	5.07515	4.47602	5.03327	Il1rl2	interleukin 1 receptor-like 2	NM_133193	RefSeq	Mus musculus interleukin 1 receptor-like 2 (Il1rl2), mRNA.	FALSE	Mm.155583	GO:0007165 // GO:0045087	signal transduction // innate immune response	GO:0016020 // GO:0016021 // GO:0031224	membrane // integral to membrane // intrinsic to membrane	GO:0004872 // GO:0004888 // GO:0004896 // GO:0004908 // GO:0004909	receptor activity // transmembrane receptor activity // cytokine receptor activity // interleukin-1 receptor activity // interleukin-1, Type I, activating receptor activity	---	---	0.101472	0.253529	-0.467764	0.051921	FALSE	FALSE
10345791	5.45139	5.83211	5.27882	5.62718	5.59529	5.52574	5.3152	5.49867	Il1rl1	interleukin 1 receptor-like 1	NM_001025602	RefSeq	Mus musculus interleukin 1 receptor-like 1 (Il1rl1), transcript variant 1, mRNA.	FALSE	Mm.289824	GO:0007165 // GO:0043124 // GO:0045087	signal transduction // negative regulation of I-kappaB kinase/NF-kappaB cascade // innate immune response	GO:0005576 // GO:0005886 // GO:0009897 // GO:0016020 // GO:0016021 // GO:0031224	extracellular region // plasma membrane // external side of plasma membrane // membrane // integral to membrane // intrinsic to membrane	GO:0002113 // GO:0002114 // GO:0004872 // GO:0004888 // GO:0004908 // GO:0005515	interleukin-33 binding // interleukin-33 receptor activity // receptor activity // transmembrane receptor activity // interleukin-1 receptor activity // protein binding	---	---	0.143895	-0.306372	0.036385	-0.128514	FALSE	FALSE
10345807	5.88697	6.08326	6.08051	5.92994	6.093	6.19374	5.80916	5.98344	Il18r1	interleukin 18 receptor 1	NM_008365	RefSeq	Mus musculus interleukin 18 receptor 1 (Il18r1), transcript variant 1, mRNA.	FALSE	Mm.253664	GO:0007165 // GO:0045087	signal transduction // innate immune response	GO:0016020 // GO:0016021 // GO:0031224	membrane // integral to membrane // intrinsic to membrane	GO:0004872 // GO:0004888	receptor activity // transmembrane receptor activity	---	---	0.20603	0.110473	-0.271353	0.053496	FALSE	FALSE
10345824	4.18752	4.14256	3.82222	3.85855	4.02193	4.41573	3.83849	3.79637	Il18rap	interleukin 18 receptor accessory protein	NM_010553	RefSeq	Mus musculus interleukin 18 receptor accessory protein (Il18rap), mRNA.	FALSE	Mm.20466	GO:0007165 // GO:0045087	signal transduction // innate immune response	GO:0016020 // GO:0016021 // GO:0031224	membrane // integral to membrane // intrinsic to membrane	GO:0004872 // GO:0004888 // GO:0004908	receptor activity // transmembrane receptor activity // interleukin-1 receptor activity	---	---	-0.165591	0.273168	0.016267	-0.062177	FALSE	FALSE
10345840	10.4683	10.517	10.4651	10.4043	10.4365	10.4223	10.3881	10.4445	Slc9a4	solute carrier family 9 (sodium/hydrogen exchanger), member 4	NM_177084	RefSeq	Mus musculus solute carrier family 9 (sodium/hydrogen exchanger), member 4 (Slc9a4), mRNA.	FALSE	Mm.108602	GO:0006810 // GO:0006811 // GO:0006812 // GO:0006814 // GO:0006885	transport // ion transport // cation transport // sodium ion transport // regulation of pH	GO:0005886 // GO:0016020 // GO:0016021	plasma membrane // membrane // integral to membrane	GO:0015297 // GO:0015299 // GO:0015385 // GO:0031402	antiporter activity // solute:hydrogen antiporter activity // sodium:hydrogen antiporter activity // sodium ion binding	---	---	-0.0318	-0.09469	-0.07705	0.04015	FALSE	FALSE
10345855	9.73872	9.86169	9.68558	9.81527	9.82125	9.98385	9.89453	9.99523	Slc9a2	solute carrier family 9 (sodium/hydrogen exchanger), member 2	NM_001033289	RefSeq	Mus musculus solute carrier family 9 (sodium/hydrogen exchanger), member 2 (Slc9a2), mRNA.	FALSE	Mm.256414	GO:0006810 // GO:0006811 // GO:0006814 // GO:0006885 // GO:0008104	transport // ion transport // sodium ion transport // regulation of pH // protein localization	GO:0005903 // GO:0016021	brush border // integral to membrane	GO:0015297 // GO:0015385	antiporter activity // sodium:hydrogen antiporter activity	---	---	0.082526	0.122161	0.208953	0.179959	FALSE	FALSE
10345869	5.81312	5.18642	5.39216	5.45766	5.478	5.05832	5.30349	5.23762	Tmem182	transmembrane protein 182	NM_001081198	RefSeq	Mus musculus transmembrane protein 182 (Tmem182), mRNA.	FALSE	Mm.334678	---	---	GO:0016020 // GO:0016021	membrane // integral to membrane	---	---	---	---	-0.335117	-0.128107	-0.088668	-0.220037	FALSE	FALSE
10345875	4.16772	3.83837	4.34162	4.17978	4.25508	4.36021	4.38439	3.90601	---	---	GENSCAN00000000469	ENSEMBL	cdna:Genscan chromosome:NCBIM37:1:42050911:42182505:1	FALSE	---	---	---	---	---	---	---	---	---	0.087359	0.521838	0.042771	-0.273766	FALSE	FALSE
10345877	4.04155	3.82716	3.94876	3.91145	3.71165	3.86222	4.04249	3.65314	Gm9915	predicted gene 9915	ENSMUST00000066196	ENSEMBL	Putative uncharacterized protein gene:ENSMUSG00000053640	FALSE	---	---	---	---	---	---	---	---	---	-0.329903	0.035065	0.09373	-0.258313	FALSE	FALSE
10345879	5.4786	5.5418	5.54378	5.23147	5.35409	5.59125	5.67157	5.39111	Pou3f3	POU domain, class 3, transcription factor 3	NM_008900	RefSeq	Mus musculus POU domain, class 3, transcription factor 3 (Pou3f3), mRNA.	FALSE	Mm.477577	GO:0000122 // GO:0001822 // GO:0006355 // GO:0021799 // GO:0021869 // GO:0045449 // GO:0045944	negative regulation of transcription from RNA polymerase II promoter // kidney development // regulation of transcription, DNA-dependent // cerebral cortex radially oriented cell migration // forebrain ventricular zone progenitor cell division // regulation of transcription // positive regulation of transcription from RNA polymerase II promoter	GO:0005634 // GO:0005634	nucleus // nucleus	GO:0003677 // GO:0003700 // GO:0003705 // GO:0016563 // GO:0030528 // GO:0043565	DNA binding // transcription factor activity // RNA polymerase II transcription factor activity, enhancer binding // transcription activator activity // transcription regulator activity // sequence-specific DNA binding	---	---	-0.12451	0.049446	0.127794	0.15964	FALSE	FALSE
10345882	7.05145	6.93823	6.97804	7.05209	7.04758	7.01651	6.92034	6.88106	Mrps9	mitochondrial ribosomal protein S9	NM_023514	RefSeq	Mus musculus mitochondrial ribosomal protein S9 (Mrps9), nuclear gene encoding mitochondrial protein, mRNA.	FALSE	Mm.252982	GO:0006412	translation	GO:0005622 // GO:0005739 // GO:0005840 // GO:0030529	intracellular // mitochondrion // ribosome // ribonucleoprotein complex	GO:0003735	structural constituent of ribosome	---	---	-0.003867	0.078284	-0.057697	-0.171029	FALSE	Decreased
10345895	4.53861	4.43388	4.37245	4.37236	4.30152	4.4379	4.69603	4.4166	Gpr45	G protein-coupled receptor 45	NM_053107	RefSeq	Mus musculus G protein-coupled receptor 45 (Gpr45), mRNA.	FALSE	Mm.444976	GO:0007165 // GO:0007186	signal transduction // G-protein coupled receptor protein signaling pathway	GO:0005886 // GO:0016020 // GO:0016021	plasma membrane // membrane // integral to membrane	GO:0004871 // GO:0004872 // GO:0004930	signal transducer activity // receptor activity // G-protein coupled receptor activity	GenMAPP	GPCRDB_Class_A_Rhodopsin-like	-0.237091	0.004016	0.323586	0.044241	Decreased	FALSE
10345902	4.4251	4.14704	4.12943	4.22435	4.29844	4.17363	3.96208	4.52626	8430432A02Rik	RIKEN cDNA 8430432A02 gene	ENSMUST00000039080	ENSEMBL	hypothetical protein LOC71524 gene:ENSMUSG00000041878	FALSE	---	---	---	---	---	---	---	---	---	-0.126665	0.026592	-0.167357	0.30191	FALSE	FALSE
10345904	6.65625	6.64702	6.51841	6.62382	6.55725	6.5425	6.46447	6.57152	AI597479	expressed sequence AI597479	BC006931	GenBank	Mus musculus expressed sequence AI597479, mRNA (cDNA clone MGC:11912 IMAGE:3598975), complete cds.	FALSE	Mm.28817	---	---	---	---	---	---	---	---	-0.099	-0.104517	-0.053947	-0.052299	FALSE	FALSE
10345909	10.4994	10.3445	10.2768	10.3268	10.3432	10.3078	10.1462	10.3627	Rpl29	ribosomal protein L29	NM_009082	RefSeq	Mus musculus ribosomal protein L29 (Rpl29), mRNA.	FALSE	Mm.288696 // Mm.359377 // Mm.431965	GO:0006412 // GO:0008283 // GO:0031589 // GO:0035264	translation // cell proliferation // cell-substrate adhesion // multicellular organism growth	GO:0000300 // GO:0005622 // GO:0005840 // GO:0022626 // GO:0030529 // GO:0042788	peripheral to membrane of membrane fraction // intracellular // ribosome // cytosolic ribosome // ribonucleoprotein complex // polysomal ribosome	GO:0003735 // GO:0008201	structural constituent of ribosome // heparin binding	---	---	-0.15613	-0.03675	-0.13059	0.03596	FALSE	FALSE
10345911	2.34838	1.86401	2.48793	1.99719	2.18262	2.28729	2.15171	1.93116	Gm8211	predicted gene 8211	XM_001476725	RefSeq	PREDICTED: Mus musculus predicted gene, EG666644 (EG666644), mRNA.	FALSE	---	---	---	---	---	---	---	---	---	-0.165764	0.423276	-0.336222	-0.066032	FALSE	FALSE
10345913	8.17313	8.21049	8.07668	7.83718	7.90341	8.09977	8.03941	8.15324	Nck2	non-catalytic region of tyrosine kinase adaptor protein 2	NM_010879	RefSeq	Mus musculus non-catalytic region of tyrosine kinase adaptor protein 2 (Nck2), mRNA.	FALSE	Mm.389903 // Mm.476455	GO:0007015 // GO:0016477 // GO:0030032	actin filament organization // cell migration // lamellipodium assembly	GO:0012506	vesicle membrane	GO:0016301	kinase activity	---	---	-0.269715	-0.110711	-0.037266	0.31606	FALSE	FALSE
10345921	5.20012	5.12783	4.98032	5.32364	4.93778	5.30038	5.45617	4.942	1500015O10Rik	RIKEN cDNA 1500015O10 gene	NM_024283	RefSeq	Mus musculus RIKEN cDNA 1500015O10 gene (1500015O10Rik), mRNA.	FALSE	Mm.50109	---	---	GO:0005576 // GO:0031410	extracellular region // cytoplasmic vesicle	---	---	---	---	-0.262338	0.172553	0.475846	-0.38164	FALSE	FALSE
10345926	6.69585	6.51612	6.69952	6.61782	6.78459	6.58779	6.63325	6.64706	Gm8230	predicted gene 8230	XR_030655	RefSeq	PREDICTED: Mus musculus similar to ADP-ribosylation factor (LOC666676), misc RNA.	FALSE	---	---	---	---	---	---	---	---	---	0.088739	0.071671	-0.066268	0.02924	FALSE	FALSE
10345928	3.62096	3.86608	3.64609	3.68832	3.68236	4.23698	3.78395	3.81295	---	---	GENSCAN00000015939	ENSEMBL	cdna:Genscan chromosome:NCBIM37:1:43936027:44059038:1	FALSE	---	---	---	---	---	---	---	---	---	0.061395	0.370897	0.137861	0.124629	FALSE	FALSE
10345930	9.28214	9.33894	9.25122	9.35103	9.16825	9.31119	9.33699	9.25667	Tpp2	tripeptidyl peptidase II	NM_009418	RefSeq	Mus musculus tripeptidyl peptidase II (Tpp2), mRNA.	FALSE	Mm.401675	GO:0006508	proteolysis	GO:0005737	cytoplasm	GO:0004177 // GO:0004252 // GO:0008233 // GO:0008236 // GO:0016787	aminopeptidase activity // serine-type endopeptidase activity // peptidase activity // serine-type peptidase activity // hydrolase activity	---	---	-0.113893	-0.027747	0.085773	-0.094355	FALSE	FALSE
10345967	6.37336	6.4535	6.72806	6.50097	6.61673	6.36996	6.34654	6.54746	Bivm	basic, immunoglobulin-like variable motif containing	NM_144558	RefSeq	Mus musculus basic, immunoglobulin-like variable motif containing (Bivm), mRNA.	FALSE	Mm.386883	GO:0008150	biological_process	GO:0005575 // GO:0005634 // GO:0005737	cellular_component // nucleus // cytoplasm	GO:0003674	molecular_function	---	---	0.243373	-0.083539	-0.381527	0.046496	FALSE	FALSE
10345981	6.90747	7.12675	7.20878	7.11416	7.07726	7.03344	7.38765	7.04899	Ercc5	excision repair cross-complementing rodent repair deficiency, complementation group 5	NM_011729	RefSeq	Mus musculus excision repair cross-complementing rodent repair deficiency, complementation group 5 (Ercc5), mRNA.	FALSE	Mm.2213	GO:0006281 // GO:0006289 // GO:0006974 // GO:0008340 // GO:0009411 // GO:0009650 // GO:0009650 // GO:0009650 // GO:0035264	DNA repair // nucleotide-excision repair // response to DNA damage stimulus // determination of adult lifespan // response to UV // UV protection // UV protection // UV protection // multicellular organism growth	GO:0005634	nucleus	GO:0000287 // GO:0003677 // GO:0003697 // GO:0003824 // GO:0004518 // GO:0004519 // GO:0016787 // GO:0046872	magnesium ion binding // DNA binding // single-stranded DNA binding // catalytic activity // nuclease activity // endonuclease activity // hydrolase activity // metal ion binding	---	---	0.169791	-0.093307	0.178867	-0.065168	FALSE	FALSE
10346000	4.4311	4.10593	4.40335	4.43717	4.4006	4.24978	4.12091	4.30937	Gulp1	GULP, engulfment adaptor PTB domain containing 1	NM_028450	RefSeq	Mus musculus GULP, engulfment adaptor PTB domain containing 1 (Gulp1), mRNA.	FALSE	Mm.133132	GO:0006810 // GO:0006869 // GO:0006909 // GO:0006911 // GO:0006915	transport // lipid transport // phagocytosis // phagocytosis, engulfment // apoptosis	GO:0005575 // GO:0005737	cellular_component // cytoplasm	GO:0005515	protein binding	---	---	-0.030501	0.143858	-0.282436	-0.127808	FALSE	FALSE
10346015	8.83219	9.0315	8.80264	8.82722	8.80395	8.88819	8.67173	8.75257	Col3a1	collagen, type III, alpha 1	NM_009930	RefSeq	Mus musculus collagen, type III, alpha 1 (Col3a1), mRNA.	FALSE	Mm.249555	GO:0001568 // GO:0030199 // GO:0048565	blood vessel development // collagen fibril organization // gut development	GO:0005576 // GO:0005578 // GO:0005581 // GO:0005586 // GO:0031012	extracellular region // proteinaceous extracellular matrix // collagen // collagen type III // extracellular matrix	GO:0005201 // GO:0046332 // GO:0048407	extracellular matrix structural constituent // SMAD binding // platelet-derived growth factor binding	GenMAPP	Inflammatory_Response_Pathway	-0.028235	-0.143307	-0.130903	-0.074656	FALSE	FALSE
10346067	2.20774	2.52355	1.83551	1.99011	2.20899	1.80297	1.68494	1.96268	---	---	GENSCAN00000003037	ENSEMBL	cdna:Genscan chromosome:NCBIM37:1:45613731:45616128:1	FALSE	---	---	---	---	---	---	---	---	---	0.001251	-0.720581	-0.15057	-0.027431	FALSE	FALSE
10346069	5.14161	5.40582	5.39633	4.76538	4.77672	5.50213	5.30209	5.04847	Gm8304	predicted gene 8304	XM_001477007	RefSeq	PREDICTED: Mus musculus similar to Ac2-210 (LOC666814), mRNA.	FALSE	---	---	---	---	---	---	---	---	---	-0.364885	0.096305	-0.094243	0.283084	FALSE	FALSE
10346072	4.80694	4.99493	4.86541	4.9242	4.96214	4.83347	4.95359	4.64625	---	---	ENSMUST00000083321	ENSEMBL	ncrna:snoRNA chromosome:NCBIM37:1:45803740:45803870:1 gene:ENSMUSG00000065255	FALSE	---	---	---	---	---	---	---	---	---	0.155203	-0.161459	0.088186	-0.277946	FALSE	FALSE
10346074	6.9719	7.09118	7.13528	7.16003	7.09363	6.98893	7.10223	7.09662	Wdr75	WD repeat domain 75	NM_028599	RefSeq	Mus musculus WD repeat domain 75 (Wdr75), mRNA.	FALSE	Mm.270376	---	---	---	---	---	---	---	---	0.121737	-0.102242	-0.033053	-0.063404	Increased	FALSE
10346098	3.64494	3.41331	3.52778	3.30708	3.54683	3.35951	3.19976	3.97894	---	---	GENSCAN00000048559	ENSEMBL	cdna:Genscan chromosome:NCBIM37:1:45962474:45963163:1	FALSE	---	---	---	---	---	---	---	---	---	-0.098112	-0.053802	-0.328024	0.671863	FALSE	FALSE
10346105	10.9802	10.9251	10.8579	10.9681	10.8169	10.9812	10.8481	10.8483	Rpl23a	ribosomal protein L23a	NM_207523	RefSeq	Mus musculus ribosomal protein L23a (Rpl23a), mRNA.	FALSE	Mm.22723 // Mm.304790 // Mm.352675	GO:0006412 // GO:0008150	translation // biological_process	GO:0005575 // GO:0005622 // GO:0005840 // GO:0030529	cellular_component // intracellular // ribosome // ribonucleoprotein complex	GO:0000166 // GO:0003674 // GO:0003723 // GO:0003735 // GO:0019843	nucleotide binding // molecular_function // RNA binding // structural constituent of ribosome // rRNA binding	---	---	-0.1633	0.05609	-0.00984	-0.11982	FALSE	FALSE
10346107	3.0137	3.12636	2.97724	3.0118	2.75047	3.21542	2.95347	3.04825	Dnahc7b	dynein, axonemal, heavy chain 7B	ENSMUST00000097760	ENSEMBL	Putative uncharacterized protein gene:ENSMUSG00000073694	FALSE	Mm.296880	---	---	---	---	---	---	---	---	-0.263229	0.089056	-0.023773	0.036456	FALSE	FALSE
10346109	5.1153	4.3162	4.64485	4.37132	4.97465	4.99152	5.19963	4.93333	Dnahc7b	dynein, axonemal, heavy chain 7B	NM_001160386	RefSeq	Mus musculus dynein, axonemal, heavy chain 7B (Dnahc7b), mRNA.	FALSE	Mm.296880	---	---	---	---	---	---	---	---	-0.140648	0.675322	0.554782	0.56201	FALSE	FALSE
10346114	6.17316	5.87459	6.27057	5.81551	6.57471	6.47687	6.56957	5.9706	---	---	ENSMUST00000093689	ENSEMBL	ncrna:rRNA chromosome:NCBIM37:1:46431042:46431160:1 gene:ENSMUSG00000070199	FALSE	---	---	---	---	---	---	---	---	---	0.40155	0.60228	0.298997	0.155097	FALSE	FALSE
10346116	4.10068	3.78844	3.89961	3.76165	3.72112	3.93203	4.23235	3.69219	---	---	ENSMUST00000094964	ENSEMBL	cdna:known chromosome:NCBIM37:1:46487608:46864309:1 gene:ENSMUSG00000041144	FALSE	---	---	---	---	---	---	---	---	---	-0.379561	0.143595	0.332739	-0.069457	FALSE	FALSE
10346137	5.29313	4.63602	5.50643	4.80914	5.6178	4.93372	5.35893	5.31036	Gm8357	glyceraldehyde-3-phosphate dehydrogenase pseudogene	XR_033155	RefSeq	PREDICTED: Mus musculus similar to uracil DNA glycosylase (LOC666909), misc RNA.	FALSE	---	---	---	---	---	---	---	---	---	0.324669	0.297697	-0.147495	0.501219	FALSE	FALSE
10346139	2.86479	3.14665	3.55385	2.96109	3.04001	3.09073	3.48719	3.15691	---	---	GENSCAN00000029993	ENSEMBL	cdna:Genscan chromosome:NCBIM37:1:49179153:49301060:1	FALSE	---	---	---	---	---	---	---	---	---	0.17522	-0.055923	-0.066668	0.195818	FALSE	FALSE
10346141	3.12995	2.70812	2.73997	2.50173	2.60167	2.69833	2.65796	2.6237	C230029F24Rik	RIKEN cDNA C230029F24 gene	ENSMUST00000056879	ENSEMBL	Putative uncharacterized protein gene:ENSMUSG00000051616	FALSE	---	---	---	---	---	---	---	---	---	-0.528282	-0.009795	-0.082003	0.121964	FALSE	FALSE
10346146	4.3976	4.37806	4.56622	4.40123	4.54272	4.37938	4.58901	4.52807	Gm8384	predicted gene 8384	XM_001487804	RefSeq	PREDICTED: Mus musculus predicted gene, EG666962 (EG666962), mRNA.	FALSE	---	---	---	---	---	---	---	---	---	0.145126	0.001323	0.022794	0.126833	FALSE	FALSE
10346150	4.11081	3.98307	4.16801	4.16457	4.2411	4.05144	4.17529	4.21343	Tmeff2	transmembrane protein with EGF-like and two follistatin-like domains 2	NM_019790	RefSeq	Mus musculus transmembrane protein with EGF-like and two follistatin-like domains 2 (Tmeff2), mRNA.	FALSE	Mm.245154	---	---	GO:0016020 // GO:0016021	membrane // integral to membrane	---	---	---	---	0.130285	0.06837	0.007282	0.048858	FALSE	FALSE
10346164	6.21456	6.36815	6.63747	6.44949	6.20101	6.1553	6.15022	6.04034	Sdpr	serum deprivation response	NM_138741	RefSeq	Mus musculus serum deprivation response (Sdpr), mRNA.	FALSE	Mm.398690	GO:0045944	positive regulation of transcription from RNA polymerase II promoter	GO:0005737 // GO:0016020	cytoplasm // membrane	GO:0005515 // GO:0008289	protein binding // lipid binding	---	---	-0.013549	-0.212851	-0.487248	-0.409143	FALSE	Decreased
10346168	3.89335	3.53106	3.74924	3.70855	3.30763	3.50333	3.77055	3.70749	Stat4	signal transducer and activator of transcription 4	NM_011487	RefSeq	Mus musculus signal transducer and activator of transcription 4 (Stat4), mRNA.	FALSE	Mm.1550	GO:0006350 // GO:0006355 // GO:0006468 // GO:0007165 // GO:0008283 // GO:0019221 // GO:0045449	transcription // regulation of transcription, DNA-dependent // protein amino acid phosphorylation // signal transduction // cell proliferation // cytokine-mediated signaling pathway // regulation of transcription	GO:0005634 // GO:0005737	nucleus // cytoplasm	GO:0003677 // GO:0003700 // GO:0004871 // GO:0005509 // GO:0005515 // GO:0043565	DNA binding // transcription factor activity // signal transducer activity // calcium ion binding // protein binding // sequence-specific DNA binding	---	---	-0.585727	-0.027737	0.021316	-0.001059	FALSE	FALSE
10340867	5.98068	5.83319	5.39945	5.89496	6.13423	5.50646	6.40046	6.05281	---	---	---	---	neg_control	---	---	---	---	---	---	---	---	---	---	0.15355	-0.326731	1.00101	0.15785	FALSE	FALSE
10346222	5.08051	5.67294	6.03396	5.34464	6.05332	4.42564	4.4575	5.4652	LOC280487	pol polyprotein	X16670	GenBank	Mouse RNA for type IIB intracisternal A-particle (IAP) element encoding integrase, clone 106.	FALSE	Mm.423006	---	---	---	---	---	---	---	---	0.972812	-1.2473	-1.57646	0.120568	FALSE	FALSE
10346224	5.86759	5.97732	5.9728	5.85949	6.17246	6.22865	5.62744	6.01844	Tmem194b	transmembrane protein 194B	NM_001142647	RefSeq	Mus musculus transmembrane protein 194B (Tmem194b), transcript variant 1, mRNA.	FALSE	Mm.83541	---	---	GO:0016020 // GO:0016021	membrane // integral to membrane	---	---	---	---	0.304876	0.251334	-0.345365	0.158953	FALSE	FALSE
10346235	8.56965	8.52561	8.4641	8.34711	8.53162	8.08806	8.25864	8.33202	Hibch	3-hydroxyisobutyryl-Coenzyme A hydrolase	NM_146108	RefSeq	Mus musculus 3-hydroxyisobutyryl-Coenzyme A hydrolase (Hibch), nuclear gene encoding mitochondrial protein, mRNA.	FALSE	Mm.222063	GO:0008152 // GO:0009083	metabolic process // branched chain family amino acid catabolic process	GO:0005739	mitochondrion	GO:0003824 // GO:0003860 // GO:0016787	catalytic activity // 3-hydroxyisobutyryl-CoA hydrolase activity // hydrolase activity	---	---	-0.038031	-0.437554	-0.20546	-0.015099	Decreased	FALSE
10346250	3.56897	3.7246	3.90498	3.61617	3.61617	3.84238	3.59818	3.64056	Mstn	myostatin	NM_010834	RefSeq	Mus musculus myostatin (Mstn), mRNA.	FALSE	Mm.3514	GO:0007179 // GO:0040007	transforming growth factor beta receptor signaling pathway // growth	GO:0005576 // GO:0005615	extracellular region // extracellular space	GO:0005102 // GO:0005125 // GO:0005515 // GO:0008083	receptor binding // cytokine activity // protein binding // growth factor activity	---	---	0.047198	0.11778	-0.306798	0.024394	FALSE	FALSE
10346255	7.36838	7.1681	7.24113	7.09648	7.20198	6.80518	7.05096	7.18767	Ormdl1	ORM1-like 1 (S. cerevisiae)	NM_145517	RefSeq	Mus musculus ORM1-like 1 (S. cerevisiae) (Ormdl1), mRNA.	FALSE	Mm.212846	---	---	GO:0005783 // GO:0016020 // GO:0016021	endoplasmic reticulum // membrane // integral to membrane	---	---	---	---	-0.166402	-0.362918	-0.190165	0.091191	FALSE	FALSE
10346260	6.2487	6.1537	6.05687	6.05038	6.32319	6.05873	6.01107	6.22607	Osgepl1	O-sialoglycoprotein endopeptidase-like 1	NM_028091	RefSeq	Mus musculus O-sialoglycoprotein endopeptidase-like 1 (Osgepl1), mRNA.	FALSE	---	GO:0006508	proteolysis	---	---	GO:0004175 // GO:0004222 // GO:0008233 // GO:0008237 // GO:0008270 // GO:0016787 // GO:0046872	endopeptidase activity // metalloendopeptidase activity // peptidase activity // metallopeptidase activity // zinc ion binding // hydrolase activity // metal ion binding	---	---	0.074493	-0.094972	-0.0458	0.175688	Decreased	FALSE
10346269	3.34995	3.2801	3.10361	3.23181	3.521	3.09588	3.07042	3.03818	Ccdc150	coiled-coil domain containing 150	NM_030025	RefSeq	Mus musculus coiled-coil domain containing 150 (Ccdc150), mRNA.	FALSE	Mm.67455	---	---	---	---	---	---	---	---	0.171055	-0.184218	-0.033192	-0.193631	FALSE	Decreased
10346298	7.88324	7.8262	7.90613	7.80429	7.54057	7.88334	7.91366	8.11213	Coq10b	coenzyme Q10 homolog B (S. cerevisiae)	NM_001039710	RefSeq	Mus musculus coenzyme Q10 homolog B (S. cerevisiae) (Coq10b), transcript variant 1, mRNA.	FALSE	Mm.281019	---	---	GO:0005739	mitochondrion	---	---	---	---	-0.342668	0.057144	0.007526	0.307844	FALSE	Increased
10346303	10.1631	10.0409	10.1425	10.1937	10.1218	10.0602	10.2681	10.1467	Hspe1	heat shock protein 1 (chaperonin 10)	NM_008303	RefSeq	Mus musculus heat shock protein 1 (chaperonin 10) (Hspe1), mRNA.	FALSE	Mm.215667	GO:0006457 // GO:0006950	protein folding // response to stress	GO:0005739	mitochondrion	GO:0005524	ATP binding	---	---	-0.0413	0.01929	0.12564	-0.04698	FALSE	FALSE
10346310	9.56502	9.45023	9.51019	9.39014	9.48364	9.3324	9.20128	9.39307	Mobkl3	MOB1, Mps One Binder kinase activator-like 3 (yeast)	NM_025283	RefSeq	Mus musculus MOB1, Mps One Binder kinase activator-like 3 (yeast) (Mobkl3), mRNA.	FALSE	Mm.291037	GO:0006810	transport	GO:0005737 // GO:0005794 // GO:0016020	cytoplasm // Golgi apparatus // membrane	GO:0005515 // GO:0008270 // GO:0046872	protein binding // zinc ion binding // metal ion binding	---	---	-0.081378	-0.117827	-0.308905	0.00293	FALSE	FALSE
10346321	2.97527	3.14412	3.35231	3.85366	3.17591	3.16518	2.91631	3.45805	Gm10561	predicted gene 10561	ENSMUST00000097736	ENSEMBL	MCG117552 gene:ENSMUSG00000073675	FALSE	---	---	---	---	---	---	---	---	---	0.200643	0.021054	-0.436001	-0.39561	Increased	FALSE
10346323	6.61824	6.62657	6.43528	6.77185	6.51856	6.72368	6.70024	6.70861	Mars2	methionine-tRNA synthetase 2 (mitochondrial)	NM_175439	RefSeq	Mus musculus methionine-tRNA synthetase 2 (mitochondrial) (Mars2), nuclear gene encoding mitochondrial protein, mRNA.	FALSE	Mm.19223	GO:0006412 // GO:0006418 // GO:0006431	translation // tRNA aminoacylation for protein translation // methionyl-tRNA aminoacylation	GO:0005737 // GO:0005739	cytoplasm // mitochondrion	GO:0000166 // GO:0004812 // GO:0004825 // GO:0005524 // GO:0016874	nucleotide binding // aminoacyl-tRNA ligase activity // methionine-tRNA ligase activity // ATP binding // ligase activity	---	---	-0.099676	0.097105	0.264957	-0.06324	FALSE	FALSE
10346328	6.81734	6.94504	6.9021	6.64427	7.09363	6.70357	6.45237	6.63862	Gm8292	predicted gene 8292	XR_031547	RefSeq	PREDICTED: Mus musculus similar to ribosomal protein S24 (LOC666793), misc RNA.	FALSE	---	---	---	---	---	---	---	---	---	0.276294	-0.241474	-0.449729	-0.005648	FALSE	FALSE
10346330	6.87197	6.58031	6.90161	6.74291	6.86367	6.86687	6.72421	6.61859	Plcl1	phospholipase C-like 1	NM_001114663	RefSeq	Mus musculus phospholipase C-like 1 (Plcl1), mRNA.	FALSE	Mm.194183	GO:0006629 // GO:0007165 // GO:0007242 // GO:0007610	lipid metabolic process // signal transduction // intracellular signaling cascade // behavior	GO:0005737	cytoplasm	GO:0004435 // GO:0004629 // GO:0004871 // GO:0005509 // GO:0008081 // GO:0050811	phosphoinositide phospholipase C activity // phospholipase C activity // signal transducer activity // calcium ion binding // phosphoric diester hydrolase activity // GABA receptor binding	---	---	-0.008299	0.286566	-0.177405	-0.12432	FALSE	FALSE
10346337	6.84857	6.78421	6.55325	6.97185	6.71899	7.05858	6.69907	6.83501	1700066M21Rik	RIKEN cDNA 1700066M21 gene	ENSMUST00000042734	ENSEMBL	UPF0565 protein C2orf69 homolog gene:ENSMUSG00000038323	FALSE	Mm.263673	---	---	GO:0005576	extracellular region	---	---	---	---	-0.129581	0.274375	0.145825	-0.136831	FALSE	FALSE
10346340	6.81942	6.76702	6.60592	6.88805	6.82139	6.73908	6.59804	6.8821	9430016H08Rik	RIKEN cDNA 9430016H08 gene	BC071241	GenBank	Mus musculus RIKEN cDNA 9430016H08 gene, mRNA (cDNA clone MGC:78239 IMAGE:5125554), complete cds.	FALSE	Mm.275428	---	---	GO:0005739	mitochondrion	---	---	---	---	0.001978	-0.027944	-0.007881	-0.005949	FALSE	FALSE
10346348	8.80786	8.81422	8.59105	8.77277	8.72715	8.78706	8.94288	9.09868	Spats2l	spermatogenesis associated, serine-rich 2-like	BC021879	GenBank	Mus musculus RIKEN cDNA 2810022L02 gene, mRNA (cDNA clone MGC:28599 IMAGE:4216816), complete cds.	FALSE	Mm.159989	---	---	---	---	---	---	---	---	-0.080713	-0.027155	0.35183	0.325904	FALSE	Increased
10346365	6.16769	5.97805	5.9386	5.93847	5.99278	5.87727	5.85216	5.72927	Sgol2	shugoshin-like 2 (S. pombe)	NM_199007	RefSeq	Mus musculus shugoshin-like 2 (S. pombe) (Sgol2), mRNA.	FALSE	Mm.32800	GO:0007049 // GO:0007059 // GO:0008104 // GO:0045132 // GO:0051301 // GO:0051754	cell cycle // chromosome segregation // protein localization // meiotic chromosome segregation // cell division // meiotic sister chromatid cohesion, centromeric	GO:0000775 // GO:0000780 // GO:0005634 // GO:0030892	chromosome, centromeric region // condensed nuclear chromosome, centromeric region // nucleus // mitotic cohesin complex	GO:0003674	molecular_function	---	---	-0.174908	-0.100777	-0.086442	-0.209202	Decreased	Decreased
10346374	5.7832	5.46179	5.55081	5.47737	5.39795	5.46537	5.57549	5.5538	Aox1	aldehyde oxidase 1	NM_009676	RefSeq	Mus musculus aldehyde oxidase 1 (Aox1), mRNA.	FALSE	Mm.26787	GO:0055114	oxidation reduction	GO:0005737	cytoplasm	GO:0003824 // GO:0004031 // GO:0005506 // GO:0009055 // GO:0016491 // GO:0030151 // GO:0046872 // GO:0050660 // GO:0051287 // GO:0051536 // GO:0051537	catalytic activity // aldehyde oxidase activity // iron ion binding // electron carrier activity // oxidoreductase activity // molybdenum ion binding // metal ion binding // FAD binding // NAD or NADH binding // iron-sulfur cluster binding // 2 iron, 2 sulfur cluster binding	---	---	-0.385241	0.003579	0.024681	0.076431	FALSE	FALSE
10346410	5.97333	5.63243	6.06389	5.71334	5.75741	5.8035	5.6492	5.84028	Aox3	aldehyde oxidase 3	NM_023617	RefSeq	Mus musculus aldehyde oxidase 3 (Aox3), mRNA.	FALSE	Mm.20108	---	---	---	---	GO:0004031 // GO:0005506 // GO:0009055 // GO:0009055 // GO:0030151 // GO:0046872 // GO:0051536 // GO:0051537	aldehyde oxidase activity // iron ion binding // electron carrier activity // electron carrier activity // molybdenum ion binding // metal ion binding // iron-sulfur cluster binding // 2 iron, 2 sulfur cluster binding	---	---	-0.215918	0.17107	-0.414696	0.12694	FALSE	FALSE
10346448	7.50078	7.20429	6.91019	7.15196	7.28122	7.47996	7.0049	7.17994	Aox4	aldehyde oxidase 4	NM_023631	RefSeq	Mus musculus aldehyde oxidase 4 (Aox4), mRNA.	FALSE	Mm.244525	---	---	---	---	GO:0004031 // GO:0005506 // GO:0009055 // GO:0030151 // GO:0046872 // GO:0051536 // GO:0051537	aldehyde oxidase activity // iron ion binding // electron carrier activity // molybdenum ion binding // metal ion binding // iron-sulfur cluster binding // 2 iron, 2 sulfur cluster binding	---	---	-0.21956	0.275668	0.094708	0.02798	FALSE	FALSE
10346485	4.27266	4.29367	4.29239	4.16352	4.21385	4.04138	4.22267	4.17937	Aox3l1	aldehyde oxidase 3-like 1	NM_001008419	RefSeq	Mus musculus aldehyde oxidase 3-like 1 (Aox3l1), mRNA.	FALSE	Mm.425033	---	---	---	---	GO:0005506 // GO:0046872 // GO:0051536 // GO:0051537	iron ion binding // metal ion binding // iron-sulfur cluster binding // 2 iron, 2 sulfur cluster binding	---	---	-0.058813	-0.252293	-0.069721	0.015851	FALSE	FALSE
10346523	10.8242	10.8384	10.7521	10.9077	10.719	10.7659	10.8312	10.9573	Bzw1	basic leucine zipper and W2 domains 1	NM_025824	RefSeq	Mus musculus basic leucine zipper and W2 domains 1 (Bzw1), mRNA.	FALSE	Mm.21848	GO:0006350 // GO:0045449	transcription // regulation of transcription	---	---	---	---	---	---	-0.10514	-0.07256	0.07917	0.04965	FALSE	Increased
10346533	7.67015	7.66194	7.56983	7.75056	7.62299	7.63693	7.63047	7.79531	Nif3l1	Ngg1 interacting factor 3-like 1 (S. pombe)	NM_022988	RefSeq	Mus musculus Ngg1 interacting factor 3-like 1 (S. pombe) (Nif3l1), mRNA.	FALSE	Mm.340248	---	---	GO:0005737	cytoplasm	---	---	---	---	-0.047157	-0.025006	0.060641	0.044752	FALSE	FALSE
10346544	7.51018	7.52255	7.35704	7.35609	7.01841	7.31172	7.45388	7.11428	Ndufb3	NADH dehydrogenase (ubiquinone) 1 beta subcomplex 3	NM_025597	RefSeq	Mus musculus NADH dehydrogenase (ubiquinone) 1 beta subcomplex 3 (Ndufb3), mRNA.	FALSE	Mm.2033	GO:0006810 // GO:0022900	transport // electron transport chain	GO:0005739 // GO:0005743 // GO:0016020 // GO:0016021 // GO:0070469	mitochondrion // mitochondrial inner membrane // membrane // integral to membrane // respiratory chain	GO:0008137	NADH dehydrogenase (ubiquinone) activity	---	---	-0.491772	-0.210831	0.096834	-0.241816	FALSE	FALSE
10346549	9.03834	9.0073	9.1828	9.032	9.04284	8.75187	8.87514	8.98411	Cbx3	chromobox homolog 3 (Drosophila HP1 gamma)	NM_007624	RefSeq	Mus musculus chromobox homolog 3 (Drosophila HP1 gamma) (Cbx3), mRNA.	FALSE	Mm.280968 // Mm.393602	GO:0006333 // GO:0006350 // GO:0016568 // GO:0045449 // GO:0045892	chromatin assembly or disassembly // transcription // chromatin modification // regulation of transcription // negative regulation of transcription, DNA-dependent	GO:0000779 // GO:0000785 // GO:0005634 // GO:0005635 // GO:0005720 // GO:0010369 // GO:0031618	condensed chromosome, centromeric region // chromatin // nucleus // nuclear envelope // nuclear heterochromatin // chromocenter // nuclear centromeric heterochromatin	GO:0003682 // GO:0005515 // GO:0016564	chromatin binding // protein binding // transcription repressor activity	GenMAPP	Circadian_Exercise	0.0045	-0.255432	-0.307663	-0.047882	FALSE	FALSE
10346551	6.77204	7.22222	7.07926	7.04799	7.0836	6.91507	6.89947	7.11861	Cflar	CASP8 and FADD-like apoptosis regulator	NM_207653	RefSeq	Mus musculus CASP8 and FADD-like apoptosis regulator (Cflar), transcript variant 1, mRNA.	FALSE	Mm.336848	GO:0006508 // GO:0006915 // GO:0042981 // GO:0043066 // GO:0043154	proteolysis // apoptosis // regulation of apoptosis // negative regulation of apoptosis // negative regulation of caspase activity	GO:0005737	cytoplasm	GO:0004197 // GO:0005515 // GO:0008234	cysteine-type endopeptidase activity // protein binding // cysteine-type peptidase activity	---	---	0.31156	-0.30716	-0.179788	0.070622	FALSE	FALSE
10346562	7.59164	7.89859	7.9549	8.03617	7.8072	7.90691	7.98981	7.97046	Cflar	CASP8 and FADD-like apoptosis regulator	NM_207653	RefSeq	Mus musculus CASP8 and FADD-like apoptosis regulator (Cflar), transcript variant 1, mRNA.	FALSE	Mm.336848	GO:0006508 // GO:0006915 // GO:0042981 // GO:0043066 // GO:0043154	proteolysis // apoptosis // regulation of apoptosis // negative regulation of apoptosis // negative regulation of caspase activity	GO:0005737	cytoplasm	GO:0004197 // GO:0005515 // GO:0008234	cysteine-type endopeptidase activity // protein binding // cysteine-type peptidase activity	---	---	0.215553	0.008323	0.03491	-0.065717	Increased	FALSE
10346564	9.00603	8.67186	8.64783	8.7125	8.73998	8.79569	8.64102	8.89084	Casp8	caspase 8	NM_009812	RefSeq	Mus musculus caspase 8 (Casp8), transcript variant 1, mRNA.	FALSE	Mm.336851	GO:0001525 // GO:0001841 // GO:0006508 // GO:0006915 // GO:0006915 // GO:0006915 // GO:0007507 // GO:0030225 // GO:0042981	angiogenesis // neural tube formation // proteolysis // apoptosis // apoptosis // apoptosis // heart development // macrophage differentiation // regulation of apoptosis	GO:0005634 // GO:0005737 // GO:0030690	nucleus // cytoplasm // Noc1p-Noc2p complex	GO:0004197 // GO:0005515 // GO:0008233 // GO:0008233 // GO:0008234 // GO:0016787	cysteine-type endopeptidase activity // protein binding // peptidase activity // peptidase activity // cysteine-type peptidase activity // hydrolase activity	GenMAPP // GenMAPP // GenMAPP	Apoptosis // Apoptosis_GenMAPP // Apoptosis_KEGG	-0.266056	0.12383	-0.00681	0.178338	FALSE	FALSE
10346576	7.37317	7.41723	7.28326	7.49742	7.13355	7.3503	7.44231	7.23731	Stradb	STE20-related kinase adaptor beta	NM_172656	RefSeq	Mus musculus STE20-related kinase adaptor beta (Stradb), mRNA.	FALSE	Mm.286006	GO:0000902 // GO:0006468 // GO:0006916 // GO:0007010 // GO:0007049 // GO:0007254	cell morphogenesis // protein amino acid phosphorylation // anti-apoptosis // cytoskeleton organization // cell cycle // JNK cascade	GO:0005575 // GO:0005634 // GO:0005737	cellular_component // nucleus // cytoplasm	GO:0000166 // GO:0004672 // GO:0004674 // GO:0005524	nucleotide binding // protein kinase activity // protein serine/threonine kinase activity // ATP binding	---	---	-0.239611	-0.066928	0.159043	-0.260109	FALSE	FALSE
10346592	6.13586	6.20104	6.14009	6.12149	6.36503	6.12087	6.57392	6.14399	Als2cr4	amyotrophic lateral sclerosis 2 (juvenile) chromosome region, candidate 4	NM_001033449	RefSeq	Mus musculus amyotrophic lateral sclerosis 2 (juvenile) chromosome region, candidate 4 (Als2cr4), transcript variant 1, mRNA.	FALSE	Mm.261275	---	---	GO:0016020 // GO:0016021	membrane // integral to membrane	---	---	---	---	0.229168	-0.08017	0.433824	0.022501	FALSE	FALSE
10346594	3.79022	3.3713	3.43004	3.26425	3.27525	3.42062	3.28313	3.47275	Pftk2	PFTAIRE protein kinase 2	NM_001033373	RefSeq	Mus musculus PFTAIRE protein kinase 2 (Pftk2), mRNA.	FALSE	Mm.297713	GO:0006468	protein amino acid phosphorylation	---	---	GO:0000166 // GO:0000287 // GO:0004672 // GO:0004674 // GO:0004693 // GO:0005524 // GO:0016301 // GO:0016740 // GO:0046872	nucleotide binding // magnesium ion binding // protein kinase activity // protein serine/threonine kinase activity // cyclin-dependent protein kinase activity // ATP binding // kinase activity // transferase activity // metal ion binding	---	---	-0.514975	0.049314	-0.146908	0.208506	FALSE	FALSE
10346607	6.23791	6.20726	6.43441	6.24216	6.25156	6.09314	6.03476	6.33277	Fzd7	frizzled homolog 7 (Drosophila)	NM_008057	RefSeq	Mus musculus frizzled homolog 7 (Drosophila) (Fzd7), mRNA.	FALSE	Mm.297906	GO:0007165 // GO:0007166 // GO:0007186 // GO:0007275 // GO:0016055	signal transduction // cell surface receptor linked signal transduction // G-protein coupled receptor protein signaling pathway // multicellular organismal development // Wnt receptor signaling pathway	GO:0016020 // GO:0016021	membrane // integral to membrane	GO:0004871 // GO:0004872 // GO:0004888 // GO:0004926 // GO:0004930	signal transducer activity // receptor activity // transmembrane receptor activity // non-G-protein coupled 7TM receptor activity // G-protein coupled receptor activity	GenMAPP // GenMAPP	Wnt_Signaling // GPCRDB_Other	0.013648	-0.114126	-0.399651	0.090611	FALSE	FALSE
10346611	4.10206	4.14846	4.18998	4.30923	3.97063	4.14874	4.0186	4.00953	Gm973	predicted gene 973	NM_001013771	RefSeq	Mus musculus predicted gene 973 (Gm973), mRNA.	FALSE	Mm.25750	---	---	---	---	---	---	---	---	-0.13143	0.000279	-0.171387	-0.299701	Increased	FALSE
10346634	8.305	8.34491	8.2364	8.35333	8.40285	8.28186	8.36629	8.37222	Nop58	NOP58 ribonucleoprotein homolog (yeast)	NM_018868	RefSeq	Mus musculus NOP58 ribonucleoprotein homolog (yeast) (Nop58), mRNA.	FALSE	Mm.220367	GO:0042254	ribosome biogenesis	GO:0005634 // GO:0005730	nucleus // nucleolus	GO:0030519	snoRNP binding	---	---	0.097849	-0.063044	0.129888	0.018882	FALSE	FALSE
10346651	8.65421	8.72044	8.79924	8.79446	8.68063	8.63644	8.69805	8.64333	Bmpr2	bone morphogenic protein receptor, type II (serine/threonine kinase)	NM_007561	RefSeq	Mus musculus bone morphogenic protein receptor, type II (serine/threonine kinase) (Bmpr2), mRNA.	FALSE	Mm.7106	GO:0001707 // GO:0001934 // GO:0006468 // GO:0009952 // GO:0009952 // GO:0014916 // GO:0030509 // GO:0030509 // GO:0045906 // GO:0048010 // GO:0048286	mesoderm formation // positive regulation of protein amino acid phosphorylation // protein amino acid phosphorylation // anterior/posterior pattern formation // anterior/posterior pattern formation // regulation of lung blood pressure // BMP signaling pathway // BMP signaling pathway // negative regulation of vasoconstriction // vascular endothelial growth factor receptor signaling pathway // lun…	GO:0009986 // GO:0016020 // GO:0016021	cell surface // membrane // integral to membrane	GO:0000166 // GO:0000287 // GO:0004672 // GO:0004674 // GO:0004675 // GO:0004872 // GO:0005024 // GO:0005524 // GO:0016301 // GO:0016740 // GO:0030145 // GO:0046872	nucleotide binding // magnesium ion binding // protein kinase activity // protein serine/threonine kinase activity // transmembrane receptor protein serine/threonine kinase activity // receptor activity // transforming growth factor beta receptor activity // ATP binding // kinase activity // transferase activity // manganese ion binding // metal ion binding	---	---	0.026412	-0.083997	-0.101187	-0.151132	FALSE	FALSE
10346668	6.56194	6.63334	6.72371	6.5164	6.57419	6.70328	6.57603	6.6715	Fam117b	family with sequence similarity 117, member B	NM_001037725	RefSeq	Mus musculus family with sequence similarity 117, member B (Fam117b), transcript variant 1, mRNA.	FALSE	Mm.258250	GO:0008150	biological_process	GO:0005575	cellular_component	GO:0003674	molecular_function	---	---	0.01225	0.069939	-0.14768	0.155107	FALSE	FALSE
10346678	5.49195	5.63407	5.62306	5.6455	5.41782	5.23398	5.4561	5.36473	Carf	calcium response factor	NM_139150	RefSeq	Mus musculus calcium response factor (Carf), mRNA.	FALSE	Mm.370325	GO:0006355	regulation of transcription, DNA-dependent	GO:0005634 // GO:0005654 // GO:0005730	nucleus // nucleoplasm // nucleolus	GO:0003700 // GO:0005515	transcription factor activity // protein binding	---	---	-0.074125	-0.400094	-0.166958	-0.280765	FALSE	FALSE
10346695	8.81511	8.9154	8.94819	8.88891	8.85949	8.78089	8.92969	8.80113	Nbeal1	neurobeachin like 1	NM_173444	RefSeq	Mus musculus neurobeachin like 1 (Nbeal1), mRNA.	FALSE	Mm.205224	---	---	---	---	---	---	---	---	0.044384	-0.134505	-0.018495	-0.087783	FALSE	FALSE
10346722	8.68161	8.76007	8.71065	8.84621	8.74913	8.64715	8.70067	8.53694	Nbeal1	neurobeachin like 1	NM_173444	RefSeq	Mus musculus neurobeachin like 1 (Nbeal1), mRNA.	FALSE	Mm.205224	---	---	---	---	---	---	---	---	0.067521	-0.112915	-0.009979	-0.309266	FALSE	FALSE
10346747	7.68991	7.79872	7.5415	7.66764	7.71241	7.67569	7.55036	7.71015	Cyp20a1	cytochrome P450, family 20, subfamily A, polypeptide 1	NM_030013	RefSeq	Mus musculus cytochrome P450, family 20, subfamily A, polypeptide 1 (Cyp20a1), mRNA.	FALSE	Mm.197640	GO:0055114	oxidation reduction	GO:0016020 // GO:0016021	membrane // integral to membrane	GO:0004497 // GO:0005506 // GO:0009055 // GO:0016491 // GO:0020037 // GO:0046872	monooxygenase activity // iron ion binding // electron carrier activity // oxidoreductase activity // heme binding // metal ion binding	---	---	0.022498	-0.123029	0.008855	0.042502	FALSE	FALSE
10346762	3.95827	3.73401	4.27843	3.87411	4.28815	3.99386	3.93383	4.06175	---	---	ENSMUST00000083124	ENSEMBL	ncrna:rRNA chromosome:NCBIM37:1:60459196:60459319:1 gene:ENSMUSG00000065058	FALSE	---	---	---	---	---	---	---	---	---	0.329875	0.259844	-0.344595	0.18764	FALSE	FALSE
10346764	5.95101	5.83722	5.85006	5.98137	5.82045	6.05245	5.75599	5.79551	Abi2	abl-interactor 2	NM_198127	RefSeq	Mus musculus abl-interactor 2 (Abi2), mRNA.	FALSE	Mm.212066	GO:0007611 // GO:0016358 // GO:0016477 // GO:0018108 // GO:0043010	learning or memory // dendrite development // cell migration // peptidyl-tyrosine phosphorylation // camera-type eye development	GO:0005737 // GO:0005829 // GO:0005856 // GO:0005913 // GO:0030425 // GO:0042995	cytoplasm // cytosol // cytoskeleton // cell-cell adherens junction // dendrite // cell projection	GO:0005515	protein binding	---	---	-0.130555	0.215231	-0.094061	-0.185859	FALSE	FALSE
10346780	10.9736	10.9231	10.8867	10.9485	10.9161	10.9147	10.937	10.9749	Eif4a1	eukaryotic translation initiation factor 4A1	NM_144958	RefSeq	Mus musculus eukaryotic translation initiation factor 4A1 (Eif4a1), transcript variant 1, mRNA.	FALSE	Mm.371557	GO:0006412	translation	---	---	GO:0000166 // GO:0003676 // GO:0003723 // GO:0003743 // GO:0004386 // GO:0005524 // GO:0008026 // GO:0016787	nucleotide binding // nucleic acid binding // RNA binding // translation initiation factor activity // helicase activity // ATP binding // ATP-dependent helicase activity // hydrolase activity	GenMAPP	Translation_Factors	-0.05749	-0.00842	0.05028	0.02642	FALSE	FALSE
10346783	4.26793	4.36745	4.33635	4.43722	4.31713	4.55925	4.41899	4.49138	Cd28	CD28 antigen	NM_007642	RefSeq	Mus musculus CD28 antigen (Cd28), mRNA.	FALSE	Mm.255003	GO:0002863 // GO:0006955 // GO:0008624 // GO:0031295 // GO:0031295 // GO:0042102 // GO:0042102 // GO:0045060 // GO:0045086 // GO:0046641 // GO:0046641 // GO:0048304	positive regulation of inflammatory response to antigenic stimulus // immune response // induction of apoptosis by extracellular signals // T cell costimulation // T cell costimulation // positive regulation of T cell proliferation // positive regulation of T cell proliferation // negative thymic T cell selection // positive regulation of interleukin-2 biosynthetic process // positive regulation …	GO:0005886 // GO:0009897 // GO:0009897 // GO:0009897 // GO:0016020 // GO:0016021	plasma membrane // external side of plasma membrane // external side of plasma membrane // external side of plasma membrane // membrane // integral to membrane	---	---	GenMAPP	Inflammatory_Response_Pathway	0.049201	0.191791	0.08264	0.05416	FALSE	FALSE
10346790	3.74506	4.25029	4.03408	4.01646	3.64342	3.78115	3.47698	3.46228	Ctla4	cytotoxic T-lymphocyte-associated protein 4	NM_009843	RefSeq	Mus musculus cytotoxic T-lymphocyte-associated protein 4 (Ctla4), mRNA.	FALSE	Mm.390	GO:0006955	immune response	GO:0009897 // GO:0016020 // GO:0016021	external side of plasma membrane // membrane // integral to membrane	---	---	---	---	-0.10165	-0.469141	-0.557105	-0.554178	FALSE	FALSE
10346799	4.74202	4.8097	4.63135	4.83614	4.66932	4.63807	4.67056	4.85039	Icos	inducible T-cell co-stimulator	NM_017480	RefSeq	Mus musculus inducible T-cell co-stimulator (Icos), mRNA.	FALSE	Mm.42044	---	---	GO:0005887 // GO:0009897 // GO:0016020 // GO:0016021	integral to plasma membrane // external side of plasma membrane // membrane // integral to membrane	GO:0005515	protein binding	---	---	-0.0727	-0.171628	0.03921	0.01425	FALSE	FALSE
10346808	10.229	10.2521	10.2552	10.2711	10.137	10.2749	10.1684	10.2781	Rpl17	ribosomal protein L17	NM_001002239	RefSeq	Mus musculus ribosomal protein L17 (Rpl17), mRNA.	FALSE	Mm.276337 // Mm.471280	GO:0006412 // GO:0008150	translation // biological_process	GO:0005575 // GO:0005622 // GO:0005840 // GO:0015934 // GO:0030529	cellular_component // intracellular // ribosome // large ribosomal subunit // ribonucleoprotein complex	GO:0003674 // GO:0003735	molecular_function // structural constituent of ribosome	GenMAPP	Ribosomal_Proteins	-0.09196	0.02283	-0.08675	0.00695	Increased	FALSE
10346810	6.45739	6.78631	6.5783	6.80103	6.76315	6.50056	6.80257	6.76273	Pard3b	par-3 partitioning defective 3 homolog B (C. elegans)	NM_001081050	RefSeq	Mus musculus par-3 partitioning defective 3 homolog B (C. elegans) (Pard3b), mRNA.	FALSE	Mm.35153	GO:0007049 // GO:0051301	cell cycle // cell division	GO:0005923 // GO:0016020 // GO:0030054	tight junction // membrane // cell junction	GO:0005515	protein binding	---	---	0.305762	-0.285752	0.224273	-0.038302	FALSE	FALSE
10346838	6.17493	6.07988	6.32401	6.2849	6.19815	5.9741	6.18203	6.2368	Pard3b	par-3 partitioning defective 3 homolog B (C. elegans)	NM_001081050	RefSeq	Mus musculus par-3 partitioning defective 3 homolog B (C. elegans) (Pard3b), mRNA.	FALSE	Mm.35153	GO:0007049 // GO:0051301	cell cycle // cell division	GO:0005923 // GO:0016020 // GO:0030054	tight junction // membrane // cell junction	GO:0005515	protein binding	---	---	0.023225	-0.105774	-0.141973	-0.048103	FALSE	FALSE
10346840	6.84587	6.77357	6.56433	6.69734	6.56066	6.63791	6.68922	6.568	---	---	ENSMUST00000118720	ENSEMBL	cdna:pseudogene chromosome:NCBIM37:1:62707413:62708290:1 gene:ENSMUSG00000084333	FALSE	---	---	---	---	---	---	---	---	---	-0.285213	-0.135667	0.124893	-0.129335	FALSE	FALSE
10346843	6.28563	6.56503	6.52298	6.7325	6.54276	6.49609	6.44787	6.29305	Nrp2	neuropilin 2	NM_001077403	RefSeq	Mus musculus neuropilin 2 (Nrp2), transcript variant 1, mRNA.	FALSE	Mm.266341	GO:0001755 // GO:0007155 // GO:0007275 // GO:0007399 // GO:0007507 // GO:0030154 // GO:0050919	neural crest cell migration // cell adhesion // multicellular organismal development // nervous system development // heart development // cell differentiation // negative chemotaxis	GO:0005886 // GO:0016020 // GO:0016021 // GO:0030424	plasma membrane // membrane // integral to membrane // axon	GO:0004872 // GO:0005515 // GO:0017154	receptor activity // protein binding // semaphorin receptor activity	---	---	0.25713	-0.068945	-0.075111	-0.439453	FALSE	Decreased
10346867	9.34982	9.30986	9.26002	9.26451	9.3171	9.49356	9.3121	9.36844	Eef1b2	eukaryotic translation elongation factor 1 beta 2	NM_018796	RefSeq	Mus musculus eukaryotic translation elongation factor 1 beta 2 (Eef1b2), mRNA.	FALSE	Mm.2718	GO:0006412 // GO:0006414	translation // translational elongation	GO:0005853	eukaryotic translation elongation factor 1 complex	GO:0003746	translation elongation factor activity	GenMAPP	Translation_Factors	-0.032725	0.183704	0.05208	0.10393	FALSE	FALSE
10346874	4.75201	5.22697	4.97469	5.04623	4.99535	5.29296	5.21573	5.02379	---	---	ENSMUST00000082678	ENSEMBL	ncrna:snoRNA chromosome:NCBIM37:1:63225251:63225328:1 gene:ENSMUSG00000064612	FALSE	---	---	---	---	---	---	---	---	---	0.243342	0.065984	0.24105	-0.022433	FALSE	FALSE
10346876	4.65834	4.77243	5.18915	4.95145	5.33334	5.21223	4.86852	5.28878	Snora41	small nucleolar RNA, H/ACA box 41	AF357411	GenBank	Mus musculus clone MBI-83 H/ACA box snoRNA, partial sequence.	FALSE	---	---	---	---	---	---	---	---	---	0.675004	0.439803	-0.320623	0.337327	FALSE	FALSE
10346878	3.90707	3.82867	4.02943	3.74603	4.05652	4.00355	3.95103	3.87441	Zdbf2	zinc finger, DBF-type containing 2	ENSMUST00000114132	ENSEMBL	DBF4-type zinc finger-containing protein 2 homolog gene:ENSMUSG00000027520	FALSE	Mm.86986	---	---	---	---	---	---	---	---	0.149446	0.174882	-0.078403	0.128383	FALSE	Decreased
10346882	5.22064	4.84889	5.15532	4.86557	4.82977	4.95668	5.08362	4.84251	Adam23	a disintegrin and metallopeptidase domain 23	NM_011780	RefSeq	Mus musculus a disintegrin and metallopeptidase domain 23 (Adam23), mRNA.	FALSE	Mm.124892	GO:0006508 // GO:0007155 // GO:0007229	proteolysis // cell adhesion // integrin-mediated signaling pathway	GO:0005576 // GO:0005886 // GO:0016020 // GO:0016021	extracellular region // plasma membrane // membrane // integral to membrane	GO:0004222 // GO:0005515 // GO:0008233 // GO:0008237 // GO:0008270	metalloendopeptidase activity // protein binding // peptidase activity // metallopeptidase activity // zinc ion binding	---	---	-0.390874	0.107794	-0.071694	-0.023056	FALSE	FALSE
10346914	7.02816	7.12294	6.92903	6.95212	6.90345	6.88179	6.89105	7.02944	Fastkd2	FAST kinase domains 2	NM_172422	RefSeq	Mus musculus FAST kinase domains 2 (Fastkd2), mRNA.	FALSE	Mm.30965	GO:0006915	apoptosis	---	---	GO:0004672 // GO:0005524	protein kinase activity // ATP binding	---	---	-0.12471	-0.241151	-0.037988	0.077323	FALSE	FALSE
10346928	3.49867	3.49644	3.33781	3.15797	3.30961	2.96333	3.47005	3.3954	---	---	ENSMUST00000120486	ENSEMBL	cdna:pseudogene chromosome:NCBIM37:1:63964422:63982506:1 gene:ENSMUSG00000082373	FALSE	---	---	---	---	---	---	---	---	---	-0.189052	-0.533106	0.132246	0.237428	Decreased	FALSE
10346938	3.06268	3.355	2.97486	3.11738	3.19119	3.2879	3.02839	2.70677	Gm13749	predicted gene 13749	NR_027824	RefSeq	Mus musculus predicted gene 13749 (Gm13749), non-coding RNA.	FALSE	Mm.342696	---	---	---	---	---	---	---	---	0.128509	-0.0671	0.053528	-0.410606	FALSE	FALSE
10346941	2.18542	2.05096	2.27242	1.972	1.97667	2.36454	2.01237	1.95598	---	---	ENSMUST00000078304	ENSEMBL	cdna:pseudogene chromosome:NCBIM37:1:64196745:64197239:1 gene:ENSMUSG00000057599	FALSE	---	---	---	---	---	---	---	---	---	-0.208744	0.313576	-0.260057	-0.016023	FALSE	FALSE
10346943	7.92823	8.03523	8.10931	8.08542	8.07521	7.91853	8.08046	8.04952	Creb1	cAMP responsive element binding protein 1	NM_133828	RefSeq	Mus musculus cAMP responsive element binding protein 1 (Creb1), transcript variant A, mRNA.	FALSE	Mm.466618	GO:0006350 // GO:0006355 // GO:0006468 // GO:0007409 // GO:0007595 // GO:0008361 // GO:0010033 // GO:0021983 // GO:0030879 // GO:0040018 // GO:0042493 // GO:0045449 // GO:0045944 // GO:0046887	transcription // regulation of transcription, DNA-dependent // protein amino acid phosphorylation // axonogenesis // lactation // regulation of cell size // response to organic substance // pituitary gland development // mammary gland development // positive regulation of multicellular organism growth // response to drug // regulation of transcription // positive regulation of transcription from …	GO:0005634 // GO:0005634 // GO:0005667	nucleus // nucleus // transcription factor complex	GO:0003677 // GO:0003700 // GO:0003700 // GO:0005515 // GO:0043565 // GO:0046983	DNA binding // transcription factor activity // transcription factor activity // protein binding // sequence-specific DNA binding // protein dimerization activity	GenMAPP // GenMAPP	G1_to_S_cell_cycle_Reactome // Smooth_muscle_contraction	0.146984	-0.116704	-0.028854	-0.035896	FALSE	FALSE
10346960	7.0581	7.21945	7.21833	7.19788	7.34215	6.88911	7.21163	7.29557	Ccnyl1	cyclin Y-like 1	NM_001097644	RefSeq	Mus musculus cyclin Y-like 1 (Ccnyl1), mRNA.	FALSE	Mm.39706	---	---	---	---	---	---	---	---	0.284047	-0.330348	-0.006704	0.097692	FALSE	FALSE
10346970	7.06642	7.12955	7.24108	7.25683	7.07143	7.06622	7.12744	6.95288	Pikfyve	phosphoinositide kinase, FYVE finger containing	NM_011086	RefSeq	Mus musculus phosphoinositide kinase, FYVE finger containing (Pikfyve), mRNA.	FALSE	Mm.38370	GO:0007242 // GO:0044267 // GO:0046488	intracellular signaling cascade // cellular protein metabolic process // phosphatidylinositol metabolic process	GO:0005829 // GO:0012506 // GO:0016020 // GO:0031410 // GO:0032593	cytosol // vesicle membrane // membrane // cytoplasmic vesicle // insulin-responsive compartment	GO:0000166 // GO:0005515 // GO:0005524 // GO:0008270 // GO:0016301 // GO:0016307 // GO:0016308 // GO:0016740 // GO:0046872	nucleotide binding // protein binding // ATP binding // zinc ion binding // kinase activity // phosphatidylinositol phosphate kinase activity // 1-phosphatidylinositol-4-phosphate 5-kinase activity // transferase activity // metal ion binding	---	---	0.005006	-0.063335	-0.11364	-0.303953	Increased	FALSE
10347018	3.55713	3.84077	3.41799	3.37317	3.38952	3.36692	3.46971	3.3866	Pth2r	parathyroid hormone 2 receptor	NM_139270	RefSeq	Mus musculus parathyroid hormone 2 receptor (Pth2r), mRNA.	FALSE	Mm.294225	GO:0007165 // GO:0007166 // GO:0007186	signal transduction // cell surface receptor linked signal transduction // G-protein coupled receptor protein signaling pathway	GO:0005886 // GO:0016020 // GO:0016021	plasma membrane // membrane // integral to membrane	GO:0004871 // GO:0004872 // GO:0004888 // GO:0004930	signal transducer activity // receptor activity // transmembrane receptor activity // G-protein coupled receptor activity	GenMAPP // GenMAPP	GPCRDB_Class_B_Secretin-like // GPCRDB_Other	-0.167618	-0.473846	0.051728	0.013433	FALSE	FALSE
10347033	4.21783	4.30018	4.11894	4.15522	4.51025	4.4207	4.48345	4.6906	Crygf	crystallin, gamma F	NM_027010	RefSeq	Mus musculus crystallin, gamma F (Crygf), mRNA.	FALSE	Mm.275362	GO:0001654	eye development	---	---	GO:0005212	structural constituent of eye lens	---	---	0.292423	0.120516	0.36451	0.535377	FALSE	FALSE
10347036	5.14959	5.08463	5.16018	5.20832	5.0398	4.76994	4.96754	5.06881	Mtap2	microtubule-associated protein 2	NM_001039934	RefSeq	Mus musculus microtubule-associated protein 2 (Mtap2), transcript variant 1, mRNA.	FALSE	Mm.256966	GO:0001578 // GO:0007026 // GO:0016358 // GO:0018107	microtubule bundle formation // negative regulation of microtubule depolymerization // dendrite development // peptidyl-threonine phosphorylation	GO:0005622 // GO:0005737 // GO:0005874 // GO:0005875 // GO:0030425 // GO:0043025 // GO:0043198	intracellular // cytoplasm // microtubule // microtubule associated complex // dendrite // cell soma // dendritic shaft	GO:0005515 // GO:0005516 // GO:0005519	protein binding // calmodulin binding // cytoskeletal regulatory protein binding	---	---	-0.109789	-0.314682	-0.192638	-0.139508	FALSE	FALSE
10347058	2.88678	2.68627	2.64162	2.85289	2.6562	2.63577	2.94805	2.62673	---	---	ENSMUST00000083760	ENSEMBL	ncrna:snRNA chromosome:NCBIM37:1:66482656:66482806:1 gene:ENSMUSG00000065694	FALSE	---	---	---	---	---	---	---	---	---	-0.230574	-0.050496	0.306423	-0.226159	FALSE	FALSE
10347060	5.19124	5.14965	5.2747	5.08989	5.01425	5.19272	5.23346	5.14211	Unc80	unc-80 homolog (C. elegans)	FJ210934	GenBank	Mus musculus strain C57BL/6 UNC-80 mRNA, complete cds.	FALSE	Mm.44798	---	---	GO:0016020 // GO:0016021	membrane // integral to membrane	---	---	---	---	-0.176988	0.043067	-0.041232	0.052218	FALSE	FALSE
10347073	5.66981	5.32408	5.35808	5.25929	5.06128	5.11972	5.12623	5.21396	Unc80	unc-80 homolog (C. elegans)	FJ210934	GenBank	Mus musculus strain C57BL/6 UNC-80 mRNA, complete cds.	FALSE	Mm.44798	---	---	GO:0016020 // GO:0016021	membrane // integral to membrane	---	---	---	---	-0.608526	-0.204357	-0.231842	-0.045322	FALSE	Increased
10347106	8.48613	8.37964	8.29036	8.43056	8.2483	8.40238	8.3784	8.36141	Rpe	ribulose-5-phosphate-3-epimerase	NM_025683	RefSeq	Mus musculus ribulose-5-phosphate-3-epimerase (Rpe), mRNA.	FALSE	Mm.240912	GO:0005975 // GO:0008150 // GO:0008152	carbohydrate metabolic process // biological_process // metabolic process	GO:0005575	cellular_component	GO:0003674 // GO:0003824 // GO:0004750 // GO:0016853	molecular_function // catalytic activity // ribulose-phosphate 3-epimerase activity // isomerase activity	GenMAPP	Pentose_Phosphate_Pathway	-0.237831	0.022741	0.088036	-0.069146	FALSE	FALSE
10347117	5.3626	5.99135	7.84166	7.8312	7.88544	7.88241	6.6979	8.2949	Cps1	carbamoyl-phosphate synthetase 1	NM_001080809	RefSeq	Mus musculus carbamoyl-phosphate synthetase 1 (Cps1), nuclear gene encoding mitochondrial protein, mRNA.	FALSE	Mm.343942	GO:0000050 // GO:0006541 // GO:0006807 // GO:0008152	urea cycle // glutamine metabolic process // nitrogen compound metabolic process // metabolic process	GO:0005739	mitochondrion	GO:0000166 // GO:0003824 // GO:0004086 // GO:0004087 // GO:0005524 // GO:0016874	nucleotide binding // catalytic activity // carbamoyl-phosphate synthase activity // carbamoyl-phosphate synthase (ammonia) activity // ATP binding // ligase activity	---	---	2.52283	1.89106	-1.14375	0.463703	FALSE	FALSE
10347158	3.84228	3.75817	4.39222	3.94978	4.00758	3.81684	3.97438	3.88246	---	---	ENSMUST00000119302	ENSEMBL	cdna:pseudogene chromosome:NCBIM37:1:67631627:67633610:1 gene:ENSMUSG00000082473	FALSE	---	---	---	---	---	---	---	---	---	0.165294	0.058669	-0.417841	-0.06732	FALSE	FALSE
10347163	2.76923	2.97507	2.86891	2.59678	2.63428	3.00539	2.80156	2.63348	Spag16	sperm associated antigen 16	NM_029160	RefSeq	Mus musculus sperm associated antigen 16 (Spag16), transcript variant 1, mRNA.	FALSE	Mm.440554	GO:0007283 // GO:0030030	spermatogenesis // cell projection organization	GO:0005634 // GO:0005737 // GO:0005874 // GO:0005929 // GO:0005930 // GO:0019861 // GO:0035086 // GO:0042995	nucleus // cytoplasm // microtubule // cilium // axoneme // flagellum // flagellar axoneme // cell projection	GO:0005515	protein binding	---	---	-0.134953	0.030318	-0.067351	0.036697	FALSE	FALSE
10347186	3.45418	3.57172	3.42907	3.3566	3.79725	3.12891	3.20421	3.47199	---	---	ENSMUST00000102000	ENSEMBL	ncrna:snRNA chromosome:NCBIM37:1:70643389:70643495:1 gene:ENSMUSG00000075952	FALSE	---	---	---	---	---	---	---	---	---	0.343076	-0.442803	-0.224863	0.115391	FALSE	FALSE
10347188	4.13436	3.99171	3.62248	3.96264	3.68651	4.07829	4.01234	3.83102	A830006F12Rik	RIKEN cDNA A830006F12 gene	BC094541	GenBank	Mus musculus RIKEN cDNA A830006F12 gene, mRNA (cDNA clone MGC:106548 IMAGE:6410144), complete cds.	FALSE	Mm.360649	---	---	GO:0005576	extracellular region	---	---	---	---	-0.447844	0.086573	0.389853	-0.131612	FALSE	FALSE
10347193	8.43678	8.33849	8.22871	8.35277	8.37166	8.47939	8.44102	8.43318	Atic	5-aminoimidazole-4-carboxamide ribonucleotide formyltransferase/IMP cyclohydrolase	NM_026195	RefSeq	Mus musculus 5-aminoimidazole-4-carboxamide ribonucleotide formyltransferase/IMP cyclohydrolase (Atic), mRNA.	FALSE	Mm.38010	GO:0006164 // GO:0006188	purine nucleotide biosynthetic process // IMP biosynthetic process	---	---	GO:0003824 // GO:0003937 // GO:0004643 // GO:0016740 // GO:0016787	catalytic activity // IMP cyclohydrolase activity // phosphoribosylaminoimidazolecarboxamide formyltransferase activity // transferase activity // hydrolase activity	---	---	-0.06512	0.140899	0.212313	0.080402	FALSE	FALSE
10347210	5.24795	5.05297	5.06971	4.94121	5.08442	5.29582	5.43001	5.1689	Gm15456	predicted gene 15456	ENSMUST00000097699	ENSEMBL	Putative uncharacterized protein gene:ENSMUSG00000073652	FALSE	---	---	---	---	---	---	---	---	---	-0.163534	0.242851	0.360299	0.227692	FALSE	FALSE
10347214	4.92245	4.61249	4.784	4.56201	4.50454	4.69068	4.16123	4.70673	---	---	GENSCAN00000003671	ENSEMBL	cdna:Genscan chromosome:NCBIM37:1:71898862:71901882:1	FALSE	---	---	---	---	---	---	---	---	---	-0.417909	0.078191	-0.62277	0.144722	FALSE	FALSE
10347216	11.0423	10.9847	11.1305	11.0802	11.0235	10.8601	10.8825	11.0701	Rpl21	ribosomal protein L21	NM_019647	RefSeq	Mus musculus ribosomal protein L21 (Rpl21), mRNA.	FALSE	Mm.316592 // Mm.371575 // Mm.440507	GO:0006412 // GO:0008150	translation // biological_process	GO:0005575 // GO:0005622 // GO:0005840 // GO:0030529	cellular_component // intracellular // ribosome // ribonucleoprotein complex	GO:0003674 // GO:0003735	molecular_function // structural constituent of ribosome	GenMAPP // GenMAPP // GenMAPP	GPCRDB_Class_A_Rhodopsin-like // Ribosomal_Proteins // RNA_transcription_Reactome	-0.01882	-0.12454	-0.24801	-0.01008	FALSE	FALSE
10347218	9.25535	9.36178	9.20731	9.20069	9.72934	9.23066	9.30326	9.6822	---	---	ENSMUST00000101806	ENSEMBL	ncrna:snRNA chromosome:NCBIM37:1:72272814:72273004:1 gene:ENSMUSG00000075752	FALSE	---	---	---	---	---	---	---	---	---	0.47399	-0.131125	0.095954	0.481513	FALSE	FALSE
10347220	9.8432	9.80641	9.73583	9.83473	10.3186	9.79014	9.87408	10.1657	---	---	ENSMUST00000082922	ENSEMBL	ncrna:snRNA chromosome:NCBIM37:11:83085000:83085190:1 gene:ENSMUSG00000064856	FALSE	---	---	---	---	---	---	---	---	---	0.475406	-0.016273	0.138254	0.330944	FALSE	FALSE
10347222	9.84908	9.83081	9.74568	9.8755	10.3796	9.82149	9.9063	10.2084	---	---	ENSMUST00000082922	ENSEMBL	ncrna:snRNA chromosome:NCBIM37:11:83085000:83085190:1 gene:ENSMUSG00000064856	FALSE	---	---	---	---	---	---	---	---	---	0.53048	-0.009326	0.160621	0.332945	FALSE	FALSE
10347224	9.8432	9.80641	9.73583	9.83473	10.3186	9.79014	9.87408	10.1657	---	---	ENSMUST00000082922	ENSEMBL	ncrna:snRNA chromosome:NCBIM37:11:83085000:83085190:1 gene:ENSMUSG00000064856	FALSE	---	---	---	---	---	---	---	---	---	0.475406	-0.016273	0.138254	0.330944	FALSE	FALSE
10347226	4.41551	4.68738	4.70902	4.80014	4.72654	4.78297	4.70902	4.70215	Tmem169	transmembrane protein 169	NM_175564	RefSeq	Mus musculus transmembrane protein 169 (Tmem169), mRNA.	FALSE	Mm.80318	---	---	GO:0016020 // GO:0016021	membrane // integral to membrane	---	---	---	---	0.311029	0.095591	0	-0.097988	Increased	FALSE
10347232	8.57137	8.47672	8.53204	8.4692	8.39243	8.36832	8.50483	8.41098	Xrcc5	X-ray repair complementing defective repair in Chinese hamster cells 5	NM_009533	RefSeq	Mus musculus X-ray repair complementing defective repair in Chinese hamster cells 5 (Xrcc5), mRNA.	FALSE	Mm.246952	GO:0006281 // GO:0006302 // GO:0006302 // GO:0006303 // GO:0006310 // GO:0006974 // GO:0008283 // GO:0043066 // GO:0050769 // GO:0060218	DNA repair // double-strand break repair // double-strand break repair // double-strand break repair via nonhomologous end joining // DNA recombination // response to DNA damage stimulus // cell proliferation // negative regulation of apoptosis // positive regulation of neurogenesis // hemopoietic stem cell differentiation	GO:0005634 // GO:0005694 // GO:0005737	nucleus // chromosome // cytoplasm	GO:0000166 // GO:0003677 // GO:0004003 // GO:0004386 // GO:0005524 // GO:0016787	nucleotide binding // DNA binding // ATP-dependent DNA helicase activity // helicase activity // ATP binding // hydrolase activity	---	---	-0.178943	-0.108399	-0.027209	-0.058219	FALSE	FALSE
10347254	6.56644	6.70838	6.74275	6.67727	6.66101	6.52677	6.60199	6.63394	Smarcal1	SWI/SNF related matrix associated, actin dependent regulator of chromatin, subfamily a-like 1	NM_018817	RefSeq	Mus musculus SWI/SNF related matrix associated, actin dependent regulator of chromatin, subfamily a-like 1 (Smarcal1), mRNA.	FALSE	Mm.274232	GO:0016568	chromatin modification	GO:0005634	nucleus	GO:0000166 // GO:0003676 // GO:0003677 // GO:0004386 // GO:0005524 // GO:0008094 // GO:0016787 // GO:0016818	nucleotide binding // nucleic acid binding // DNA binding // helicase activity // ATP binding // DNA-dependent ATPase activity // hydrolase activity // hydrolase activity, acting on acid anhydrides, in phosphorus-containing anhydrides	---	---	0.094571	-0.18161	-0.140759	-0.043335	FALSE	FALSE
10347273	9.18129	9.16302	9.09765	9.23489	9.26087	9.29674	9.21801	9.24736	Rpl37a	ribosomal protein L37a	NM_009084	RefSeq	Mus musculus ribosomal protein L37a (Rpl37a), mRNA.	FALSE	Mm.21529 // Mm.466509	GO:0006412 // GO:0008150	translation // biological_process	GO:0005575 // GO:0005622 // GO:0005840 // GO:0030529	cellular_component // intracellular // ribosome // ribonucleoprotein complex	GO:0003674 // GO:0003735 // GO:0008270 // GO:0046872	molecular_function // structural constituent of ribosome // zinc ion binding // metal ion binding	GenMAPP	Ribosomal_Proteins	0.079585	0.133725	0.120361	0.012471	FALSE	FALSE
10347277	8.12954	8.05699	7.99221	7.75362	7.85618	7.83719	7.89601	7.82614	Igfbp2	insulin-like growth factor binding protein 2	NM_008342	RefSeq	Mus musculus insulin-like growth factor binding protein 2 (Igfbp2), mRNA.	FALSE	Mm.141936	GO:0001558	regulation of cell growth	GO:0005576 // GO:0005615	extracellular region // extracellular space	GO:0005520 // GO:0019838	insulin-like growth factor binding // growth factor binding	GenMAPP	Smooth_muscle_contraction	-0.273359	-0.219801	-0.096204	0.07252	Decreased	FALSE
10347282	5.41047	5.32882	5.32058	5.31137	5.37349	5.05442	5.52349	5.07022	Rufy4	RUN and FYVE domain containing 4	NM_001034060	RefSeq	Mus musculus RUN and FYVE domain containing 4 (Rufy4), mRNA.	FALSE	Mm.240447	---	---	---	---	GO:0008270 // GO:0046872	zinc ion binding // metal ion binding	---	---	-0.036982	-0.274393	0.202918	-0.241148	Decreased	FALSE
10347291	3.08874	2.87003	2.81803	2.82248	2.73449	3.05183	2.16111	2.89764	Il8rb	interleukin 8 receptor, beta	NM_009909	RefSeq	Mus musculus interleukin 8 receptor, beta (Il8rb), mRNA.	FALSE	Mm.234466	GO:0006915 // GO:0006935 // GO:0007165 // GO:0007186	apoptosis // chemotaxis // signal transduction // G-protein coupled receptor protein signaling pathway	GO:0005886 // GO:0016020 // GO:0016021	plasma membrane // membrane // integral to membrane	GO:0004871 // GO:0004872 // GO:0004918 // GO:0004930 // GO:0004950 // GO:0004950 // GO:0005515	signal transducer activity // receptor activity // interleukin-8 receptor activity // G-protein coupled receptor activity // chemokine receptor activity // chemokine receptor activity // protein binding	GenMAPP // GenMAPP	GPCRDB_Class_A_Rhodopsin-like // Peptide_GPCRs	-0.354254	0.181806	-0.656915	0.07515	FALSE	FALSE
10347295	1.38982	1.59397	1.37349	1.31652	1.26419	1.40023	1.38627	1.73107	---	---	ENSMUST00000101821	ENSEMBL	ncrna:snRNA chromosome:NCBIM37:1:74259387:74259493:1 gene:ENSMUSG00000075767	FALSE	---	---	---	---	---	---	---	---	---	-0.125633	-0.193734	0.012772	0.414545	FALSE	FALSE
10347297	10.7935	10.8198	10.7117	10.7986	10.7715	10.8004	10.8046	10.8924	Arpc2	actin related protein 2/3 complex, subunit 2	NM_029711	RefSeq	Mus musculus actin related protein 2/3 complex, subunit 2 (Arpc2), mRNA.	FALSE	Mm.337038	GO:0030833 // GO:0030838	regulation of actin filament polymerization // positive regulation of actin filament polymerization	GO:0005737 // GO:0005856 // GO:0005885 // GO:0005925 // GO:0031252 // GO:0042995	cytoplasm // cytoskeleton // Arp2/3 protein complex // focal adhesion // cell leading edge // cell projection	GO:0003779 // GO:0005515	actin binding // protein binding	---	---	-0.02197	-0.01935	0.09293	0.09388	FALSE	Increased
10347307	5.8586	5.59777	5.95854	5.86573	5.76953	5.87691	5.71978	5.83825	Gpbar1	G protein-coupled bile acid receptor 1	NM_174985	RefSeq	Mus musculus G protein-coupled bile acid receptor 1 (Gpbar1), mRNA.	FALSE	Mm.246587	GO:0007165 // GO:0007186	signal transduction // G-protein coupled receptor protein signaling pathway	GO:0005886 // GO:0016020 // GO:0016021	plasma membrane // membrane // integral to membrane	GO:0004871 // GO:0004872 // GO:0004930	signal transducer activity // receptor activity // G-protein coupled receptor activity	---	---	-0.089062	0.279145	-0.238754	-0.027479	FALSE	FALSE
10347310	6.5231	6.54689	6.53925	6.47621	6.39124	6.63285	6.53849	6.65602	Pnkd	paroxysmal nonkinesiogenic dyskinesia	NM_001039509	RefSeq	Mus musculus paroxysmal nonkinesiogenic dyskinesia (Pnkd), transcript variant 3, mRNA.	FALSE	Mm.384726	GO:0008150	biological_process	GO:0005634 // GO:0005737 // GO:0005739 // GO:0016020	nucleus // cytoplasm // mitochondrion // membrane	GO:0003674 // GO:0004416 // GO:0008270 // GO:0016787 // GO:0046872	molecular_function // hydroxyacylglutathione hydrolase activity // zinc ion binding // hydrolase activity // metal ion binding	---	---	-0.13186	0.085963	-0.000764	0.17981	FALSE	FALSE
10347324	4.01403	3.74658	4.15449	3.3586	4.11631	3.85063	3.89684	4.23809	Gm216	predicted gene 216	BC150857	GenBank	Mus musculus gene model 216, (NCBI), mRNA (cDNA clone MGC:183768 IMAGE:9087768), complete cds.	FALSE	Mm.310460	---	---	---	---	---	---	---	---	0.102284	0.10405	-0.257647	0.879489	FALSE	FALSE
10347335	5.68599	5.50006	5.58698	5.47728	5.55231	5.59134	5.72218	5.27502	Slc11a1	solute carrier family 11 (proton-coupled divalent metal ion transporters), member 1	NM_013612	RefSeq	Mus musculus solute carrier family 11 (proton-coupled divalent metal ion transporters), member 1 (Slc11a1), mRNA.	FALSE	Mm.2913	GO:0000060 // GO:0000165 // GO:0001818 // GO:0001819 // GO:0002309 // GO:0002369 // GO:0002606 // GO:0002827 // GO:0006810 // GO:0006811 // GO:0006826 // GO:0006828 // GO:0006879 // GO:0006909 // GO:0006954 // GO:0007035 // GO:0009617 // GO:0010628 // GO:0015707 // GO:0032147 // GO:0032496 // GO:0032496 // GO:0032496 // GO:0032623 // GO:0032632 // GO:0032729 // GO:0034341 // GO:0042060 // GO:0042…	protein import into nucleus, translocation // MAPKKK cascade // negative regulation of cytokine production // positive regulation of cytokine production // T cell proliferation during immune response // T cell cytokine production // positive regulation of dendritic cell antigen processing and presentation // positive regulation of T-helper 1 type immune response // transport // ion transport // i…	GO:0005764 // GO:0005770 // GO:0005770 // GO:0009279 // GO:0009986 // GO:0010008 // GO:0016020 // GO:0016021 // GO:0030670 // GO:0030670	lysosome // late endosome // late endosome // cell outer membrane // cell surface // endosome membrane // membrane // integral to membrane // phagocytic vesicle membrane // phagocytic vesicle membrane	GO:0005215 // GO:0005384 // GO:0005506	transporter activity // manganese ion transmembrane transporter activity // iron ion binding	---	---	-0.133682	0.091284	0.135194	-0.20226	FALSE	FALSE
10347351	7.41303	7.48455	7.33906	7.43125	7.48927	7.43503	7.57185	7.55473	Ctdsp1	CTD (carboxy-terminal domain, RNA polymerase II, polypeptide A) small phosphatase 1	NM_153088	RefSeq	Mus musculus CTD (carboxy-terminal domain, RNA polymerase II, polypeptide A) small phosphatase 1 (Ctdsp1), mRNA.	FALSE	Mm.165042	---	---	GO:0005634	nucleus	GO:0004721 // GO:0016787 // GO:0016791	phosphoprotein phosphatase activity // hydrolase activity // phosphatase activity	---	---	0.076241	-0.049527	0.232794	0.123482	FALSE	FALSE
10347362	4.91014	4.53915	4.79016	4.78296	4.59127	4.99234	4.73121	4.87113	---	---	mmu-mir-26b	miRBase Micro RNA Database	MI0000575 Mus musculus miR-26b stem-loop	FALSE	---	---	---	---	---	---	---	---	---	-0.318874	0.453189	-0.058956	0.088169	FALSE	FALSE
10347364	9.01692	9.24885	9.21138	9.33212	9.26958	9.48511	9.11918	9.46719	Vil1	villin 1	NM_009509	RefSeq	Mus musculus villin 1 (Vil1), mRNA.	FALSE	Mm.471601	GO:0007010 // GO:0051693	cytoskeleton organization // actin filament capping	GO:0005737 // GO:0005856 // GO:0005903	cytoplasm // cytoskeleton // brush border	GO:0003779 // GO:0005509	actin binding // calcium ion binding	---	---	0.252663	0.236258	-0.092201	0.135072	FALSE	FALSE
10347386	7.24567	7.31867	7.19762	7.2277	7.4282	7.18096	7.44033	7.37744	Rqcd1	rcd1 (required for cell differentiation) homolog 1 (S. pombe)	NM_021383	RefSeq	Mus musculus rcd1 (required for cell differentiation) homolog 1 (S. pombe) (Rqcd1), mRNA.	FALSE	Mm.291708	GO:0006350 // GO:0019221 // GO:0045449	transcription // cytokine-mediated signaling pathway // regulation of transcription	GO:0005575 // GO:0005634	cellular_component // nucleus	GO:0003674 // GO:0005515	molecular_function // protein binding	---	---	0.182538	-0.137711	0.242713	0.149736	FALSE	FALSE
10347398	4.47411	4.35326	4.43605	4.27174	4.39687	4.4149	4.46803	4.28183	Plcd4	phospholipase C, delta 4	NM_001081456	RefSeq	Mus musculus phospholipase C, delta 4 (Plcd4), transcript variant 1, mRNA.	FALSE	Mm.290731	GO:0006629 // GO:0007165 // GO:0007242 // GO:0007340 // GO:0016042 // GO:0030384	lipid metabolic process // signal transduction // intracellular signaling cascade // acrosome reaction // lipid catabolic process // phosphoinositide metabolic process	GO:0005622 // GO:0005634 // GO:0005737 // GO:0005783 // GO:0016020	intracellular // nucleus // cytoplasm // endoplasmic reticulum // membrane	GO:0004435 // GO:0004629 // GO:0004871 // GO:0005509 // GO:0008081 // GO:0016787 // GO:0046872	phosphoinositide phospholipase C activity // phospholipase C activity // signal transducer activity // calcium ion binding // phosphoric diester hydrolase activity // hydrolase activity // metal ion binding	---	---	-0.077243	0.061641	0.031978	0.010093	FALSE	FALSE
10347417	7.24107	7.14256	7.27656	7.22078	7.25387	7.2804	6.99857	7.39373	Bcs1l	BCS1-like (yeast)	NM_025784	RefSeq	Mus musculus BCS1-like (yeast) (Bcs1l), nuclear gene encoding mitochondrial protein, mRNA.	FALSE	Mm.358700	---	---	GO:0005739 // GO:0005743 // GO:0016020 // GO:0016021	mitochondrion // mitochondrial inner membrane // membrane // integral to membrane	GO:0000166 // GO:0005524 // GO:0017111	nucleotide binding // ATP binding // nucleoside-triphosphatase activity	---	---	0.012796	0.137838	-0.277991	0.172947	FALSE	FALSE
10347427	5.14225	5.46253	5.57667	5.30554	5.19606	5.34872	5.37613	5.10719	Stk36	serine/threonine kinase 36 (fused homolog, Drosophila)	NM_175031	RefSeq	Mus musculus serine/threonine kinase 36 (fused homolog, Drosophila) (Stk36), mRNA.	FALSE	Mm.310974	GO:0006468 // GO:0007275 // GO:0009791	protein amino acid phosphorylation // multicellular organismal development // post-embryonic development	GO:0005634 // GO:0005737	nucleus // cytoplasm	GO:0000166 // GO:0000287 // GO:0004672 // GO:0004674 // GO:0005488 // GO:0005524 // GO:0016301 // GO:0016740 // GO:0046872	nucleotide binding // magnesium ion binding // protein kinase activity // protein serine/threonine kinase activity // binding // ATP binding // kinase activity // transferase activity // metal ion binding	---	---	0.053802	-0.113812	-0.200543	-0.198356	FALSE	FALSE
10347460	6.98098	7.06819	7.24993	7.18839	7.33905	7.07086	7.27794	7.20381	Ttll4	tubulin tyrosine ligase-like family, member 4	NM_001014974	RefSeq	Mus musculus tubulin tyrosine ligase-like family, member 4 (Ttll4), mRNA.	FALSE	Mm.260714	GO:0006464	protein modification process	GO:0005929 // GO:0042995	cilium // cell projection	GO:0004835 // GO:0016874	tubulin-tyrosine ligase activity // ligase activity	---	---	0.358064	0.002674	0.028011	0.015419	FALSE	FALSE
10347481	6.36294	6.30924	6.36132	6.41353	6.38236	6.5418	6.25948	6.25162	Cyp27a1	cytochrome P450, family 27, subfamily a, polypeptide 1	NM_024264	RefSeq	Mus musculus cytochrome P450, family 27, subfamily a, polypeptide 1 (Cyp27a1), nuclear gene encoding mitochondrial protein, mRNA.	FALSE	Mm.85083	GO:0055114	oxidation reduction	GO:0005739 // GO:0005743 // GO:0016020	mitochondrion // mitochondrial inner membrane // membrane	GO:0004497 // GO:0005506 // GO:0009055 // GO:0016491 // GO:0020037 // GO:0046872 // GO:0047749	monooxygenase activity // iron ion binding // electron carrier activity // oxidoreductase activity // heme binding // metal ion binding // cholestanetriol 26-monooxygenase activity	---	---	0.019421	0.232567	-0.101835	-0.161903	FALSE	FALSE
10347491	5.60903	5.55441	5.52265	5.54542	5.5918	5.52655	5.89009	5.70523	Wnt6	wingless-related MMTV integration site 6	NM_009526	RefSeq	Mus musculus wingless-related MMTV integration site 6 (Wnt6), mRNA.	FALSE	Mm.268282	GO:0007165 // GO:0007223 // GO:0007267 // GO:0007275 // GO:0009887 // GO:0016055	signal transduction // Wnt receptor signaling pathway, calcium modulating pathway // cell-cell signaling // multicellular organismal development // organ morphogenesis // Wnt receptor signaling pathway	GO:0005576 // GO:0005578	extracellular region // proteinaceous extracellular matrix	GO:0004871 // GO:0005102 // GO:0005515	signal transducer activity // receptor binding // protein binding	GenMAPP	Wnt_Signaling	-0.017228	-0.02786	0.367433	0.159806	FALSE	FALSE
10347497	5.77847	5.73756	5.29985	5.56749	5.50288	5.70585	5.70595	5.37049	Wnt10a	wingless related MMTV integration site 10a	NM_009518	RefSeq	Mus musculus wingless related MMTV integration site 10a (Wnt10a), mRNA.	FALSE	Mm.5130	GO:0007165 // GO:0007223 // GO:0007267 // GO:0007275 // GO:0009887 // GO:0016055	signal transduction // Wnt receptor signaling pathway, calcium modulating pathway // cell-cell signaling // multicellular organismal development // organ morphogenesis // Wnt receptor signaling pathway	GO:0005576 // GO:0005578	extracellular region // proteinaceous extracellular matrix	GO:0004871 // GO:0005102	signal transducer activity // receptor binding	GenMAPP	Wnt_Signaling	-0.275585	-0.031715	0.406104	-0.196997	FALSE	FALSE
10347503	6.34667	6.33307	6.33851	6.37626	6.33219	6.40965	6.28914	6.47116	Cdk5r2	cyclin-dependent kinase 5, regulatory subunit 2 (p39)	NM_009872	RefSeq	Mus musculus cyclin-dependent kinase 5, regulatory subunit 2 (p39) (Cdk5r2), mRNA.	FALSE	Mm.434459	---	---	GO:0016533	cyclin-dependent protein kinase 5 activator complex	GO:0008092 // GO:0016534	cytoskeletal protein binding // cyclin-dependent protein kinase 5 activator activity	---	---	-0.014484	0.076579	-0.049372	0.094906	FALSE	FALSE
10347508	7.10041	7.24281	7.27193	7.177	7.28431	7.22588	7.25477	7.36049	Fam134a	family with sequence similarity 134, member A	NM_170755	RefSeq	Mus musculus family with sequence similarity 134, member A (Fam134a), mRNA.	FALSE	Mm.273062	---	---	GO:0016020 // GO:0016021	membrane // integral to membrane	---	---	---	---	0.183899	-0.016931	-0.017155	0.183488	FALSE	FALSE
10347521	7.07209	6.94552	6.88003	6.91314	7.0574	6.96424	6.88761	7.06178	Zfand2b	zinc finger, AN1 type domain 2B	NM_026846	RefSeq	Mus musculus zinc finger, AN1 type domain 2B (Zfand2b), transcript variant 1, mRNA.	FALSE	Mm.32646	---	---	---	---	GO:0008270 // GO:0046872	zinc ion binding // metal ion binding	---	---	-0.014689	0.018712	0.007582	0.148635	FALSE	FALSE
10347531	6.54361	6.49747	6.47555	6.41587	6.37476	6.39042	6.46468	6.40267	Ankzf1	ankyrin repeat and zinc finger domain containing 1	NM_026187	RefSeq	Mus musculus ankyrin repeat and zinc finger domain containing 1 (Ankzf1), mRNA.	FALSE	Mm.259326	---	---	GO:0005622	intracellular	GO:0008270 // GO:0046872	zinc ion binding // metal ion binding	---	---	-0.168849	-0.107054	-0.010872	-0.013203	Decreased	FALSE
10347552	8.13042	8.02178	7.98197	8.13442	8.04565	8.14138	7.99239	8.20507	Stk16	serine/threonine kinase 16	NM_011494	RefSeq	Mus musculus serine/threonine kinase 16 (Stk16), mRNA.	FALSE	Mm.17461	GO:0006468	protein amino acid phosphorylation	GO:0016020	membrane	GO:0000166 // GO:0004672 // GO:0004674 // GO:0005524 // GO:0016301 // GO:0016740	nucleotide binding // protein kinase activity // protein serine/threonine kinase activity // ATP binding // kinase activity // transferase activity	---	---	-0.08477	0.119598	0.010426	0.070651	FALSE	FALSE
10347564	6.20978	5.92521	6.11613	5.99257	6.06035	6.03445	6.0246	6.27154	Dnajb2	DnaJ (Hsp40) homolog, subfamily B, member 2	NM_001159883	RefSeq	Mus musculus DnaJ (Hsp40) homolog, subfamily B, member 2 (Dnajb2), transcript variant 3, mRNA.	FALSE	Mm.248776	---	---	---	---	GO:0031072	heat shock protein binding	---	---	-0.149424	0.109238	-0.091533	0.278972	FALSE	FALSE
10347583	8.53485	8.6115	8.51539	8.87751	8.61266	8.65722	8.22041	8.58958	Des	desmin	NM_010043	RefSeq	Mus musculus desmin (Des), mRNA.	FALSE	Mm.6712	GO:0007517	muscle organ development	GO:0005622 // GO:0005626 // GO:0005737 // GO:0005856 // GO:0005882 // GO:0030018 // GO:0030018 // GO:0042383 // GO:0043292 // GO:0045202	intracellular // insoluble fraction // cytoplasm // cytoskeleton // intermediate filament // Z disc // Z disc // sarcolemma // contractile fiber // synapse	GO:0005198 // GO:0005200 // GO:0005515	structural molecule activity // structural constituent of cytoskeleton // protein binding	GenMAPP	Striated_muscle_contraction	0.077811	0.045727	-0.294979	-0.287937	FALSE	FALSE
10347593	5.64987	5.37855	5.63045	5.48194	5.41241	5.54214	5.3731	5.62827	Speg	SPEG complex locus	NM_007463	RefSeq	Mus musculus SPEG complex locus (Speg), transcript variant 1, mRNA.	FALSE	Mm.275397	GO:0006468 // GO:0030154	protein amino acid phosphorylation // cell differentiation	GO:0005634	nucleus	GO:0000166 // GO:0004672 // GO:0004674 // GO:0005524 // GO:0016301 // GO:0016740	nucleotide binding // protein kinase activity // protein serine/threonine kinase activity // ATP binding // kinase activity // transferase activity	---	---	-0.237459	0.163591	-0.257341	0.146329	FALSE	FALSE
10347639	8.40882	8.37016	8.37416	8.41837	8.38425	8.23871	8.3303	8.52973	Gmppa	GDP-mannose pyrophosphorylase A	NM_133708	RefSeq	Mus musculus GDP-mannose pyrophosphorylase A (Gmppa), mRNA.	FALSE	Mm.23951	GO:0009058	biosynthetic process	---	---	GO:0000166 // GO:0004475 // GO:0005525 // GO:0016740 // GO:0016779	nucleotide binding // mannose-1-phosphate guanylyltransferase activity // GTP binding // transferase activity // nucleotidyltransferase activity	---	---	-0.024572	-0.131451	-0.043858	0.111353	FALSE	FALSE
10347650	5.40189	5.26588	5.2846	5.18858	5.15909	5.28151	5.28282	5.30948	Accn4	amiloride-sensitive cation channel 4, pituitary	NM_183022	RefSeq	Mus musculus amiloride-sensitive cation channel 4, pituitary (Accn4), mRNA.	FALSE	Mm.110790	GO:0006810 // GO:0006811 // GO:0006814 // GO:0008150	transport // ion transport // sodium ion transport // biological_process	GO:0005575 // GO:0016020 // GO:0016021	cellular_component // membrane // integral to membrane	GO:0003674 // GO:0005216 // GO:0005272 // GO:0031402	molecular_function // ion channel activity // sodium channel activity // sodium ion binding	---	---	-0.242792	0.015626	-0.001788	0.120903	FALSE	Increased
10347662	4.7354	4.85958	4.78573	4.82972	4.80976	5.0363	4.81034	4.77438	Tmem198	transmembrane protein 198	NM_177056	RefSeq	Mus musculus transmembrane protein 198 (Tmem198), mRNA.	FALSE	Mm.44401	---	---	GO:0016020 // GO:0016021	membrane // integral to membrane	---	---	---	---	0.074366	0.176721	0.024607	-0.055339	FALSE	FALSE
10347669	5.15911	5.16269	5.22131	5.15908	5.23293	5.45428	4.83289	5.15075	Inha	inhibin alpha	NM_010564	RefSeq	Mus musculus inhibin alpha (Inha), mRNA.	FALSE	Mm.1100	---	---	GO:0005576	extracellular region	GO:0005179 // GO:0008083	hormone activity // growth factor activity	GenMAPP	Ovarian_Infertility_Genes	0.073815	0.29159	-0.388425	-0.008323	FALSE	FALSE
10347672	6.31282	6.02256	6.11704	6.04147	5.92488	6.04291	6.12193	6.11475	Stk11ip	serine/threonine kinase 11 interacting protein	NM_027886	RefSeq	Mus musculus serine/threonine kinase 11 interacting protein (Stk11ip), mRNA.	FALSE	Mm.312650 // Mm.477150	---	---	GO:0005737	cytoplasm	---	---	---	---	-0.38794	0.02035	0.004892	0.07328	FALSE	FALSE
10347697	5.97595	5.99509	6.10387	5.81807	6.03249	5.96124	5.9969	5.81324	Slc4a3	solute carrier family 4 (anion exchanger), member 3	NM_009208	RefSeq	Mus musculus solute carrier family 4 (anion exchanger), member 3 (Slc4a3), mRNA.	FALSE	Mm.5053	GO:0006810 // GO:0006811 // GO:0006820	transport // ion transport // anion transport	GO:0016020 // GO:0016021	membrane // integral to membrane	GO:0005452 // GO:0008509 // GO:0015297 // GO:0015380	inorganic anion exchanger activity // anion transmembrane transporter activity // antiporter activity // anion exchanger activity	---	---	0.05655	-0.033842	-0.106967	-0.004824	FALSE	FALSE
10347724	3.70245	3.55528	3.93486	3.67348	3.553	3.39531	3.86306	3.40425	Slc4a3	solute carrier family 4 (anion exchanger), member 3	ENSMUST00000097692	ENSEMBL	Putative uncharacterized protein gene:ENSMUSG00000073649	FALSE	Mm.5053	GO:0006810 // GO:0006811 // GO:0006820	transport // ion transport // anion transport	GO:0016020 // GO:0016021	membrane // integral to membrane	GO:0005452 // GO:0008509 // GO:0015297 // GO:0015380	inorganic anion exchanger activity // anion transmembrane transporter activity // antiporter activity // anion exchanger activity	---	---	-0.149447	-0.159969	-0.071808	-0.269233	FALSE	FALSE
10347726	4.3007	4.21884	3.9046	4.03697	4.02208	4.28949	4.19979	4.0416	---	---	ENSMUST00000121823	ENSEMBL	cdna:pseudogene chromosome:NCBIM37:1:75632965:75633754:1 gene:ENSMUSG00000082012	FALSE	---	---	---	---	---	---	---	---	---	-0.278616	0.070653	0.295193	0.004633	FALSE	FALSE
10347728	5.70219	5.72208	5.74921	5.81513	5.99294	5.58539	5.65652	5.53729	Gm2060	predicted gene 2060	XR_033098	RefSeq	PREDICTED: Mus musculus similar to Ac2-210 (LOC100046980), misc RNA.	FALSE	---	---	---	---	---	---	---	---	---	0.290757	-0.136688	-0.092698	-0.277848	Increased	FALSE
10347730	5.35296	5.77994	5.2825	5.583	5.28512	5.46751	5.51001	5.46562	---	---	GENSCAN00000012376	ENSEMBL	cdna:Genscan chromosome:NCBIM37:1:77046905:77104823:1	FALSE	---	---	---	---	---	---	---	---	---	-0.067836	-0.312426	0.227514	-0.117387	FALSE	FALSE
10347734	8.7126	8.79393	8.78258	8.79811	8.78124	8.95811	8.74635	8.87021	Sgpp2	sphingosine-1-phosphate phosphotase 2	NM_001004173	RefSeq	Mus musculus sphingosine-1-phosphate phosphotase 2 (Sgpp2), mRNA.	FALSE	Mm.276248	---	---	---	---	---	---	---	---	0.068642	0.164187	-0.036226	0.0721	FALSE	FALSE
10347741	10.4862	10.5166	10.5415	10.3687	10.4003	10.3409	10.6578	10.6288	Mogat1	monoacylglycerol O-acyltransferase 1	NM_026713	RefSeq	Mus musculus monoacylglycerol O-acyltransferase 1 (Mogat1), mRNA.	FALSE	Mm.41325	GO:0006071 // GO:0006629 // GO:0006651 // GO:0008610	glycerol metabolic process // lipid metabolic process // diacylglycerol biosynthetic process // lipid biosynthetic process	GO:0005624 // GO:0005783 // GO:0016020 // GO:0016021	membrane fraction // endoplasmic reticulum // membrane // integral to membrane	GO:0003846 // GO:0004144 // GO:0008415 // GO:0016740 // GO:0016747	2-acylglycerol O-acyltransferase activity // diacylglycerol O-acyltransferase activity // acyltransferase activity // transferase activity // transferase activity, transferring acyl groups other than amino-acyl groups	---	---	-0.08595	-0.17574	0.11624	0.26011	FALSE	FALSE
10347748	9.26735	9.37322	9.19061	9.30402	9.10151	9.33934	9.25448	9.35597	Acsl3	acyl-CoA synthetase long-chain family member 3	NM_028817	RefSeq	Mus musculus acyl-CoA synthetase long-chain family member 3 (Acsl3), transcript variant 1, mRNA.	FALSE	---	GO:0006629 // GO:0006631 // GO:0008152	lipid metabolic process // fatty acid metabolic process // metabolic process	GO:0005739 // GO:0005741 // GO:0005777 // GO:0005783 // GO:0005792 // GO:0016020 // GO:0016021	mitochondrion // mitochondrial outer membrane // peroxisome // endoplasmic reticulum // microsome // membrane // integral to membrane	GO:0000166 // GO:0000287 // GO:0003824 // GO:0004467 // GO:0005524 // GO:0016874	nucleotide binding // magnesium ion binding // catalytic activity // long-chain-fatty-acid-CoA ligase activity // ATP binding // ligase activity	GenMAPP // GenMAPP	Fatty_Acid_Degradation // Mitochondrial_fatty_acid_betaoxidation	-0.165838	-0.033879	0.063868	0.051953	FALSE	FALSE
10347767	4.59498	4.95472	4.93423	4.74803	4.38139	4.62851	5.07417	4.40404	Kcne4	potassium voltage-gated channel, Isk-related subfamily, gene 4	NM_021342	RefSeq	Mus musculus potassium voltage-gated channel, Isk-related subfamily, gene 4 (Kcne4), mRNA.	FALSE	Mm.24386	GO:0006810 // GO:0006811 // GO:0006813	transport // ion transport // potassium ion transport	GO:0008076 // GO:0016020 // GO:0016021	voltage-gated potassium channel complex // membrane // integral to membrane	GO:0005216 // GO:0005244 // GO:0005249 // GO:0005267 // GO:0030955	ion channel activity // voltage-gated ion channel activity // voltage-gated potassium channel activity // potassium channel activity // potassium ion binding	---	---	-0.213587	-0.326207	0.139936	-0.343994	FALSE	FALSE
10347772	2.88963	2.24322	2.89142	2.75043	2.49539	2.7847	2.63758	2.61069	Gm10555	predicted gene 10555	ENSMUST00000097684	ENSEMBL	Putative uncharacterized protein gene:ENSMUSG00000073642	FALSE	---	---	---	---	---	---	---	---	---	-0.394244	0.541474	-0.253848	-0.139747	FALSE	FALSE
10347774	7.07489	7.04439	7.07489	7.08776	6.97809	6.87972	6.97929	7.17615	Mrpl44	mitochondrial ribosomal protein L44	NM_001081210	RefSeq	Mus musculus mitochondrial ribosomal protein L44 (Mrpl44), nuclear gene encoding mitochondrial protein, mRNA.	FALSE	Mm.238455	GO:0006396 // GO:0008150	RNA processing // biological_process	GO:0005575 // GO:0005622 // GO:0005739 // GO:0005840 // GO:0030529	cellular_component // intracellular // mitochondrion // ribosome // ribonucleoprotein complex	GO:0003674 // GO:0003723 // GO:0003725 // GO:0004518 // GO:0004519 // GO:0004525 // GO:0016787	molecular_function // RNA binding // double-stranded RNA binding // nuclease activity // endonuclease activity // ribonuclease III activity // hydrolase activity	---	---	-0.096796	-0.164663	-0.0956	0.088385	FALSE	FALSE
10347779	1.92691	2.01533	1.77059	1.92916	2.1043	1.98779	1.93361	1.72675	9830004L10Rik	RIKEN cDNA 9830004L10 gene	AK137457	GenBank HTC	Mus musculus adult male bone cDNA, RIKEN full-length enriched library, clone:9830004L10 product:hypothetical protein, full insert sequence.	FALSE	---	---	---	---	---	---	---	---	---	0.177395	-0.027538	0.16302	-0.202409	FALSE	Decreased
10347781	3.73403	3.53503	3.78229	3.92584	3.63086	3.50367	3.79666	3.37025	9430031J16Rik	RIKEN cDNA 9430031J16 gene	BC082310	GenBank	Mus musculus RIKEN cDNA 9430031J16 gene, mRNA (cDNA clone MGC:90544 IMAGE:30355797), complete cds.	FALSE	Mm.313904	---	---	---	---	---	---	---	---	-0.103167	-0.031361	0.014369	-0.555588	FALSE	FALSE
10347790	2.88122	3.83759	3.45712	2.75731	2.95962	3.08893	3.25762	2.88122	---	---	AK089594	GenBank HTC	Mus musculus activated spleen cDNA, RIKEN full-length enriched library, clone:F830003P06 product:hypothetical protein, full insert sequence.	FALSE	---	---	---	---	---	---	---	---	---	0.078405	-0.748661	-0.199502	0.123908	FALSE	FALSE
10347792	3.57102	3.32058	3.59103	3.28101	3.44919	3.33324	3.65031	3.33728	---	---	ENSMUST00000023262	ENSEMBL	Hypothetical secreted protein SST7 gene:ENSMUSG00000022591	FALSE	---	---	---	---	---	---	---	---	---	-0.12183	0.012658	0.059281	0.056268	FALSE	FALSE
10347796	7.5139	7.64822	7.55009	7.764	7.48817	7.54264	7.56485	7.61729	Rhbdd1	rhomboid domain containing 1	NM_029777	RefSeq	Mus musculus rhomboid domain containing 1 (Rhbdd1), transcript variant 1, mRNA.	FALSE	Mm.226994	---	---	GO:0016020 // GO:0016021	membrane // integral to membrane	GO:0008233 // GO:0008236 // GO:0016787	peptidase activity // serine-type peptidase activity // hydrolase activity	---	---	-0.025728	-0.105577	0.014766	-0.14671	FALSE	Increased
10347807	5.86341	5.8077	5.94585	5.76131	5.79763	5.78748	5.92295	5.84111	Col4a3	collagen, type IV, alpha 3	NM_007734	RefSeq	Mus musculus collagen, type IV, alpha 3 (Col4a3), mRNA.	FALSE	Mm.389135	GO:0007155 // GO:0007166 // GO:0016525	cell adhesion // cell surface receptor linked signal transduction // negative regulation of angiogenesis	GO:0005576 // GO:0005578 // GO:0005581 // GO:0005587 // GO:0005604	extracellular region // proteinaceous extracellular matrix // collagen // collagen type IV // basement membrane	GO:0005201 // GO:0005515	extracellular matrix structural constituent // protein binding	GenMAPP	mRNA_processing_binding_Reactome	-0.065781	-0.020227	-0.0229	0.079804	FALSE	FALSE
10347860	8.00211	7.88742	7.63893	7.64397	7.68663	7.99254	7.95718	7.72555	---	---	ENSMUST00000083121	ENSEMBL	ncrna:rRNA chromosome:NCBIM37:1:82631588:82631686:1 gene:ENSMUSG00000065055	FALSE	---	---	---	---	---	---	---	---	---	-0.315476	0.105115	0.318251	0.081588	FALSE	FALSE
10347862	8.18335	8.21488	8.00954	8.07668	8.04415	8.04082	7.99299	8.10485	Mff	mitochondrial fission factor	NM_029409	RefSeq	Mus musculus mitochondrial fission factor (Mff), nuclear gene encoding mitochondrial protein, mRNA.	FALSE	Mm.440194	---	---	GO:0005739 // GO:0005741 // GO:0016020 // GO:0016021	mitochondrion // mitochondrial outer membrane // membrane // integral to membrane	---	---	---	---	-0.139194	-0.174057	-0.016546	0.028171	FALSE	FALSE
10347873	9.40115	9.37292	9.45911	9.50399	9.50654	9.37216	9.61273	9.46369	Agfg1	ArfGAP with FG repeats 1	NM_010472	RefSeq	Mus musculus ArfGAP with FG repeats 1 (Agfg1), mRNA.	FALSE	Mm.433409	GO:0001675 // GO:0006810 // GO:0007275 // GO:0007283 // GO:0030154 // GO:0032312 // GO:0045109	acrosome assembly // transport // multicellular organismal development // spermatogenesis // cell differentiation // regulation of ARF GTPase activity // intermediate filament organization	GO:0005634 // GO:0016023 // GO:0031410 // GO:0042995 // GO:0043025	nucleus // cytoplasmic membrane-bounded vesicle // cytoplasmic vesicle // cell projection // cell soma	GO:0003677 // GO:0008060 // GO:0008270 // GO:0046872	DNA binding // ARF GTPase activator activity // zinc ion binding // metal ion binding	---	---	0.105384	-0.000757	0.153626	-0.0403	FALSE	FALSE
10347888	5.19328	4.55366	5.00288	5.084	4.58556	4.57494	4.85712	4.77821	Ccl20	chemokine (C-C motif) ligand 20	NM_016960	RefSeq	Mus musculus chemokine (C-C motif) ligand 20 (Ccl20), transcript variant 1, mRNA.	FALSE	Mm.116739	GO:0006935 // GO:0006954 // GO:0006955	chemotaxis // inflammatory response // immune response	GO:0005576 // GO:0005615	extracellular region // extracellular space	GO:0005125 // GO:0005515 // GO:0008009	cytokine activity // protein binding // chemokine activity	---	---	-0.607721	0.021283	-0.145766	-0.305784	FALSE	FALSE
10347895	2.58238	2.62499	2.56225	2.88164	2.81307	2.63202	2.28165	2.71395	Wdr69	WD repeat domain 69	NR_027636	RefSeq	Mus musculus WD repeat domain 69 (Wdr69), transcript variant 2, transcribed RNA.	FALSE	Mm.256482	---	---	---	---	---	---	---	---	0.230687	0.007033	-0.280596	-0.167691	FALSE	FALSE
10347910	5.93284	6.01234	6.06261	6.02033	6.09878	5.80274	5.93893	6.06643	Fbxo36	F-box protein 36	NM_025386	RefSeq	Mus musculus F-box protein 36 (Fbxo36), mRNA.	FALSE	Mm.381192	GO:0019941	modification-dependent protein catabolic process	---	---	---	---	---	---	0.165941	-0.209598	-0.123683	0.046096	FALSE	FALSE
10338609	1.94786	2.0013	1.1848	2.13195	1.58829	1.94807	2.18624	1.24755	---	---	---	---	neg_control	---	---	---	---	---	---	---	---	---	---	-0.359575	-0.053232	1.00144	-0.8844	FALSE	FALSE
10347917	11.0812	11.1118	11.1097	11.0395	11.0204	11.1379	10.9669	11.0969	Rpl19	ribosomal protein L19	NM_009078	RefSeq	Mus musculus ribosomal protein L19 (Rpl19), transcript variant 1, mRNA.	FALSE	Mm.10247	GO:0006412	translation	GO:0005622 // GO:0005840 // GO:0022625 // GO:0030529	intracellular // ribosome // cytosolic large ribosomal subunit // ribonucleoprotein complex	GO:0003735	structural constituent of ribosome	---	---	-0.06081	0.02613	-0.1428	0.05734	FALSE	FALSE
10347919	3.66887	3.81671	3.90902	3.98302	3.99519	3.71375	3.80996	3.84239	A530040E14Rik	RIKEN cDNA A530040E14 gene	BC100303	GenBank	Mus musculus RIKEN cDNA A530040E14 gene, mRNA (cDNA clone IMAGE:30931600).	FALSE	Mm.436517	---	---	---	---	---	---	---	---	0.326325	-0.102958	-0.099059	-0.140627	Increased	FALSE
10347921	4.18808	4.66117	4.25237	4.45638	4.52132	4.66857	4.58916	4.50675	A530040E14Rik	RIKEN cDNA A530040E14 gene	ENSMUST00000093501	ENSEMBL	Putative uncharacterized protein gene:ENSMUSG00000072109	FALSE	Mm.436517	---	---	---	---	---	---	---	---	0.333238	0.007399	0.336789	0.050363	FALSE	FALSE
10338335	3.98559	3.37081	3.14596	3.61997	4.00586	3.39981	4.14978	3.73835	---	---	---	---	neg_control	---	---	---	---	---	---	---	---	---	---	0.020271	0.029005	1.00382	0.118379	FALSE	FALSE
10347928	4.67101	4.32528	3.65979	4.34667	4.31894	4.41218	4.45827	4.4469	Sp110	Sp110 nuclear body protein	NM_175397	RefSeq	Mus musculus Sp110 nuclear body protein (Sp110), mRNA.	FALSE	Mm.335802 // Mm.463040	GO:0006350 // GO:0006915 // GO:0006955 // GO:0045087 // GO:0045449	transcription // apoptosis // immune response // innate immune response // regulation of transcription	GO:0005634	nucleus	GO:0003677 // GO:0005488	DNA binding // binding	---	---	-0.352063	0.086905	0.798484	0.100236	FALSE	FALSE
10347931	3.5571	3.4819	3.85909	3.86522	3.98474	4.10464	3.92472	3.99376	G530012D18Rik	RIKEN cDNA G530012D1 gene	AK149712	GenBank HTC	Mus musculus bone marrow macrophage cDNA, RIKEN full-length enriched library, clone:G530012D18 product:hypothetical Phenylalanine-rich region profile/Arginine-rich region profile containing protein, full insert sequence.	FALSE	---	---	---	---	---	---	---	---	---	0.427636	0.622743	0.065632	0.128538	FALSE	FALSE
10347933	4.36466	4.40982	4.66858	4.65095	4.57977	4.70401	4.71061	4.78205	Sp140	Sp140 nuclear body protein	NM_001013817	RefSeq	Mus musculus Sp140 nuclear body protein (Sp140), mRNA.	FALSE	Mm.445821	---	---	---	---	GO:0008270 // GO:0046872	zinc ion binding // metal ion binding	---	---	0.215106	0.294193	0.042026	0.131103	FALSE	Increased
10346191	8.39505	8.29856	8.03228	8.24955	8.60091	8.48048	9.04011	9.08324	Stat1	signal transducer and activator of transcription 1	NM_009283	RefSeq	Mus musculus signal transducer and activator of transcription 1 (Stat1), mRNA.	FALSE	Mm.277406	GO:0006350 // GO:0006355 // GO:0007165 // GO:0009617 // GO:0019221 // GO:0031663 // GO:0032496 // GO:0043330 // GO:0045449	transcription // regulation of transcription, DNA-dependent // signal transduction // response to bacterium // cytokine-mediated signaling pathway // lipopolysaccharide-mediated signaling pathway // response to lipopolysaccharide // response to exogenous dsRNA // regulation of transcription	GO:0005634 // GO:0005737	nucleus // cytoplasm	GO:0003677 // GO:0003700 // GO:0004871 // GO:0005509 // GO:0005515	DNA binding // transcription factor activity // signal transducer activity // calcium ion binding // protein binding	GenMAPP	TGF_Beta_Signaling_Pathway	0.205863	0.181921	1.00783	0.83369	FALSE	FALSE
10347968	4.93586	4.60807	4.41046	4.44706	4.57014	4.61747	5.11542	4.49114	---	---	ENSMUST00000082480	ENSEMBL	ncrna:rRNA chromosome:NCBIM37:1:87571450:87571568:1 gene:ENSMUSG00000064414	FALSE	---	---	---	---	---	---	---	---	---	-0.365726	0.0094	0.704964	0.044077	FALSE	FALSE
10347970	10.3017	10.3938	10.3919	10.3333	10.3588	10.38	10.3774	10.4803	Cab39	calcium binding protein 39	NM_133781	RefSeq	Mus musculus calcium binding protein 39 (Cab39), mRNA.	FALSE	Mm.26135	---	---	GO:0005737	cytoplasm	GO:0005509	calcium ion binding	---	---	0.05707	-0.01382	-0.01456	0.14697	FALSE	FALSE
10347980	8.47088	8.4553	8.357	8.29329	8.39262	8.34097	8.41779	8.4393	Itm2c	integral membrane protein 2C	NM_022417	RefSeq	Mus musculus integral membrane protein 2C (Itm2c), mRNA.	FALSE	Mm.29870	GO:0008150	biological_process	GO:0005624 // GO:0016020 // GO:0016021	membrane fraction // membrane // integral to membrane	GO:0005524	ATP binding	---	---	-0.078257	-0.114334	0.060786	0.14601	Decreased	FALSE
10347988	4.42051	4.55891	4.48471	4.82383	4.81568	4.39119	4.65639	4.95981	4933407L21Rik	RIKEN cDNA 4933407L21 gene	ENSMUST00000027426	ENSEMBL	Putative uncharacterized protein gene:ENSMUSG00000026224	FALSE	Mm.444245	---	---	---	---	---	---	---	---	0.395173	-0.167716	0.171687	0.135982	FALSE	FALSE
10347992	4.14739	3.86526	3.73575	3.78633	3.64646	4.00826	3.83193	3.94456	Spata3	spermatogenesis associated 3	NM_027300	RefSeq	Mus musculus spermatogenesis associated 3 (Spata3), transcript variant 2, mRNA.	FALSE	Mm.196313	---	---	---	---	---	---	---	---	-0.500926	0.142998	0.096177	0.158225	FALSE	FALSE
10348000	6.67536	6.59041	6.66855	6.55549	6.65848	6.73417	6.70794	6.67297	2810459M11Rik	RIKEN cDNA 2810459M11 gene	NM_001144992	RefSeq	Mus musculus RIKEN cDNA 2810459M11 gene (2810459M11Rik), transcript variant 1, mRNA.	FALSE	Mm.54981	GO:0008150	biological_process	GO:0005575 // GO:0005576	cellular_component // extracellular region	GO:0005515	protein binding	---	---	-0.016878	0.143766	0.039386	0.117483	FALSE	FALSE
10348004	9.94545	9.9035	9.812	9.88346	9.88333	9.9252	9.97197	9.96768	Psmd1	proteasome (prosome, macropain) 26S subunit, non-ATPase, 1	NM_027357	RefSeq	Mus musculus proteasome (prosome, macropain) 26S subunit, non-ATPase, 1 (Psmd1), mRNA.	FALSE	Mm.280013	GO:0042176	regulation of protein catabolic process	GO:0000502 // GO:0005829 // GO:0043234	proteasome complex // cytosol // protein complex	GO:0005488 // GO:0030234	binding // enzyme regulator activity	GenMAPP	Proteasome_Degradation	-0.062116	0.021702	0.159964	0.084224	FALSE	FALSE
10348032	5.36934	5.35849	5.58091	5.21573	5.1999	4.95745	5.55565	5.33034	Armc9	armadillo repeat containing 9	NM_030184	RefSeq	Mus musculus armadillo repeat containing 9 (Armc9), transcript variant 1, mRNA.	FALSE	Mm.379264	---	---	---	---	GO:0005488	binding	GenMAPP	Proteasome_Degradation	-0.169438	-0.401044	-0.025261	0.114605	FALSE	FALSE
10348062	6.90817	6.76209	6.81008	6.81717	6.93802	6.94086	7.13793	7.13717	B3gnt7	UDP-GlcNAc:betaGal beta-1,3-N-acetylglucosaminyltransferase 7	NM_145222	RefSeq	Mus musculus UDP-GlcNAc:betaGal beta-1,3-N-acetylglucosaminyltransferase 7 (B3gnt7), mRNA.	FALSE	Mm.86467	GO:0006486	protein amino acid glycosylation	GO:0005575 // GO:0005794 // GO:0016020 // GO:0016021	cellular_component // Golgi apparatus // membrane // integral to membrane	GO:0008375 // GO:0008378 // GO:0016740 // GO:0016757	acetylglucosaminyltransferase activity // galactosyltransferase activity // transferase activity // transferase activity, transferring glycosyl groups	---	---	0.02986	0.178772	0.327844	0.319991	FALSE	FALSE
10348070	6.10968	6.01689	6.04916	5.95021	6.05512	6.11636	6.05591	6.04838	Ncl	nucleolin	NM_010880	RefSeq	Mus musculus nucleolin (Ncl), mRNA.	FALSE	Mm.154378	---	---	GO:0005634 // GO:0005654 // GO:0005730 // GO:0005730 // GO:0030529	nucleus // nucleoplasm // nucleolus // nucleolus // ribonucleoprotein complex	GO:0000166 // GO:0003676 // GO:0003677 // GO:0003723 // GO:0005515	nucleotide binding // nucleic acid binding // DNA binding // RNA binding // protein binding	GenMAPP	mRNA_processing_binding_Reactome	-0.054564	0.099467	0.006745	0.098174	FALSE	FALSE
10348072	5.08055	5.25141	5.1821	5.3308	5.1091	5.06094	5.23257	5.05088	C130036L24Rik	RIKEN cDNA C130036L24 gene	ENSMUST00000097665	ENSEMBL	Putative uncharacterized protein gene:ENSMUSG00000073627	FALSE	---	---	---	---	---	---	---	---	---	0.028545	-0.190463	0.050472	-0.279915	FALSE	FALSE
10348074	5.76877	5.78505	5.77392	5.75825	5.73302	5.60303	5.83239	5.64338	1700019O17Rik	RIKEN cDNA 1700019O17 gene	BC100497	GenBank	Mus musculus RIKEN cDNA 1700019O17 gene, mRNA (cDNA clone MGC:118337 IMAGE:30916756), complete cds.	FALSE	Mm.179627	---	---	---	---	---	---	---	---	-0.03575	-0.182021	0.058473	-0.114872	FALSE	FALSE
10348076	5.10773	5.33681	5.35222	5.17216	5.50565	4.97077	5.07579	5.11716	Gm10200	ribosomal protein L30 pseudogene	ENSMUST00000086964	ENSEMBL	similar to ribosomal protein L30 gene:ENSMUSG00000067125	FALSE	---	---	---	---	---	---	---	---	---	0.397916	-0.366036	-0.276434	-0.054993	FALSE	FALSE
10348078	10.8512	10.8019	10.7447	10.8735	10.8126	10.8736	10.8637	10.8266	Ptma	prothymosin alpha	NM_008972	RefSeq	Mus musculus prothymosin alpha (Ptma), mRNA.	FALSE	Mm.19187	---	---	GO:0005634	nucleus	---	---	---	---	-0.0386	0.07171	0.11902	-0.04698	FALSE	FALSE
10348087	6.79641	6.73668	6.70461	6.67794	6.84783	6.62793	6.62856	6.74757	Cops7b	COP9 (constitutive photomorphogenic) homolog, subunit 7b (Arabidopsis thaliana)	NM_172974	RefSeq	Mus musculus COP9 (constitutive photomorphogenic) homolog, subunit 7b (Arabidopsis thaliana) (Cops7b), mRNA.	FALSE	Mm.12973	GO:0008150	biological_process	GO:0005575 // GO:0005634 // GO:0005737 // GO:0008180	cellular_component // nucleus // cytoplasm // signalosome	GO:0003674	molecular_function	---	---	0.051421	-0.108749	-0.07605	0.069633	Decreased	FALSE
10348096	6.7779	6.73761	6.85865	6.81933	6.95065	6.68444	6.86439	6.83738	Dis3l2	DIS3 mitotic control homolog (S. cerevisiae)-like 2	NM_153530	RefSeq	Mus musculus DIS3 mitotic control homolog (S. cerevisiae)-like 2 (Dis3l2), mRNA.	FALSE	Mm.389152	---	---	---	---	GO:0003723 // GO:0004518 // GO:0004527 // GO:0004540 // GO:0016787	RNA binding // nuclease activity // exonuclease activity // ribonuclease activity // hydrolase activity	GenMAPP	mRNA_processing_binding_Reactome	0.172753	-0.053172	0.005747	0.018052	FALSE	FALSE
10348119	4.30424	4.2322	4.39012	4.29277	4.2864	4.34055	4.33394	4.31055	---	---	GENSCAN00000026779	ENSEMBL	cdna:Genscan chromosome:NCBIM37:1:88964605:88969866:1	FALSE	---	---	---	---	---	---	---	---	---	-0.017839	0.108352	-0.056181	0.017783	FALSE	FALSE
10348131	7.96004	7.9137	9.51618	9.68841	9.42862	9.99592	8.34011	8.80322	Akp3	alkaline phosphatase 3, intestine, not Mn requiring	NM_007432	RefSeq	Mus musculus alkaline phosphatase 3, intestine, not Mn requiring (Akp3), mRNA.	FALSE	Mm.377076	GO:0008152 // GO:0021915 // GO:0022008 // GO:0035121 // GO:0035264	metabolic process // neural tube development // neurogenesis // tail morphogenesis // multicellular organism growth	GO:0005886 // GO:0016020 // GO:0031225	plasma membrane // membrane // anchored to membrane	GO:0000287 // GO:0003824 // GO:0004035 // GO:0008270 // GO:0016787 // GO:0016791 // GO:0046872	magnesium ion binding // catalytic activity // alkaline phosphatase activity // zinc ion binding // hydrolase activity // phosphatase activity // metal ion binding	---	---	1.46858	2.08222	-1.17607	-0.885193	FALSE	FALSE
10348144	5.25229	5.17735	5.30556	5.01436	5.14533	5.25669	5.35001	5.08744	1700027L20Rik	RIKEN cDNA 1700027L20 gene	ENSMUST00000044533	ENSEMBL	hypothetical protein LOC69453 gene:ENSMUSG00000036480	FALSE	Mm.84618	---	---	---	---	---	---	---	---	-0.10696	0.079341	0.044446	0.073082	FALSE	FALSE
10348150	4.2311	4.19855	3.94077	4.00892	3.96764	4.16098	4.25322	4.03144	Chrnd	cholinergic receptor, nicotinic, delta polypeptide	NM_021600	RefSeq	Mus musculus cholinergic receptor, nicotinic, delta polypeptide (Chrnd), mRNA.	FALSE	Mm.2811	GO:0006810 // GO:0006811 // GO:0042391	transport // ion transport // regulation of membrane potential	GO:0005886 // GO:0005892 // GO:0005892 // GO:0016020 // GO:0016021 // GO:0030054 // GO:0045202 // GO:0045211	plasma membrane // nicotinic acetylcholine-gated receptor-channel complex // nicotinic acetylcholine-gated receptor-channel complex // membrane // integral to membrane // cell junction // synapse // postsynaptic membrane	GO:0004872 // GO:0004889 // GO:0005216 // GO:0005230 // GO:0005515 // GO:0042166	receptor activity // nicotinic acetylcholine-activated cation-selective channel activity // ion channel activity // extracellular ligand-gated ion channel activity // protein binding // acetylcholine binding	---	---	-0.263467	-0.037572	0.312442	0.022516	FALSE	FALSE
10348166	5.04557	4.88474	5.02322	4.98191	4.84	4.98813	5.05555	5.06104	Chrng	cholinergic receptor, nicotinic, gamma polypeptide	NM_009604	RefSeq	Mus musculus cholinergic receptor, nicotinic, gamma polypeptide (Chrng), mRNA.	FALSE	Mm.2810	GO:0006810 // GO:0006811 // GO:0042391	transport // ion transport // regulation of membrane potential	GO:0005886 // GO:0005892 // GO:0016020 // GO:0016021 // GO:0030054 // GO:0045202 // GO:0045211	plasma membrane // nicotinic acetylcholine-gated receptor-channel complex // membrane // integral to membrane // cell junction // synapse // postsynaptic membrane	GO:0004872 // GO:0004889 // GO:0005216 // GO:0005230 // GO:0005515	receptor activity // nicotinic acetylcholine-activated cation-selective channel activity // ion channel activity // extracellular ligand-gated ion channel activity // protein binding	---	---	-0.205574	0.103388	0.032337	0.079126	FALSE	Increased
10348180	7.25673	7.30073	7.42895	7.31409	7.38013	7.27499	7.38316	7.38102	Eif4e2	eukaryotic translation initiation factor 4E member 2	NM_001039169	RefSeq	Mus musculus eukaryotic translation initiation factor 4E member 2 (Eif4e2), transcript variant 2, mRNA.	FALSE	Mm.227183	GO:0006412 // GO:0006413 // GO:0006417	translation // translational initiation // regulation of translation	GO:0005737	cytoplasm	GO:0003723 // GO:0003743 // GO:0005515	RNA binding // translation initiation factor activity // protein binding	GenMAPP	mRNA_processing_binding_Reactome	0.123401	-0.025743	-0.045785	0.066927	FALSE	FALSE
10348194	4.57898	4.20836	4.51165	4.50018	4.56333	4.97332	4.7608	4.17695	Efhd1	EF hand domain containing 1	NM_028889	RefSeq	Mus musculus EF hand domain containing 1 (Efhd1), mRNA.	FALSE	Mm.247951	GO:0031175	neuron projection development	GO:0005743	mitochondrial inner membrane	GO:0005509	calcium ion binding	---	---	-0.01565	0.764956	0.249144	-0.323223	FALSE	FALSE
10348201	7.98387	8.11612	8.08448	8.10388	8.03921	8.07934	8.13805	8.04	Gigyf2	GRB10 interacting GYF protein 2	NM_146112	RefSeq	Mus musculus GRB10 interacting GYF protein 2 (Gigyf2), transcript variant 1, mRNA.	FALSE	Mm.23065	---	---	---	---	---	---	---	---	0.055337	-0.036781	0.053566	-0.063881	FALSE	FALSE
10348234	5.06867	4.97365	5.07244	5.03196	5.05148	5.06221	4.97411	5.03196	Neu2	neuraminidase 2	NM_001160165	RefSeq	Mus musculus neuraminidase 2 (Neu2), transcript variant 3, mRNA.	FALSE	Mm.143717	GO:0008152	metabolic process	GO:0005737	cytoplasm	GO:0004308 // GO:0016787 // GO:0016798	exo-alpha-sialidase activity // hydrolase activity // hydrolase activity, acting on glycosyl bonds	---	---	-0.017196	0.088564	-0.09833	0	FALSE	FALSE
10348240	4.97156	5.14201	4.92736	5.12332	5.0528	5.42594	5.26088	5.20187	3110079O15Rik	RIKEN cDNA 3110079O15 gene	BC115669	GenBank	Mus musculus RIKEN cDNA 3110079O15 gene, mRNA (cDNA clone MGC:144598 IMAGE:40104070), complete cds.	FALSE	Mm.7310	---	---	GO:0016020 // GO:0016021	membrane // integral to membrane	---	---	---	---	0.081237	0.28393	0.333513	0.078547	FALSE	FALSE
10348244	5.9757	6.01245	5.90655	5.92811	6.02314	6.11416	6.00797	6.26468	Inpp5d	inositol polyphosphate-5-phosphatase D	NM_010566	RefSeq	Mus musculus inositol polyphosphate-5-phosphatase D (Inpp5d), transcript variant 1, mRNA.	FALSE	Mm.15105	GO:0006915 // GO:0006955 // GO:0007242 // GO:0008340 // GO:0009968 // GO:0016064 // GO:0030853 // GO:0030889 // GO:0043065 // GO:0045409 // GO:0045579 // GO:0045621 // GO:0045648 // GO:0045656 // GO:0045659 // GO:0045671 // GO:0045779 // GO:0050777 // GO:0050869	apoptosis // immune response // intracellular signaling cascade // determination of adult lifespan // negative regulation of signal transduction // immunoglobulin mediated immune response // negative regulation of granulocyte differentiation // negative regulation of B cell proliferation // positive regulation of apoptosis // negative regulation of interleukin-6 biosynthetic process // positive r…	GO:0005737 // GO:0005886 // GO:0016020	cytoplasm // plasma membrane // membrane	GO:0004437 // GO:0005515 // GO:0016787 // GO:0017124	inositol or phosphatidylinositol phosphatase activity // protein binding // hydrolase activity // SH3 domain binding	---	---	0.047436	0.101708	0.101423	0.336567	FALSE	FALSE
10348277	7.37618	7.50931	7.52924	7.49133	7.57191	7.55261	7.47148	7.52996	Atg16l1	autophagy-related 16-like 1 (yeast)	NM_029846	RefSeq	Mus musculus autophagy-related 16-like 1 (yeast) (Atg16l1), transcript variant b, mRNA.	FALSE	Mm.272972	GO:0000045 // GO:0006810 // GO:0006914 // GO:0015031	autophagic vacuole formation // transport // autophagy // protein transport	GO:0005737 // GO:0005776 // GO:0016020	cytoplasm // autophagic vacuole // membrane	GO:0005515	protein binding	---	---	0.195737	0.043296	-0.057755	0.038627	FALSE	FALSE
10348299	4.22091	4.60748	4.37293	4.29749	4.12752	4.38797	4.21657	4.72703	5830472F04Rik	RIKEN cDNA 5830472F04 gene	ENSMUST00000097661	ENSEMBL	Putative uncharacterized protein (Fragment) gene:ENSMUSG00000073623	FALSE	---	---	---	---	---	---	---	---	---	-0.093383	-0.219513	-0.156363	0.42954	FALSE	FALSE
10348301	4.92093	4.9096	4.7338	4.62023	4.71414	4.99275	4.548	4.98853	Sag	retinal S-antigen	NM_009118	RefSeq	Mus musculus retinal S-antigen (Sag), mRNA.	FALSE	Mm.1276	GO:0007165 // GO:0007600 // GO:0007601 // GO:0050896	signal transduction // sensory perception // visual perception // response to stimulus	---	---	GO:0002046 // GO:0005509 // GO:0051219	opsin binding // calcium ion binding // phosphoprotein binding	---	---	-0.206786	0.083145	-0.185792	0.368301	Decreased	FALSE
10348321	8.29823	8.49747	8.44069	8.48489	8.47528	8.50199	8.60228	8.5375	Dgkd	diacylglycerol kinase, delta	NM_177646	RefSeq	Mus musculus diacylglycerol kinase, delta (Dgkd), mRNA.	FALSE	Mm.277217	GO:0046339	diacylglycerol metabolic process	GO:0005886 // GO:0016023	plasma membrane // cytoplasmic membrane-bounded vesicle	GO:0004143 // GO:0042803 // GO:0046982	diacylglycerol kinase activity // protein homodimerization activity // protein heterodimerization activity	---	---	0.177047	0.004525	0.161593	0.05261	FALSE	FALSE
10348354	7.99589	8.05029	8.10899	8.15784	8.11251	8.1324	8.02873	8.1726	Ugt1a9	UDP glucuronosyltransferase 1 family, polypeptide A9	NM_201644	RefSeq	Mus musculus UDP glucuronosyltransferase 1 family, polypeptide A9 (Ugt1a9), mRNA.	FALSE	---	GO:0008152	metabolic process	GO:0005783 // GO:0005792 // GO:0016020 // GO:0016021	endoplasmic reticulum // microsome // membrane // integral to membrane	GO:0015020 // GO:0016740 // GO:0016757 // GO:0016758	glucuronosyltransferase activity // transferase activity // transferase activity, transferring glycosyl groups // transferase activity, transferring hexosyl groups	---	---	0.116617	0.082106	-0.080254	0.014759	Increased	FALSE
10348376	4.17899	3.6596	3.84009	3.84697	4.13835	4.18164	4.13327	3.76771	Heatr7b1	HEAT repeat containing 7B1	ENSMUST00000113130	ENSEMBL	similar to hCG2012694 gene:ENSMUSG00000079429	FALSE	Mm.386915	---	---	---	---	---	---	---	---	-0.040633	0.522047	0.293178	-0.079254	FALSE	FALSE
10348378	3.99786	4.02288	3.97226	4.01478	4.01568	3.75034	4.26545	3.87494	Trpm8	transient receptor potential cation channel, subfamily M, member 8	NM_134252	RefSeq	Mus musculus transient receptor potential cation channel, subfamily M, member 8 (Trpm8), mRNA.	FALSE	Mm.218753	GO:0006810 // GO:0006811 // GO:0006816 // GO:0006874 // GO:0009266 // GO:0009409 // GO:0009409 // GO:0050896 // GO:0050955 // GO:0050955 // GO:0051289 // GO:0070207	transport // ion transport // calcium ion transport // cellular calcium ion homeostasis // response to temperature stimulus // response to cold // response to cold // response to stimulus // thermoception // thermoception // protein homotetramerization // protein homotrimerization	GO:0009897 // GO:0016020 // GO:0016021	external side of plasma membrane // membrane // integral to membrane	GO:0004872 // GO:0005216 // GO:0005262 // GO:0005262 // GO:0042803	receptor activity // ion channel activity // calcium channel activity // calcium channel activity // protein homodimerization activity	---	---	0.017814	-0.272533	0.29319	-0.13984	FALSE	FALSE
10348410	3.72932	4.06779	3.95113	3.96202	3.92545	3.96878	4.08585	3.9821	Spp2	secreted phosphoprotein 2	NM_029269	RefSeq	Mus musculus secreted phosphoprotein 2 (Spp2), mRNA.	FALSE	Mm.173058	GO:0046849	bone remodeling	GO:0005576	extracellular region	---	---	---	---	0.196127	-0.099006	0.134722	0.020075	FALSE	FALSE
10348420	3.88068	3.58867	3.79142	4.10522	3.7838	4.00041	3.70158	3.83014	---	---	GENSCAN00000021798	ENSEMBL	cdna:Genscan chromosome:NCBIM37:1:90775710:90830109:1	FALSE	---	---	---	---	---	---	---	---	---	-0.09688	0.411744	-0.08984	-0.27508	FALSE	FALSE
10348424	6.30709	6.2467	6.17145	6.22497	6.02318	6.30547	6.32365	6.43219	Sh3bp4	SH3-domain binding protein 4	NM_133816	RefSeq	Mus musculus SH3-domain binding protein 4 (Sh3bp4), mRNA.	FALSE	Mm.170983	GO:0006897	endocytosis	GO:0005634 // GO:0005905 // GO:0016020 // GO:0031410	nucleus // coated pit // membrane // cytoplasmic vesicle	---	---	---	---	-0.283916	0.058767	0.152205	0.207224	FALSE	Increased
10348432	6.96064	6.93264	7.08272	7.06156	6.94098	7.09401	7.01821	7.041	Agap1	ArfGAP with GTPase domain, ankyrin repeat and PH domain 1	NM_178119	RefSeq	Mus musculus ArfGAP with GTPase domain, ankyrin repeat and PH domain 1 (Agap1), transcript variant 1, mRNA.	FALSE	Mm.291135	GO:0006810 // GO:0007264 // GO:0008150 // GO:0015031 // GO:0032312	transport // small GTPase mediated signal transduction // biological_process // protein transport // regulation of ARF GTPase activity	GO:0005622 // GO:0005737 // GO:0005829	intracellular // cytoplasm // cytosol	GO:0000166 // GO:0003924 // GO:0005096 // GO:0005525 // GO:0008060 // GO:0008270 // GO:0046872	nucleotide binding // GTPase activity // GTPase activator activity // GTP binding // ARF GTPase activator activity // zinc ion binding // metal ion binding	---	---	-0.019658	0.161372	-0.064511	-0.020557	FALSE	FALSE
10348451	5.56306	5.60158	5.50379	5.71127	5.47893	5.56333	5.2873	5.71306	Cxcr7	chemokine (C-X-C motif) receptor 7	NM_007722	RefSeq	Mus musculus chemokine (C-X-C motif) receptor 7 (Cxcr7), mRNA.	FALSE	Mm.6522	GO:0007165 // GO:0007186	signal transduction // G-protein coupled receptor protein signaling pathway	GO:0005886 // GO:0016020 // GO:0016021	plasma membrane // membrane // integral to membrane	GO:0004871 // GO:0004872 // GO:0004930	signal transducer activity // receptor activity // G-protein coupled receptor activity	GenMAPP // GenMAPP	GPCRDB_Class_A_Rhodopsin-like // Smooth_muscle_contraction	-0.084126	-0.038249	-0.216498	0.001789	FALSE	FALSE
10348456	7.91567	8.05158	7.97665	8.01616	8.02655	8.14365	8.10281	8.08952	Cops8	COP9 (constitutive photomorphogenic) homolog, subunit 8 (Arabidopsis thaliana)	NM_133805	RefSeq	Mus musculus COP9 (constitutive photomorphogenic) homolog, subunit 8 (Arabidopsis thaliana) (Cops8), mRNA.	FALSE	Mm.119177	---	---	GO:0005634 // GO:0005737 // GO:0008180	nucleus // cytoplasm // signalosome	GO:0005515	protein binding	---	---	0.110878	0.09207	0.126161	0.073361	FALSE	FALSE
10348468	4.73559	4.62491	4.67249	4.84727	4.78033	4.42964	4.78633	4.76605	Gm9991	predicted gene 9991	ENSMUST00000070048	ENSEMBL	Putative uncharacterized protein LOC433332 gene:ENSMUSG00000056128	FALSE	---	---	---	---	---	---	---	---	---	0.044738	-0.195279	0.113834	-0.081223	FALSE	FALSE
10348471	9.41297	9.44538	9.24985	9.34004	9.46723	9.53154	9.42864	9.57874	Mlph	melanophilin	NM_053015	RefSeq	Mus musculus melanophilin (Mlph), mRNA.	FALSE	Mm.105208	GO:0006605 // GO:0006886 // GO:0030318 // GO:0032400 // GO:0043473	protein targeting // intracellular protein transport // melanocyte differentiation // melanosome localization // pigmentation	GO:0015629 // GO:0042470 // GO:0042470	actin cytoskeleton // melanosome // melanosome	GO:0003779 // GO:0005515 // GO:0008270 // GO:0017022 // GO:0017137 // GO:0031489 // GO:0046872 // GO:0051010	actin binding // protein binding // zinc ion binding // myosin binding // Rab GTPase binding // myosin V binding // metal ion binding // microtubule plus-end binding	---	---	0.054255	0.086159	0.178791	0.238701	FALSE	FALSE
10348489	5.88155	5.70979	5.79607	6.06027	5.73519	5.96064	5.98461	5.79405	Prlh	prolactin releasing hormone	NM_001101647	RefSeq	Mus musculus prolactin releasing hormone (Prlh), mRNA.	FALSE	Mm.471593	GO:0001894 // GO:0002021 // GO:0002023 // GO:0006112 // GO:0006629 // GO:0009749 // GO:0032868 // GO:0040014 // GO:0042755 // GO:0043434 // GO:0045444 // GO:0048483	tissue homeostasis // response to dietary excess // reduction of food intake in response to dietary excess // energy reserve metabolic process // lipid metabolic process // response to glucose stimulus // response to insulin stimulus // regulation of multicellular organism growth // eating behavior // response to peptide hormone stimulus // fat cell differentiation // autonomic nervous system dev…	GO:0005737	cytoplasm	GO:0003674	molecular_function	---	---	-0.146363	0.250859	0.188537	-0.266221	FALSE	FALSE
10348493	6.45678	6.45198	6.47668	6.46404	6.48759	6.46416	6.52724	6.52488	Lrrfip1	leucine rich repeat (in FLII) interacting protein 1	NM_008515	RefSeq	Mus musculus leucine rich repeat (in FLII) interacting protein 1 (Lrrfip1), transcript variant 2, mRNA.	FALSE	Mm.45039	GO:0006350 // GO:0045449	transcription // regulation of transcription	GO:0005634 // GO:0005737	nucleus // cytoplasm	GO:0003677 // GO:0005515	DNA binding // protein binding	---	---	0.030813	0.012184	0.05056	0.060842	FALSE	FALSE
10348521	3.18319	3.02929	3.22808	3.14471	3.1054	2.9997	3.1362	3.1593	Rbm44	RNA binding motif protein 44	NM_001033408	RefSeq	Mus musculus RNA binding motif protein 44 (Rbm44), mRNA.	FALSE	Mm.295940	---	---	---	---	GO:0000166 // GO:0003676 // GO:0003723	nucleotide binding // nucleic acid binding // RNA binding	---	---	-0.077796	-0.029595	-0.091877	0.014596	FALSE	FALSE
10348537	4.87036	4.65165	4.83117	4.71215	4.54585	4.82153	5.01544	4.79907	Ramp1	receptor (calcitonin) activity modifying protein 1	NM_016894	RefSeq	Mus musculus receptor (calcitonin) activity modifying protein 1 (Ramp1), transcript variant 1, mRNA.	FALSE	Mm.3272	GO:0006810 // GO:0006886 // GO:0007186 // GO:0008277	transport // intracellular protein transport // G-protein coupled receptor protein signaling pathway // regulation of G-protein coupled receptor protein signaling pathway	GO:0016020 // GO:0016021	membrane // integral to membrane	GO:0004872 // GO:0008565 // GO:0015027	receptor activity // protein transporter activity // coreceptor, soluble ligand activity	GenMAPP	Smooth_muscle_contraction	-0.324503	0.169885	0.184267	0.086915	FALSE	FALSE
10348547	6.59943	6.2867	6.55009	6.38687	6.54452	6.37277	6.43358	6.86796	Ube2f	ubiquitin-conjugating enzyme E2F (putative)	NM_026454	RefSeq	Mus musculus ubiquitin-conjugating enzyme E2F (putative) (Ube2f), mRNA.	FALSE	Mm.337238	GO:0019941 // GO:0043687 // GO:0045116 // GO:0051246	modification-dependent protein catabolic process // post-translational protein modification // protein neddylation // regulation of protein metabolic process	---	---	GO:0000166 // GO:0005524 // GO:0016874 // GO:0019787 // GO:0019788	nucleotide binding // ATP binding // ligase activity // small conjugating protein ligase activity // NEDD8 ligase activity	---	---	-0.054906	0.086072	-0.116505	0.481092	FALSE	FALSE
10348556	3.91044	4.09918	4.84707	4.25957	4.25003	4.00381	3.83151	3.58864	---	---	ENSMUST00000117121	ENSEMBL	cdna:pseudogene chromosome:NCBIM37:1:93192622:93193513:1 gene:ENSMUSG00000083064	FALSE	---	---	---	---	---	---	---	---	---	0.339593	-0.095369	-1.01556	-0.670928	FALSE	Decreased
10348558	6.65026	6.66606	6.61927	6.36572	6.44716	6.6752	6.64465	6.63144	Scly	selenocysteine lyase	NM_016717	RefSeq	Mus musculus selenocysteine lyase (Scly), mRNA.	FALSE	Mm.25724	GO:0008152	metabolic process	GO:0005737	cytoplasm	GO:0003824 // GO:0009000 // GO:0016740 // GO:0016829 // GO:0030170	catalytic activity // selenocysteine lyase activity // transferase activity // lyase activity // pyridoxal phosphate binding	---	---	-0.203097	0.009134	0.025383	0.265718	FALSE	FALSE
10348570	6.24054	5.76323	5.86054	5.80623	5.87246	6.10593	6.07956	5.7635	Espnl	espin-like	NM_001033292	RefSeq	Mus musculus espin-like (Espnl), mRNA.	FALSE	Mm.318167	---	---	---	---	---	---	---	---	-0.368087	0.342694	0.219025	-0.042725	FALSE	FALSE
10348580	4.6562	4.55117	4.46704	4.41309	4.16019	4.12495	4.43715	4.45594	Klhl30	kelch-like 30 (Drosophila)	NM_027551	RefSeq	Mus musculus kelch-like 30 (Drosophila) (Klhl30), mRNA.	FALSE	Mm.68617	---	---	---	---	GO:0005515	protein binding	---	---	-0.496013	-0.426212	-0.029886	0.042847	Decreased	FALSE
10348590	4.94098	4.70101	4.67636	4.81324	4.83532	4.77032	4.94581	4.7115	Fam132b	family with sequence similarity 132, member B	NM_173395	RefSeq	Mus musculus family with sequence similarity 132, member B (Fam132b), mRNA.	FALSE	Mm.389157	---	---	GO:0005576	extracellular region	---	---	---	---	-0.105666	0.069314	0.269449	-0.101741	FALSE	FALSE
10348600	6.15876	6.15707	6.07077	6.14548	6.2927	6.04898	6.356	6.28883	Traf3ip1	TRAF3 interacting protein 1	NM_028718	RefSeq	Mus musculus TRAF3 interacting protein 1 (Traf3ip1), mRNA.	FALSE	Mm.477566	GO:0000122 // GO:0042527 // GO:0051101	negative regulation of transcription from RNA polymerase II promoter // negative regulation of tyrosine phosphorylation of Stat6 protein // regulation of DNA binding	GO:0005737 // GO:0005829 // GO:0005856 // GO:0015630	cytoplasm // cytosol // cytoskeleton // microtubule cytoskeleton	GO:0005102 // GO:0005515 // GO:0008017 // GO:0015631	receptor binding // protein binding // microtubule binding // tubulin binding	---	---	0.13394	-0.108099	0.285231	0.143347	FALSE	FALSE
10348618	5.84639	5.91495	5.9436	5.99133	5.99462	5.86964	5.88546	5.55808	Asb1	ankyrin repeat and SOCS box-containing 1	NM_001039126	RefSeq	Mus musculus ankyrin repeat and SOCS box-containing 1 (Asb1), transcript variant 1, mRNA.	FALSE	Mm.234152	GO:0007242 // GO:0007275 // GO:0019941 // GO:0030539	intracellular signaling cascade // multicellular organismal development // modification-dependent protein catabolic process // male genitalia development	GO:0005575	cellular_component	---	---	---	---	0.148224	-0.045316	-0.058141	-0.433248	Increased	FALSE
10348632	5.34295	5.45813	5.45571	5.30908	5.09768	5.45796	5.40723	5.27133	Twist2	twist homolog 2 (Drosophila)	NM_007855	RefSeq	Mus musculus twist homolog 2 (Drosophila) (Twist2), mRNA.	FALSE	Mm.9474	GO:0006350 // GO:0006357 // GO:0007275 // GO:0030154 // GO:0045449 // GO:0045892	transcription // regulation of transcription from RNA polymerase II promoter // multicellular organismal development // cell differentiation // regulation of transcription // negative regulation of transcription, DNA-dependent	GO:0005634 // GO:0005667 // GO:0005737	nucleus // transcription factor complex // cytoplasm	GO:0003677 // GO:0003700 // GO:0016564 // GO:0030528	DNA binding // transcription factor activity // transcription repressor activity // transcription regulator activity	---	---	-0.245271	-0.000169	-0.048485	-0.037751	FALSE	FALSE
10348635	5.05266	4.89201	4.8753	4.98618	4.87138	4.99449	5.20021	5.00315	Olfr1413	olfactory receptor 1413	NM_147037	RefSeq	Mus musculus olfactory receptor 1413 (Olfr1413), mRNA.	FALSE	Mm.377803	GO:0007165 // GO:0007186 // GO:0007608	signal transduction // G-protein coupled receptor protein signaling pathway // sensory perception of smell	GO:0016021	integral to membrane	GO:0004871 // GO:0004872 // GO:0004930 // GO:0004984	signal transducer activity // receptor activity // G-protein coupled receptor activity // olfactory receptor activity	---	---	-0.181281	0.102476	0.324908	0.016969	FALSE	FALSE
10348637	4.26508	4.45633	4.54103	4.26508	4.31343	4.51736	4.3198	4.63389	Olfr1412	olfactory receptor 1412	NM_146277	RefSeq	Mus musculus olfactory receptor 1412 (Olfr1412), mRNA.	FALSE	Mm.222974	GO:0007165 // GO:0007186 // GO:0007608	signal transduction // G-protein coupled receptor protein signaling pathway // sensory perception of smell	GO:0016021	integral to membrane	GO:0004871 // GO:0004872 // GO:0004930 // GO:0004984	signal transducer activity // receptor activity // G-protein coupled receptor activity // olfactory receptor activity	---	---	0.048352	0.061031	-0.221224	0.368809	FALSE	FALSE
10348639	4.66531	4.47403	4.32846	4.8988	4.90099	4.64323	4.7141	4.7613	Olfr1411	olfactory receptor 1411	NM_146490	RefSeq	Mus musculus olfactory receptor 1411 (Olfr1411), mRNA.	FALSE	Mm.271573	GO:0007165 // GO:0007186 // GO:0007608	signal transduction // G-protein coupled receptor protein signaling pathway // sensory perception of smell	GO:0016021	integral to membrane	GO:0004871 // GO:0004872 // GO:0004930 // GO:0004984	signal transducer activity // receptor activity // G-protein coupled receptor activity // olfactory receptor activity	---	---	0.235683	0.169206	0.385638	-0.137497	FALSE	FALSE
10348641	5.6955	5.74107	5.75354	5.86442	5.7199	5.84556	5.85019	5.60828	Olfr1410	olfactory receptor 1410	NM_146491	RefSeq	Mus musculus olfactory receptor 1410 (Olfr1410), mRNA.	FALSE	Mm.377528	GO:0007165 // GO:0007186 // GO:0007608	signal transduction // G-protein coupled receptor protein signaling pathway // sensory perception of smell	GO:0016021	integral to membrane	GO:0004871 // GO:0004872 // GO:0004930 // GO:0004984	signal transducer activity // receptor activity // G-protein coupled receptor activity // olfactory receptor activity	---	---	0.024391	0.104491	0.09665	-0.256141	Increased	FALSE
10348643	4.65281	4.53856	4.27685	4.45156	4.11592	4.43798	4.39724	4.5353	Olfr12	olfactory receptor 12	NM_206896	RefSeq	Mus musculus olfactory receptor 12 (Olfr12), mRNA.	FALSE	Mm.337259	GO:0007165 // GO:0007186 // GO:0007608 // GO:0050896	signal transduction // G-protein coupled receptor protein signaling pathway // sensory perception of smell // response to stimulus	GO:0005886 // GO:0016020 // GO:0016021	plasma membrane // membrane // integral to membrane	GO:0004871 // GO:0004872 // GO:0004930 // GO:0004984	signal transducer activity // receptor activity // G-protein coupled receptor activity // olfactory receptor activity	---	---	-0.536883	-0.10058	0.120386	0.083738	FALSE	FALSE
10348645	5.73327	5.63951	5.82265	5.89208	5.6213	5.96805	5.72547	5.6317	Gpr35	G protein-coupled receptor 35	NM_022320	RefSeq	Mus musculus G protein-coupled receptor 35 (Gpr35), transcript variant 1, mRNA.	FALSE	Mm.152780	GO:0007165 // GO:0007186	signal transduction // G-protein coupled receptor protein signaling pathway	GO:0005886 // GO:0016020 // GO:0016021	plasma membrane // membrane // integral to membrane	GO:0004871 // GO:0004872 // GO:0004930	signal transducer activity // receptor activity // G-protein coupled receptor activity	GenMAPP	GPCRDB_Class_A_Rhodopsin-like	-0.11197	0.328535	-0.097182	-0.260375	FALSE	FALSE
10348653	6.01268	6.10832	5.84218	5.84664	5.64213	6.07393	6.16313	5.89255	Gpc1	glypican 1	NM_016696	RefSeq	Mus musculus glypican 1 (Gpc1), mRNA.	FALSE	Mm.297976	---	---	GO:0005576 // GO:0005578 // GO:0005886 // GO:0016020 // GO:0031225	extracellular region // proteinaceous extracellular matrix // plasma membrane // membrane // anchored to membrane	GO:0043395	heparan sulfate proteoglycan binding	---	---	-0.370548	-0.03439	0.320947	0.045905	FALSE	FALSE
10348664	5.84498	5.43582	5.70365	5.71997	5.72507	5.95895	5.87942	5.8171	---	---	mmu-mir-149	miRBase Micro RNA Database	MI0000171 Mus musculus miR-149 stem-loop	FALSE	---	---	---	---	---	---	---	---	---	-0.119903	0.52313	0.175776	0.097129	FALSE	FALSE
10348666	6.3183	6.23054	6.52653	6.30321	6.04815	6.32705	6.21521	6.46794	Dusp28	dual specificity phosphatase 28	NM_175118	RefSeq	Mus musculus dual specificity phosphatase 28 (Dusp28), mRNA.	FALSE	Mm.46179	GO:0006470 // GO:0016311	protein amino acid dephosphorylation // dephosphorylation	---	---	GO:0004721 // GO:0004725 // GO:0008138 // GO:0016787 // GO:0016791	phosphoprotein phosphatase activity // protein tyrosine phosphatase activity // protein tyrosine/serine/threonine phosphatase activity // hydrolase activity // phosphatase activity	---	---	-0.270144	0.09651	-0.311323	0.164733	FALSE	FALSE
10348670	7.5767	7.60919	7.61876	7.60419	7.70092	7.75738	7.67153	7.81169	Rnpepl1	arginyl aminopeptidase (aminopeptidase B)-like 1	NM_181405	RefSeq	Mus musculus arginyl aminopeptidase (aminopeptidase B)-like 1 (Rnpepl1), mRNA.	FALSE	Mm.200971	---	---	---	---	GO:0004177	aminopeptidase activity	---	---	0.124215	0.148192	0.052779	0.207503	FALSE	FALSE
10348682	6.64599	6.67377	6.3838	6.37171	6.68241	6.69099	6.56764	6.49561	Capn10	calpain 10	NM_011796	RefSeq	Mus musculus calpain 10 (Capn10), mRNA.	FALSE	Mm.294315	GO:0006508 // GO:0031532 // GO:0032388 // GO:0032869 // GO:0043065 // GO:0046326	proteolysis // actin cytoskeleton reorganization // positive regulation of intracellular transport // cellular response to insulin stimulus // positive regulation of apoptosis // positive regulation of glucose import	GO:0005622	intracellular	GO:0004197 // GO:0004198 // GO:0008233 // GO:0008234 // GO:0016787	cysteine-type endopeptidase activity // calcium-dependent cysteine-type endopeptidase activity // peptidase activity // cysteine-type peptidase activity // hydrolase activity	GenMAPP	Integrin-mediated_cell_adhesion_KEGG	0.03642	0.017221	0.18384	0.123908	FALSE	FALSE
10348697	5.1523	5.1929	5.2582	5.06318	5.4479	5.36029	5.18269	5.22228	Aqp12	aquaporin 12	NM_177587	RefSeq	Mus musculus aquaporin 12 (Aqp12), transcript variant 1, mRNA.	FALSE	Mm.235537	GO:0006810	transport	GO:0005737 // GO:0016020 // GO:0016021	cytoplasm // membrane // integral to membrane	GO:0005215	transporter activity	---	---	0.295596	0.167389	-0.075511	0.159103	FALSE	FALSE
10348702	4.09461	4.12756	4.08393	3.93391	3.97508	3.95824	4.06825	4.3342	Agxt	alanine-glyoxylate aminotransferase	NM_016702	RefSeq	Mus musculus alanine-glyoxylate aminotransferase (Agxt), mRNA.	FALSE	Mm.7457	GO:0008152 // GO:0046487 // GO:0046724	metabolic process // glyoxylate metabolic process // oxalic acid secretion	GO:0005739 // GO:0005777	mitochondrion // peroxisome	GO:0003824 // GO:0004760 // GO:0008453 // GO:0008483 // GO:0016740 // GO:0030170	catalytic activity // serine-pyruvate transaminase activity // alanine-glyoxylate transaminase activity // transaminase activity // transferase activity // pyridoxal phosphate binding	---	---	-0.119529	-0.169323	-0.015674	0.400281	FALSE	FALSE
10348713	5.37263	5.66295	5.37774	5.50344	4.84662	5.38154	5.58759	5.20759	E030010N08Rik	RIKEN cDNA E030010N08 gene	AK086911	GenBank HTC	Mus musculus 0 day neonate lung cDNA, RIKEN full-length enriched library, clone:E030010N08 product:unclassifiable, full insert sequence.	FALSE	Mm.193346	---	---	---	---	---	---	---	---	-0.526002	-0.281408	0.209848	-0.295848	FALSE	FALSE
10348739	5.47204	5.42647	5.55609	5.63232	5.39917	5.73301	5.47402	5.525	Sned1	sushi, nidogen and EGF-like domains 1	NM_172463	RefSeq	Mus musculus sushi, nidogen and EGF-like domains 1 (Sned1), mRNA.	FALSE	Mm.271897	GO:0007160	cell-matrix adhesion	---	---	GO:0005509	calcium ion binding	---	---	-0.07287	0.306542	-0.082075	-0.10732	FALSE	FALSE
10348775	8.41809	8.32732	8.42363	8.29885	8.3499	8.38343	8.31633	8.38488	Ppp1r7	protein phosphatase 1, regulatory (inhibitor) subunit 7	NM_023200	RefSeq	Mus musculus protein phosphatase 1, regulatory (inhibitor) subunit 7 (Ppp1r7), mRNA.	FALSE	Mm.88704	---	---	GO:0005634	nucleus	GO:0005515	protein binding	---	---	-0.068185	0.056106	-0.107295	0.086025	FALSE	FALSE
10348789	2.99344	2.99619	3.81031	2.98735	3.32977	3.07008	3.00835	3.44253	---	---	ENSMUST00000082455	ENSEMBL	ncrna:snRNA chromosome:NCBIM37:1:95259832:95259936:1 gene:ENSMUSG00000064389	FALSE	---	---	---	---	---	---	---	---	---	0.336329	0.073892	-0.80196	0.455175	FALSE	FALSE
10348791	9.28315	9.35922	9.21904	9.31259	9.41651	9.52859	9.58123	9.59093	Ano7	anoctamin 7	NM_207031	RefSeq	Mus musculus anoctamin 7 (Ano7), mRNA.	FALSE	Mm.297411	GO:0006810 // GO:0006811	transport // ion transport	GO:0005886 // GO:0016020 // GO:0016021 // GO:0034707	plasma membrane // membrane // integral to membrane // chloride channel complex	GO:0005216 // GO:0005254 // GO:0005509 // GO:0031404	ion channel activity // chloride channel activity // calcium ion binding // chloride ion binding	---	---	0.133362	0.169369	0.362199	0.278336	FALSE	Increased
10348817	9.84892	9.97438	10.0352	10.0023	9.86183	9.85746	9.9346	9.92018	2002-09-01	septin 2	NM_001159719	RefSeq	Mus musculus septin 2 (Sept2), transcript variant 1, mRNA.	FALSE	Mm.428652	GO:0002036 // GO:0007049 // GO:0007067 // GO:0032880 // GO:0051258 // GO:0051301	regulation of L-glutamate transport // cell cycle // mitosis // regulation of protein localization // protein polymerization // cell division	GO:0005737 // GO:0005876 // GO:0005886 // GO:0005938 // GO:0009986 // GO:0015629 // GO:0015630 // GO:0019717 // GO:0030496 // GO:0031105 // GO:0042995	cytoplasm // spindle microtubule // plasma membrane // cell cortex // cell surface // actin cytoskeleton // microtubule cytoskeleton // synaptosome // midbody // septin complex // cell projection	GO:0000166 // GO:0005515 // GO:0005525 // GO:0030234 // GO:0032947 // GO:0042802	nucleotide binding // protein binding // GTP binding // enzyme regulator activity // protein complex scaffold // identical protein binding	---	---	0.012915	-0.116914	-0.100572	-0.082163	FALSE	FALSE
10348829	6.32789	6.29573	6.27671	6.28496	6.51528	6.28478	6.31496	6.17188	Farp2	FERM, RhoGEF and pleckstrin domain protein 2	NM_145519	RefSeq	Mus musculus FERM, RhoGEF and pleckstrin domain protein 2 (Farp2), mRNA.	FALSE	Mm.243091	GO:0007242 // GO:0016322 // GO:0016601 // GO:0035023	intracellular signaling cascade // neuron remodeling // Rac protein signal transduction // regulation of Rho protein signal transduction	GO:0005622 // GO:0005737 // GO:0005856 // GO:0019898	intracellular // cytoplasm // cytoskeleton // extrinsic to membrane	GO:0005085 // GO:0005089 // GO:0005488 // GO:0008092	guanyl-nucleotide exchange factor activity // Rho guanyl-nucleotide exchange factor activity // binding // cytoskeletal protein binding	---	---	0.187389	-0.010958	0.038253	-0.113079	FALSE	FALSE
10348858	7.30309	7.21734	6.92443	7.00472	7.02759	7.12138	7.04634	7.15071	Bok	BCL2-related ovarian killer protein	NM_016778	RefSeq	Mus musculus BCL2-related ovarian killer protein (Bok), mRNA.	FALSE	Mm.3295	GO:0006915 // GO:0006917 // GO:0042981	apoptosis // induction of apoptosis // regulation of apoptosis	GO:0005575	cellular_component	---	---	---	---	-0.275497	-0.095961	0.12191	0.145984	FALSE	FALSE
10348864	4.54284	4.34883	4.4871	4.61569	4.36949	4.57042	4.86146	4.59016	Thap4	THAP domain containing 4	NM_025920	RefSeq	Mus musculus THAP domain containing 4 (Thap4), mRNA.	FALSE	Mm.272356	---	---	---	---	GO:0003676 // GO:0003677 // GO:0008270 // GO:0046872	nucleic acid binding // DNA binding // zinc ion binding // metal ion binding	---	---	-0.173344	0.221591	0.374355	-0.025526	FALSE	FALSE
10348866	8.14891	8.09721	8.05692	8.06379	7.93508	7.80203	7.95122	7.99631	Atg4b	autophagy-related 4B (yeast)	NM_174874	RefSeq	Mus musculus autophagy-related 4B (yeast) (Atg4b), mRNA.	FALSE	Mm.29087	GO:0006623 // GO:0006810 // GO:0006914 // GO:0015031 // GO:0019941	protein targeting to vacuole // transport // autophagy // protein transport // modification-dependent protein catabolic process	GO:0005737 // GO:0005875	cytoplasm // microtubule associated complex	GO:0004197 // GO:0008017 // GO:0008233 // GO:0008234 // GO:0016787	cysteine-type endopeptidase activity // microtubule binding // peptidase activity // cysteine-type peptidase activity // hydrolase activity	---	---	-0.213831	-0.295179	-0.105699	-0.067484	FALSE	FALSE
10348879	7.06299	6.95907	7.03194	6.98254	7.06752	6.94999	7.20292	7.13739	Ing5	inhibitor of growth family, member 5	NM_025454	RefSeq	Mus musculus inhibitor of growth family, member 5 (Ing5), mRNA.	FALSE	Mm.64065	GO:0006350 // GO:0045449	transcription // regulation of transcription	---	---	GO:0005515 // GO:0008270 // GO:0046872	protein binding // zinc ion binding // metal ion binding	---	---	0.004529	-0.009077	0.170978	0.154844	FALSE	FALSE
10348889	5.95859	6.28955	6.19052	6.24706	6.0905	6.13	6.3253	6.25488	D2hgdh	D-2-hydroxyglutarate dehydrogenase	NM_178882	RefSeq	Mus musculus D-2-hydroxyglutarate dehydrogenase (D2hgdh), nuclear gene encoding mitochondrial protein, mRNA.	FALSE	Mm.383401	GO:0010042 // GO:0010043 // GO:0032025 // GO:0032026 // GO:0044267 // GO:0051592 // GO:0055114	response to manganese ion // response to zinc ion // response to cobalt ion // response to magnesium ion // cellular protein metabolic process // response to calcium ion // oxidation reduction	GO:0005739	mitochondrion	GO:0003824 // GO:0016491 // GO:0050660 // GO:0051990	catalytic activity // oxidoreductase activity // FAD binding // (R)-2-hydroxyglutarate dehydrogenase activity	---	---	0.131915	-0.159549	0.13478	0.007823	FALSE	FALSE
10348896	3.90403	3.72582	4.96337	4.69525	4.08218	4.50226	4.3045	4.35373	Gal3st2	galactose-3-O-sulfotransferase 2	NM_199366	RefSeq	Mus musculus galactose-3-O-sulfotransferase 2 (Gal3st2), mRNA.	FALSE	Mm.417228 // Mm.443129	GO:0009058	biosynthetic process	GO:0005794 // GO:0016020 // GO:0016021	Golgi apparatus // membrane // integral to membrane	GO:0001733 // GO:0016740	galactosylceramide sulfotransferase activity // transferase activity	---	---	0.178145	0.776441	-0.658867	-0.341518	FALSE	FALSE
10348902	4.10913	3.89393	5.41979	5.16409	4.45626	5.02961	4.52795	4.84273	Gal3st2	galactose-3-O-sulfotransferase 2	NM_199366	RefSeq	Mus musculus galactose-3-O-sulfotransferase 2 (Gal3st2), mRNA.	FALSE	Mm.417228 // Mm.443129	GO:0009058	biosynthetic process	GO:0005794 // GO:0016020 // GO:0016021	Golgi apparatus // membrane // integral to membrane	GO:0001733 // GO:0016740	galactosylceramide sulfotransferase activity // transferase activity	---	---	0.347125	1.13568	-0.891845	-0.321357	FALSE	FALSE
10348906	5.93498	5.37472	5.07428	5.44033	5.26592	5.31521	4.47386	5.3578	Gm6086	predicted gene 6086	NM_001039219	RefSeq	Mus musculus predicted gene 6086 (Gm6086), mRNA.	FALSE	---	---	---	---	---	---	---	---	---	-0.66906	-0.059507	-0.60042	-0.08253	FALSE	FALSE
10348910	5.11748	5.13877	5.08588	5.163	4.89581	5.35229	5.15915	4.87169	Neu4	sialidase 4	NM_173772	RefSeq	Mus musculus sialidase 4 (Neu4), mRNA.	FALSE	Mm.214565	GO:0008150 // GO:0008152	biological_process // metabolic process	GO:0005575 // GO:0016020	cellular_component // membrane	GO:0004308 // GO:0016787 // GO:0016798	exo-alpha-sialidase activity // hydrolase activity // hydrolase activity, acting on glycosyl bonds	---	---	-0.221668	0.21352	0.073274	-0.29131	FALSE	FALSE
10348917	6.83224	6.79475	6.73181	6.68963	6.68054	6.76588	6.69001	6.80949	Fam174a	family with sequence similarity 174, member A	NM_026321	RefSeq	Mus musculus family with sequence similarity 174, member A (Fam174a), mRNA.	FALSE	Mm.272705	---	---	GO:0016020 // GO:0016021	membrane // integral to membrane	---	---	---	---	-0.151701	-0.028869	-0.041799	0.119856	Decreased	FALSE
10348924	12.4943	12.4702	12.4587	12.4138	12.3847	12.4247	12.359	12.3925	Gm15427	predicted gene 15427	NM_001111116	RefSeq	Mus musculus predicted gene 15427 (Gm15427), mRNA.	FALSE	---	---	---	---	---	---	---	---	---	-0.10962	-0.04542	-0.09975	-0.02127	Decreased	FALSE
10348927	1.5482	1.26859	1.28194	1.60446	2.4621	1.13729	1.1974	1.14071	---	---	ENSMUST00000082527	ENSEMBL	ncrna:snRNA chromosome:NCBIM37:1:98513676:98513782:1 gene:ENSMUSG00000064461	FALSE	---	---	---	---	---	---	---	---	---	0.913898	-0.131293	-0.084547	-0.463759	FALSE	FALSE
10348929	11.0686	11.1224	11.0846	11.1084	11.0505	11.1541	11.2189	11.188	Hnrnpf	heterogeneous nuclear ribonucleoprotein F	NM_133834	RefSeq	Mus musculus heterogeneous nuclear ribonucleoprotein F (Hnrnpf), mRNA.	FALSE	Mm.422979	GO:0006397 // GO:0008380	mRNA processing // RNA splicing	GO:0005634 // GO:0005681 // GO:0030529	nucleus // spliceosomal complex // ribonucleoprotein complex	GO:0000166 // GO:0003676 // GO:0003723	nucleotide binding // nucleic acid binding // RNA binding	---	---	-0.01803	0.03173	0.13435	0.07959	FALSE	FALSE
10348932	6.75427	6.62327	6.63433	6.56778	6.6887	6.45274	6.33206	6.45306	Zh2c2	zinc finger, H2C2 domain containing	NM_026250	RefSeq	Mus musculus zinc finger, H2C2 domain containing (Zh2c2), mRNA.	FALSE	Mm.86090	GO:0015074	DNA integration	---	---	GO:0003677	DNA binding	---	---	-0.065567	-0.170532	-0.302273	-0.114724	FALSE	FALSE
10348943	0.998695	1.30572	1.30572	1.24092	1.33043	1.51045	1.25764	1.51045	---	---	ENSMUST00000083987	ENSEMBL	ncrna:snRNA chromosome:NCBIM37:1:99946399:99946505:1 gene:ENSMUSG00000065921	FALSE	---	---	---	---	---	---	---	---	---	0.331735	0.204729	-0.048077	0.269529	FALSE	FALSE
10348945	4.32212	4.15753	4.09409	3.69492	3.8991	3.60216	4.13275	4.17025	---	---	GENSCAN00000026924	ENSEMBL	cdna:Genscan chromosome:NCBIM37:1:100127159:100161054:1	FALSE	---	---	---	---	---	---	---	---	---	-0.423019	-0.555365	0.038658	0.475329	Decreased	FALSE
10348947	1.8589	1.87604	2.07536	1.89037	1.81651	2.12682	1.94061	2.03678	Slco6d1	solute carrier organic anion transporter family, member 6d1	BC113131	GenBank	Mus musculus solute carrier organic anion transporter family, member 6d1, mRNA (cDNA clone MGC:132957 IMAGE:40062053), complete cds.	FALSE	Mm.389164	GO:0008150	biological_process	GO:0005575	cellular_component	GO:0003674	molecular_function	---	---	-0.042388	0.250782	-0.13475	0.146417	FALSE	FALSE
10348963	2.90002	2.99041	2.80869	2.86583	2.94425	2.98757	2.94318	2.78723	Cntnap5b	contactin associated protein-like 5B	NM_172851	RefSeq	Mus musculus contactin associated protein-like 5B (Cntnap5b), mRNA.	FALSE	Mm.251301	GO:0007155 // GO:0007165	cell adhesion // signal transduction	GO:0016020 // GO:0016021	membrane // integral to membrane	GO:0005102 // GO:0005515	receptor binding // protein binding	---	---	0.044234	-0.002847	0.13449	-0.078592	FALSE	FALSE
10348983	3.75759	3.79962	3.72961	3.78042	3.52166	3.70918	3.48806	3.80683	---	---	GENSCAN00000024402	ENSEMBL	cdna:Genscan chromosome:NCBIM37:1:104415995:104524875:1	FALSE	---	---	---	---	---	---	---	---	---	-0.235924	-0.09044	-0.241558	0.026414	FALSE	FALSE
10348994	2.42175	2.57277	2.30257	2.15762	2.01858	2.38893	2.36862	2.36815	---	---	GENSCAN00000042852	ENSEMBL	cdna:Genscan chromosome:NCBIM37:1:105006386:105142894:1	FALSE	---	---	---	---	---	---	---	---	---	-0.403173	-0.18384	0.066051	0.210532	FALSE	FALSE
10348996	2.57568	2.23956	2.42804	2.13959	2.43653	2.48869	2.63121	2.37376	---	---	GENSCAN00000039359	ENSEMBL	cdna:Genscan chromosome:NCBIM37:1:106409605:106410346:1	FALSE	---	---	---	---	---	---	---	---	---	-0.139152	0.249127	0.203176	0.234172	FALSE	FALSE
10348999	4.5735	4.60363	4.41012	4.32876	3.90707	4.3221	4.42614	4.20341	Cdh20	cadherin 20	NM_011800	RefSeq	Mus musculus cadherin 20 (Cdh20), mRNA.	FALSE	Mm.103640	GO:0007155 // GO:0007156	cell adhesion // homophilic cell adhesion	GO:0005886 // GO:0016020 // GO:0016021	plasma membrane // membrane // integral to membrane	GO:0005509 // GO:0005515	calcium ion binding // protein binding	---	---	-0.666429	-0.281526	0.016019	-0.125351	FALSE	FALSE
10349014	10.5106	10.476	10.4232	10.3296	10.4241	10.3767	10.3762	10.5167	Capza1	capping protein (actin filament) muscle Z-line, alpha 1	NM_009797	RefSeq	Mus musculus capping protein (actin filament) muscle Z-line, alpha 1 (Capza1), mRNA.	FALSE	Mm.19142 // Mm.476746	GO:0030036 // GO:0051693	actin cytoskeleton organization // actin filament capping	GO:0008290 // GO:0016020 // GO:0030863	F-actin capping protein complex // membrane // cortical cytoskeleton	GO:0003779	actin binding	---	---	-0.08646	-0.09928	-0.04694	0.18713	Decreased	FALSE
10349016	8.24014	8.51368	8.27463	8.33732	8.29738	8.29305	8.29155	8.30479	2310035C23Rik	RIKEN cDNA 2310035C23 gene	NM_173187	RefSeq	Mus musculus RIKEN cDNA 2310035C23 gene (2310035C23Rik), transcript variant 1, mRNA.	FALSE	Mm.337339	---	---	---	---	GO:0005488	binding	---	---	0.057243	-0.220629	0.01692	-0.032527	FALSE	FALSE
10349049	9.95869	9.93716	10.0635	10.0474	10.1394	10.0736	10.013	10.0387	Zfp706	zinc finger protein 706	NM_026521	RefSeq	Mus musculus zinc finger protein 706 (Zfp706), mRNA.	FALSE	Mm.371631	---	---	GO:0005622	intracellular	GO:0008270 // GO:0046872	zinc ion binding // metal ion binding	---	---	0.18074	0.136424	-0.05051	-0.00871	FALSE	FALSE
10349051	6.23503	6.27354	6.39494	6.48714	6.48527	6.39416	6.50241	6.41307	Tnfrsf11a	tumor necrosis factor receptor superfamily, member 11a	NM_009399	RefSeq	Mus musculus tumor necrosis factor receptor superfamily, member 11a (Tnfrsf11a), mRNA.	FALSE	Mm.6251	GO:0001503 // GO:0007275 // GO:0048535 // GO:0060749	ossification // multicellular organismal development // lymph node development // mammary gland alveolus development	GO:0016020 // GO:0016021	membrane // integral to membrane	GO:0004872 // GO:0005515	receptor activity // protein binding	---	---	0.250244	0.120617	0.107464	-0.074072	Increased	FALSE
10349065	6.29298	6.17698	6.67644	6.43901	6.52369	6.26911	6.84116	6.68701	Zcchc2	zinc finger, CCHC domain containing 2	NM_001122676	RefSeq	Mus musculus zinc finger, CCHC domain containing 2 (Zcchc2), transcript variant A, mRNA.	FALSE	Mm.210188	GO:0007154	cell communication	---	---	GO:0003676 // GO:0005515 // GO:0008270 // GO:0035091 // GO:0046872	nucleic acid binding // protein binding // zinc ion binding // phosphoinositide binding // metal ion binding	---	---	0.230711	0.092136	0.164725	0.248002	FALSE	FALSE
10349081	6.4688	6.61194	6.72639	6.76493	6.84593	6.67305	6.86982	6.92361	Phlpp1	PH domain and leucine rich repeat protein phosphatase 1	BC059254	GenBank	Mus musculus PH domain and leucine rich repeat protein phosphatase, mRNA (cDNA clone MGC:67583 IMAGE:6406203), complete cds.	FALSE	Mm.24115	GO:0006915	apoptosis	GO:0005634 // GO:0005737 // GO:0016020	nucleus // cytoplasm // membrane	GO:0003824 // GO:0004721 // GO:0005515 // GO:0016787 // GO:0030145 // GO:0046872	catalytic activity // phosphoprotein phosphatase activity // protein binding // hydrolase activity // manganese ion binding // metal ion binding	---	---	0.377124	0.06111	0.143428	0.158681	Increased	FALSE
10349100	7.40824	7.33291	7.53534	7.34901	7.4792	7.36021	7.39593	7.18462	Gm6651	predicted gene 6651	XR_032823	RefSeq	PREDICTED: Mus musculus similar to high mobility group nucleosomal binding domain 2 (LOC626075), misc RNA.	FALSE	---	---	---	---	---	---	---	---	---	0.070953	0.027294	-0.139409	-0.164396	FALSE	FALSE
10349102	3.82697	3.59014	3.4492	3.54161	3.85854	3.81291	3.66957	3.84882	Bcl2	B-cell leukemia/lymphoma 2	NM_009741	RefSeq	Mus musculus B-cell leukemia/lymphoma 2 (Bcl2), transcript variant 1, mRNA.	FALSE	Mm.257460	GO:0000082 // GO:0000082 // GO:0000209 // GO:0000902 // GO:0001101 // GO:0001503 // GO:0001541 // GO:0001656 // GO:0001657 // GO:0001658 // GO:0001658 // GO:0001662 // GO:0001776 // GO:0001782 // GO:0001822 // GO:0001822 // GO:0001836 // GO:0001952 // GO:0002260 // GO:0002260 // GO:0002320 // GO:0002326 // GO:0002360 // GO:0002520 // GO:0003014 // GO:0006470 // GO:0006582 // GO:0006800 // GO:0006…	G1/S transition of mitotic cell cycle // G1/S transition of mitotic cell cycle // protein polyubiquitination // cell morphogenesis // response to acid // ossification // ovarian follicle development // metanephros development // ureteric bud development // branching involved in ureteric bud morphogenesis // branching involved in ureteric bud morphogenesis // behavioral fear response // leukocyte …	GO:0000159 // GO:0005622 // GO:0005624 // GO:0005634 // GO:0005634 // GO:0005737 // GO:0005737 // GO:0005739 // GO:0005739 // GO:0005741 // GO:0005783 // GO:0005789 // GO:0005792 // GO:0005829 // GO:0005955 // GO:0016020 // GO:0016021 // GO:0031965 // GO:0031966 // GO:0043209	protein phosphatase type 2A complex // intracellular // membrane fraction // nucleus // nucleus // cytoplasm // cytoplasm // mitochondrion // mitochondrion // mitochondrial outer membrane // endoplasmic reticulum // endoplasmic reticulum membrane // microsome // cytosol // calcineurin complex // membrane // integral to membrane // nuclear membrane // mitochondrial membrane // myelin sheath	GO:0005515 // GO:0005515 // GO:0008134 // GO:0016563 // GO:0046982	protein binding // protein binding // transcription factor binding // transcription activator activity // protein heterodimerization activity	GenMAPP // GenMAPP // GenMAPP	Apoptosis // Apoptosis_GenMAPP // Apoptosis_KEGG	0.031575	0.222773	0.220364	0.307209	FALSE	FALSE
10349108	8.25915	7.89506	7.79633	8.01695	8.10516	8.27784	7.58127	8.02002	Serpinb5	serine (or cysteine) peptidase inhibitor, clade B, member 5	NM_009257	RefSeq	Mus musculus serine (or cysteine) peptidase inhibitor, clade B, member 5 (Serpinb5), mRNA.	FALSE	Mm.268618	GO:0002009 // GO:0030198 // GO:0050678 // GO:0060512	morphogenesis of an epithelium // extracellular matrix organization // regulation of epithelial cell proliferation // prostate gland morphogenesis	GO:0005576 // GO:0005737	extracellular region // cytoplasm	GO:0004867	serine-type endopeptidase inhibitor activity	---	---	-0.153984	0.382775	-0.215062	0.003067	FALSE	FALSE
10349118	9.5619	9.06788	8.89528	9.26539	9.14387	9.7104	8.86948	9.1486	Serpinb12	serine (or cysteine) peptidase inhibitor, clade B (ovalbumin), member 12	NM_027971	RefSeq	Mus musculus serine (or cysteine) peptidase inhibitor, clade B (ovalbumin), member 12 (Serpinb12), mRNA.	FALSE	Mm.321740	---	---	GO:0005737	cytoplasm	GO:0004867 // GO:0030414	serine-type endopeptidase inhibitor activity // peptidase inhibitor activity	---	---	-0.418024	0.642526	-0.025805	-0.116788	FALSE	FALSE
10349129	4.06844	4.08606	3.87453	3.95427	3.89575	3.86663	3.87752	3.95785	Serpinb13	serine (or cysteine) peptidase inhibitor, clade B (ovalbumin), member 13	NM_172852	RefSeq	Mus musculus serine (or cysteine) peptidase inhibitor, clade B (ovalbumin), member 13 (Serpinb13), mRNA.	FALSE	Mm.110886	---	---	GO:0005737	cytoplasm	GO:0004867 // GO:0030414	serine-type endopeptidase inhibitor activity // peptidase inhibitor activity	---	---	-0.17269	-0.21943	0.002986	0.003574	FALSE	FALSE
10349138	6.44695	5.05975	5.07347	5.64133	5.512	6.17252	5.36933	5.22877	Serpinb11	serine (or cysteine) peptidase inhibitor, clade B (ovalbumin), member 11	NM_025867	RefSeq	Mus musculus serine (or cysteine) peptidase inhibitor, clade B (ovalbumin), member 11 (Serpinb11), mRNA.	FALSE	Mm.12638	---	---	GO:0005737	cytoplasm	GO:0004867 // GO:0030414	serine-type endopeptidase inhibitor activity // peptidase inhibitor activity	---	---	-0.93495	1.11277	0.295858	-0.412556	FALSE	FALSE
10349147	3.8887	3.70915	3.65218	4.04682	4.11008	3.85253	3.69388	3.64043	Serpinb7	serine (or cysteine) peptidase inhibitor, clade B, member 7	NM_027548	RefSeq	Mus musculus serine (or cysteine) peptidase inhibitor, clade B, member 7 (Serpinb7), mRNA.	FALSE	Mm.66015	GO:0030162	regulation of proteolysis	GO:0005575 // GO:0005737	cellular_component // cytoplasm	GO:0004867 // GO:0030414	serine-type endopeptidase inhibitor activity // peptidase inhibitor activity	---	---	0.221376	0.143386	0.041705	-0.406394	FALSE	Decreased
10349157	7.45973	6.66022	6.45113	6.98046	6.92541	6.92457	6.48475	6.88728	Serpinb2	serine (or cysteine) peptidase inhibitor, clade B, member 2	NM_011111	RefSeq	Mus musculus serine (or cysteine) peptidase inhibitor, clade B, member 2 (Serpinb2), mRNA.	FALSE	Mm.271870	---	---	GO:0005576 // GO:0005737	extracellular region // cytoplasm	GO:0004252 // GO:0004867 // GO:0030414	serine-type endopeptidase activity // serine-type endopeptidase inhibitor activity // peptidase inhibitor activity	---	---	-0.534319	0.264354	0.033621	-0.093187	FALSE	FALSE
10349166	4.81805	3.76939	3.556	4.07014	3.72252	4.41771	3.89641	3.72684	Serpinb10	serine (or cysteine) peptidase inhibitor, clade B (ovalbumin), member 10	NM_198028	RefSeq	Mus musculus serine (or cysteine) peptidase inhibitor, clade B (ovalbumin), member 10 (Serpinb10), transcript variant 1, mRNA.	FALSE	Mm.123919	---	---	GO:0005634 // GO:0005737	nucleus // cytoplasm	GO:0004867 // GO:0030414	serine-type endopeptidase inhibitor activity // peptidase inhibitor activity	---	---	-1.09553	0.648316	0.340415	-0.343301	FALSE	FALSE
10349174	7.37946	7.10901	6.78142	7.10903	7.10739	7.30255	7.06014	7.24633	Serpinb8	serine (or cysteine) peptidase inhibitor, clade B, member 8	NM_011459	RefSeq	Mus musculus serine (or cysteine) peptidase inhibitor, clade B, member 8 (Serpinb8), transcript variant 1, mRNA.	FALSE	Mm.83909	---	---	GO:0005737	cytoplasm	GO:0004867 // GO:0030414	serine-type endopeptidase inhibitor activity // peptidase inhibitor activity	---	---	-0.272071	0.193545	0.278718	0.137298	FALSE	FALSE
10349184	3.54697	3.36571	3.40735	3.40614	3.27403	3.48974	3.73317	3.43886	Cdh7	cadherin 7, type 2	NM_172853	RefSeq	Mus musculus cadherin 7, type 2 (Cdh7), mRNA.	FALSE	Mm.213407	GO:0007155 // GO:0007156	cell adhesion // homophilic cell adhesion	GO:0005886 // GO:0016020 // GO:0016021	plasma membrane // membrane // integral to membrane	GO:0005509 // GO:0005515	calcium ion binding // protein binding	---	---	-0.27294	0.124035	0.325823	0.032718	FALSE	FALSE
10349208	3.84494	4.22459	3.96205	3.98157	3.99986	4.2893	3.92973	3.93804	Cntnap5a	contactin associated protein-like 5A	NM_001077425	RefSeq	Mus musculus contactin associated protein-like 5A (Cntnap5a), mRNA.	FALSE	Mm.337385	GO:0007155 // GO:0007165	cell adhesion // signal transduction	GO:0016020 // GO:0016021	membrane // integral to membrane	GO:0005102 // GO:0005515	receptor binding // protein binding	---	---	0.154914	0.064706	-0.032321	-0.043531	FALSE	FALSE
10349233	1.65148	2.16264	2.29384	2.18921	2.12901	1.85352	2.0412	1.91276	---	---	GENSCAN00000034528	ENSEMBL	cdna:Genscan chromosome:NCBIM37:1:118577487:118790920:1	FALSE	---	---	---	---	---	---	---	---	---	0.477525	-0.309112	-0.252636	-0.276445	FALSE	FALSE
10349237	1.62007	2.04042	1.98385	2.05881	1.72277	1.97804	2.39016	2.37112	---	---	ENSMUST00000083931	ENSEMBL	ncrna:snRNA chromosome:NCBIM37:1:119432878:119433041:1 gene:ENSMUSG00000065865	FALSE	---	---	---	---	---	---	---	---	---	0.102698	-0.062385	0.406311	0.312315	FALSE	FALSE
10349239	7.7956	7.76227	7.71685	7.72076	7.73581	7.69986	7.7777	7.70714	Mki67ip	Mki67 (FHA domain) interacting nucleolar phosphoprotein	NM_026472	RefSeq	Mus musculus Mki67 (FHA domain) interacting nucleolar phosphoprotein (Mki67ip), mRNA.	FALSE	Mm.280311	GO:0008150	biological_process	GO:0005634 // GO:0005730 // GO:0005737	nucleus // nucleolus // cytoplasm	GO:0000166 // GO:0003676 // GO:0003723	nucleotide binding // nucleic acid binding // RNA binding	GenMAPP	mRNA_processing_binding_Reactome	-0.059786	-0.062407	0.06085	-0.013619	FALSE	FALSE
10349249	7.6884	7.8502	7.9036	7.85703	7.80676	7.74517	7.90811	7.95217	Clasp1	CLIP associating protein 1	NM_001081276	RefSeq	Mus musculus CLIP associating protein 1 (Clasp1), transcript variant 1, mRNA.	FALSE	Mm.138740	GO:0007026 // GO:0007049 // GO:0007067 // GO:0051301	negative regulation of microtubule depolymerization // cell cycle // mitosis // cell division	GO:0005737 // GO:0005856 // GO:0005874 // GO:0005881 // GO:0005938	cytoplasm // cytoskeleton // microtubule // cytoplasmic microtubule // cell cortex	GO:0005488 // GO:0005515 // GO:0008017	binding // protein binding // microtubule binding	---	---	0.118354	-0.105028	0.004518	0.095146	FALSE	FALSE
10349295	8.48045	8.60939	8.59768	8.75013	8.74648	8.62766	8.61204	8.57899	Tcfcp2l1	transcription factor CP2-like 1	NM_023755	RefSeq	Mus musculus transcription factor CP2-like 1 (Tcfcp2l1), mRNA.	FALSE	Mm.24621	GO:0000122 // GO:0000902 // GO:0002070 // GO:0006350 // GO:0007028 // GO:0007431 // GO:0008340 // GO:0045449 // GO:0045927	negative regulation of transcription from RNA polymerase II promoter // cell morphogenesis // epithelial cell maturation // transcription // cytoplasm organization // salivary gland development // determination of adult lifespan // regulation of transcription // positive regulation of growth	GO:0005634 // GO:0005667 // GO:0005737 // GO:0016020	nucleus // transcription factor complex // cytoplasm // membrane	GO:0003677 // GO:0016565	DNA binding // general transcriptional repressor activity	---	---	0.266031	0.018263	0.014357	-0.171138	FALSE	Decreased
10349314	4.41178	4.46048	4.44436	4.23349	4.22381	4.28741	4.39025	4.35366	---	---	GENSCAN00000002117	ENSEMBL	cdna:Genscan chromosome:NCBIM37:1:121054453:121054946:1	FALSE	---	---	---	---	---	---	---	---	---	-0.18797	-0.173073	-0.054104	0.120168	FALSE	FALSE
10349316	6.82553	6.74459	6.75274	6.70855	6.77922	6.73632	6.97879	6.84622	Tmem185b	transmembrane protein 185B	NM_146103	RefSeq	Mus musculus transmembrane protein 185B (Tmem185b), mRNA.	FALSE	Mm.439806	---	---	GO:0016020 // GO:0016021	membrane // integral to membrane	---	---	---	---	-0.046312	-0.008273	0.226048	0.137662	FALSE	FALSE
10349319	7.51626	7.54742	7.48668	7.44872	7.51906	7.5856	7.80855	7.59727	Sctr	secretin receptor	NM_001012322	RefSeq	Mus musculus secretin receptor (Sctr), mRNA.	FALSE	Mm.189223	GO:0007165 // GO:0007166 // GO:0007186	signal transduction // cell surface receptor linked signal transduction // G-protein coupled receptor protein signaling pathway	GO:0005886 // GO:0016020 // GO:0016021	plasma membrane // membrane // integral to membrane	GO:0004871 // GO:0004872 // GO:0004888 // GO:0004930	signal transducer activity // receptor activity // transmembrane receptor activity // G-protein coupled receptor activity	---	---	0.002802	0.038185	0.321872	0.148548	FALSE	FALSE
10349333	5.21661	4.87244	5.26425	5.20533	5.29431	5.2498	4.7909	5.2589	3110009E18Rik	RIKEN cDNA 3110009E18 gene	BC028767	GenBank	Mus musculus RIKEN cDNA 3110009E18 gene, mRNA (cDNA clone MGC:41348 IMAGE:1264217), complete cds.	FALSE	Mm.271602	---	---	---	---	---	---	---	---	0.077697	0.377355	-0.473348	0.053569	FALSE	FALSE
10349340	5.69195	5.68532	5.93431	5.49863	5.43043	5.80299	5.68722	5.38424	C1ql2	complement component 1, q subcomponent-like 2	NM_207233	RefSeq	Mus musculus complement component 1, q subcomponent-like 2 (C1ql2), mRNA.	FALSE	Mm.337409	GO:0008150	biological_process	GO:0005575 // GO:0005576	cellular_component // extracellular region	GO:0003674	molecular_function	---	---	-0.261519	0.11767	-0.24709	-0.114399	FALSE	FALSE
10349345	5.47942	5.48152	5.35654	5.36594	5.40488	5.60499	5.54827	5.4857	En1	engrailed 1	NM_010133	RefSeq	Mus musculus engrailed 1 (En1), mRNA.	FALSE	Mm.2657	GO:0006355 // GO:0007275 // GO:0009953 // GO:0009954 // GO:0030182 // GO:0030326 // GO:0030326 // GO:0030901 // GO:0030902 // GO:0030917 // GO:0035115 // GO:0043473 // GO:0045449 // GO:0048666	regulation of transcription, DNA-dependent // multicellular organismal development // dorsal/ventral pattern formation // proximal/distal pattern formation // neuron differentiation // embryonic limb morphogenesis // embryonic limb morphogenesis // midbrain development // hindbrain development // midbrain-hindbrain boundary development // embryonic forelimb morphogenesis // pigmentation // regula…	GO:0005634	nucleus	GO:0003677 // GO:0003700 // GO:0030528 // GO:0043565	DNA binding // transcription factor activity // transcription regulator activity // sequence-specific DNA binding	---	---	-0.074547	0.123477	0.191722	0.119759	FALSE	FALSE
10349348	6.22444	6.22715	6.37904	6.33577	6.51	6.34424	6.24531	6.40152	Ccdc93	coiled-coil domain containing 93	NM_001025156	RefSeq	Mus musculus coiled-coil domain containing 93 (Ccdc93), transcript variant 1, mRNA.	FALSE	Mm.25788	---	---	---	---	---	---	---	---	0.285562	0.117091	-0.133723	0.065754	FALSE	FALSE
10349378	4.61157	4.64776	4.45994	4.37871	4.20482	4.48958	4.70467	4.47275	Dpp10	dipeptidylpeptidase 10	NM_199021	RefSeq	Mus musculus dipeptidylpeptidase 10 (Dpp10), mRNA.	FALSE	Mm.242090	GO:0006508 // GO:0008150	proteolysis // biological_process	GO:0005624 // GO:0016020 // GO:0016021	membrane fraction // membrane // integral to membrane	GO:0008236 // GO:0008239	serine-type peptidase activity // dipeptidyl-peptidase activity	---	---	-0.406752	-0.158178	0.24473	0.094037	FALSE	FALSE
10349383	11.0111	11.0663	10.9911	10.9417	10.8642	10.9175	11.0633	11.0387	Slc35f5	solute carrier family 35, member F5	NM_028787	RefSeq	Mus musculus solute carrier family 35, member F5 (Slc35f5), mRNA.	FALSE	Mm.28654	GO:0006810	transport	GO:0016020 // GO:0016021	membrane // integral to membrane	---	---	---	---	-0.14684	-0.1488	0.0722	0.09698	FALSE	FALSE
10349401	7.26952	7.34266	7.29238	7.23013	7.38019	7.35534	7.21238	7.66065	Gpr39	G protein-coupled receptor 39	NM_027677	RefSeq	Mus musculus G protein-coupled receptor 39 (Gpr39), mRNA.	FALSE	Mm.32727 // Mm.424641	GO:0007165 // GO:0007186	signal transduction // G-protein coupled receptor protein signaling pathway	GO:0005886 // GO:0016020 // GO:0016021	plasma membrane // membrane // integral to membrane	GO:0004871 // GO:0004872 // GO:0004930 // GO:0008270 // GO:0046872	signal transducer activity // receptor activity // G-protein coupled receptor activity // zinc ion binding // metal ion binding	---	---	0.110677	0.012683	-0.079999	0.430518	FALSE	FALSE
10349404	7.11227	7.11996	7.18452	7.24718	7.22449	7.26222	7.06701	7.19312	Mgat5	mannoside acetylglucosaminyltransferase 5	NM_145128	RefSeq	Mus musculus mannoside acetylglucosaminyltransferase 5 (Mgat5), mRNA.	FALSE	Mm.214682 // Mm.391592	GO:0006487	protein amino acid N-linked glycosylation	GO:0005794 // GO:0016020 // GO:0016021	Golgi apparatus // membrane // integral to membrane	GO:0008375 // GO:0016740 // GO:0016757 // GO:0030144	acetylglucosaminyltransferase activity // transferase activity // transferase activity, transferring glycosyl groups // alpha-1,6-mannosyl-glycoprotein 6-beta-N-acetylglucosaminyltransferase activity	---	---	0.112222	0.142258	-0.117504	-0.054061	Increased	FALSE
10349427	4.44765	4.44827	4.65599	4.37909	5.00724	4.47953	4.27327	4.55081	---	---	ENSMUST00000104551	ENSEMBL	ncrna:misc_RNA chromosome:NCBIM37:1:129228389:129228518:1 gene:ENSMUSG00000077739	FALSE	---	---	---	---	---	---	---	---	---	0.55959	0.031264	-0.382724	0.171719	FALSE	FALSE
10349429	5.51128	5.59203	5.13852	5.19072	5.59129	5.16638	5.36636	5.31929	---	---	ENSMUST00000083753	ENSEMBL	ncrna:snoRNA chromosome:NCBIM37:1:129271708:129271816:1 gene:ENSMUSG00000065687	FALSE	---	---	---	---	---	---	---	---	---	0.080013	-0.425645	0.227841	0.128576	FALSE	FALSE
10349431	3.77283	3.40407	3.50935	3.47992	3.28932	3.63814	3.38771	3.44466	Acmsd	amino carboxymuconate semialdehyde decarboxylase	NM_001033041	RefSeq	Mus musculus amino carboxymuconate semialdehyde decarboxylase (Acmsd), mRNA.	FALSE	Mm.25735	GO:0008152 // GO:0046874	metabolic process // quinolinate metabolic process	GO:0005625	soluble fraction	GO:0001760 // GO:0003824 // GO:0016829 // GO:0016831	aminocarboxymuconate-semialdehyde decarboxylase activity // catalytic activity // lyase activity // carboxy-lyase activity	---	---	-0.483515	0.234074	-0.121638	-0.035253	FALSE	FALSE
10349442	8.07534	8.01248	8.26195	8.15454	8.04484	7.93801	7.88567	8.06054	Ccnt2	cyclin T2	NM_028399	RefSeq	Mus musculus cyclin T2 (Ccnt2), mRNA.	FALSE	Mm.268672	---	---	GO:0005634	nucleus	GO:0005515	protein binding	---	---	-0.030507	-0.074474	-0.376281	-0.094006	FALSE	FALSE
10349453	8.02682	8.10967	7.99331	7.9528	7.87183	7.917	7.92893	8.00585	Rab3gap1	RAB3 GTPase activating protein subunit 1	NM_178690	RefSeq	Mus musculus RAB3 GTPase activating protein subunit 1 (Rab3gap1), mRNA.	FALSE	Mm.476343	---	---	GO:0005737	cytoplasm	GO:0005096 // GO:0005097	GTPase activator activity // Rab GTPase activator activity	---	---	-0.154992	-0.192667	-0.06438	0.053047	FALSE	Increased
10349478	11.2849	11.1908	11.1558	11.1901	11.1973	11.2455	11.172	11.2625	Rpl28	ribosomal protein L28	NM_009081	RefSeq	Mus musculus ribosomal protein L28 (Rpl28), mRNA.	FALSE	Mm.379002	GO:0006412 // GO:0008150	translation // biological_process	GO:0005575 // GO:0005622 // GO:0005840 // GO:0030529	cellular_component // intracellular // ribosome // ribonucleoprotein complex	GO:0003674 // GO:0003735	molecular_function // structural constituent of ribosome	---	---	-0.08762	0.05461	0.01617	0.07239	FALSE	FALSE
10349480	7.25017	7.11165	7.29774	7.1342	7.17873	7.1963	7.19134	7.33963	R3hdm1	R3H domain 1 (binds single-stranded nucleic acids)	NM_181750	RefSeq	Mus musculus R3H domain 1 (binds single-stranded nucleic acids) (R3hdm1), mRNA.	FALSE	Mm.221041	---	---	---	---	---	---	---	---	-0.071447	0.084652	-0.106396	0.205433	FALSE	FALSE
10349510	4.7257	4.83707	4.39919	4.55296	4.7257	4.81927	4.75818	4.44187	---	---	mmu-mir-128-1	miRBase Micro RNA Database	MI0000155 Mus musculus miR-128-1 stem-loop	FALSE	---	---	---	---	---	---	---	---	---	0	-0.017798	0.358993	-0.111089	FALSE	FALSE
10349512	8.57937	8.74311	8.7494	8.68593	8.64618	8.49849	8.72079	8.72282	Ubxn4	UBX domain protein 4	NM_026390	RefSeq	Mus musculus UBX domain protein 4 (Ubxn4), mRNA.	FALSE	Mm.293321	GO:0006986	response to unfolded protein	GO:0005634 // GO:0005783 // GO:0016020 // GO:0016021	nucleus // endoplasmic reticulum // membrane // integral to membrane	---	---	---	---	0.066813	-0.244619	-0.028609	0.036889	FALSE	FALSE
10349529	4.22849	4.37549	4.17663	4.21295	4.38638	4.60063	4.51581	3.61365	Thsd7b	thrombospondin, type I, domain containing 7B	NM_172485	RefSeq	Mus musculus thrombospondin, type I, domain containing 7B (Thsd7b), mRNA.	FALSE	Mm.478578	---	---	GO:0016020 // GO:0016021	membrane // integral to membrane	---	---	---	---	0.157888	0.225134	0.339181	-0.599301	FALSE	FALSE
10349559	6.95556	7.03362	6.73336	6.99509	6.81127	6.94494	7.07484	7.02162	Yod1	YOD1 OTU deubiquitinating enzyme 1 homologue (S. cerevisiae)	NM_178691	RefSeq	Mus musculus YOD1 OTU deubiquitinating enzyme 1 homologue (S. cerevisiae) (Yod1), mRNA.	FALSE	Mm.106553	GO:0019941	modification-dependent protein catabolic process	GO:0005622	intracellular	GO:0008233 // GO:0008234 // GO:0008270 // GO:0016787 // GO:0046872	peptidase activity // cysteine-type peptidase activity // zinc ion binding // hydrolase activity // metal ion binding	---	---	-0.144288	-0.088678	0.341478	0.026525	FALSE	FALSE
10349562	7.39663	7.38696	7.4584	7.3443	7.45174	7.36206	7.53914	7.59409	AA986860	expressed sequence AA986860	NM_177604	RefSeq	Mus musculus expressed sequence AA986860 (AA986860), mRNA.	FALSE	Mm.268547	---	---	GO:0005737	cytoplasm	GO:0004872	receptor activity	---	---	0.055115	-0.024903	0.080734	0.249796	FALSE	FALSE
10349571	4.43765	4.23429	4.23266	4.44611	4.30244	3.96873	4.17846	4.17796	Fcamr	Fc receptor, IgA, IgM, high affinity	NM_144960	RefSeq	Mus musculus Fc receptor, IgA, IgM, high affinity (Fcamr), mRNA.	FALSE	Mm.31821	GO:0006955	immune response	GO:0005886 // GO:0016020 // GO:0016021	plasma membrane // membrane // integral to membrane	GO:0004872 // GO:0004888 // GO:0005515	receptor activity // transmembrane receptor activity // protein binding	---	---	-0.135219	-0.265556	-0.054196	-0.268155	FALSE	FALSE
10349580	8.47618	8.61422	9.32815	9.61897	9.66012	9.68749	9.1623	9.9022	Pigr	polymeric immunoglobulin receptor	NM_011082	RefSeq	Mus musculus polymeric immunoglobulin receptor (Pigr), mRNA.	FALSE	Mm.276414	---	---	GO:0005576 // GO:0005886 // GO:0016020 // GO:0016021	extracellular region // plasma membrane // membrane // integral to membrane	GO:0004872	receptor activity	---	---	1.18395	1.07327	-0.165853	0.283234	Increased	FALSE
10349593	5.01355	4.88215	4.98428	5.04186	4.59622	5.05838	5.11822	5.15302	Faim3	Fas apoptotic inhibitory molecule 3	NM_026976	RefSeq	Mus musculus Fas apoptotic inhibitory molecule 3 (Faim3), mRNA.	FALSE	Mm.46042	GO:0006955	immune response	GO:0016020 // GO:0016021	membrane // integral to membrane	---	---	---	---	-0.417329	0.176226	0.133934	0.11116	FALSE	Increased
10349603	3.33361	3.33361	3.22941	2.726	3.28663	3.5327	3.33563	3.17719	Il10	interleukin 10	NM_010548	RefSeq	Mus musculus interleukin 10 (Il10), mRNA.	FALSE	Mm.874	GO:0002904 // GO:0006955 // GO:0010468 // GO:0030886 // GO:0030889 // GO:0032695 // GO:0042742 // GO:0045348 // GO:0060670	positive regulation of B cell apoptosis // immune response // regulation of gene expression // negative regulation of myeloid dendritic cell activation // negative regulation of B cell proliferation // negative regulation of interleukin-12 production // defense response to bacterium // positive regulation of MHC class II biosynthetic process // branching involved in embryonic placenta morphogenes…	GO:0005576 // GO:0005615	extracellular region // extracellular space	GO:0005125 // GO:0005125	cytokine activity // cytokine activity	---	---	-0.046984	0.199094	0.106216	0.451189	FALSE	FALSE
10349610	6.89361	7.00832	6.8106	6.95899	7.01015	6.94055	7.00929	7.01232	Lgtn	ligatin	NM_001136070	RefSeq	Mus musculus ligatin (Lgtn), transcript variant 1, mRNA.	FALSE	Mm.276294	GO:0006413	translational initiation	GO:0016020	membrane	GO:0003723 // GO:0003743	RNA binding // translation initiation factor activity	GenMAPP	mRNA_processing_binding_Reactome	0.116539	-0.067763	0.198691	0.053333	FALSE	FALSE
10349634	2.73709	3.05608	2.06298	2.31501	2.35433	2.00604	3.02668	2.19364	---	---	ENSMUST00000097584	ENSEMBL	cdna:known chromosome:NCBIM37:1:133212965:133213165:1 gene:ENSMUSG00000073571	FALSE	---	---	---	---	---	---	---	---	---	-0.382765	-1.05004	0.9637	-0.121364	FALSE	FALSE
10349637	3.59109	3.26813	2.96022	3.40562	3.06696	2.95768	3.28756	3.23652	Fam72a	family with sequence similarity 72, member A	BC138225	GenBank	Mus musculus RIKEN cDNA 2700049P18 gene, mRNA (cDNA clone MGC:169849 IMAGE:8861244), complete cds.	FALSE	Mm.31278	---	---	---	---	---	---	---	---	-0.524126	-0.310453	0.327333	-0.169098	FALSE	FALSE
10349644	4.92439	4.94578	4.991	4.91999	4.76116	4.80769	4.84532	5.14734	Avpr1b	arginine vasopressin receptor 1B	NM_011924	RefSeq	Mus musculus arginine vasopressin receptor 1B (Avpr1b), mRNA.	FALSE	Mm.89986	GO:0001992 // GO:0007165 // GO:0007186	regulation of systemic arterial blood pressure by vasopressin // signal transduction // G-protein coupled receptor protein signaling pathway	GO:0005886 // GO:0016020 // GO:0016021	plasma membrane // membrane // integral to membrane	GO:0004871 // GO:0004872 // GO:0004930 // GO:0005000	signal transducer activity // receptor activity // G-protein coupled receptor activity // vasopressin receptor activity	---	---	-0.163233	-0.138082	-0.14568	0.227347	FALSE	Increased
10349648	12.7123	12.8107	12.74	12.7887	12.7064	12.7802	12.8004	12.8326	Ctse	cathepsin E	NM_007799	RefSeq	Mus musculus cathepsin E (Ctse), mRNA.	FALSE	Mm.230249	GO:0006508 // GO:0019886	proteolysis // antigen processing and presentation of exogenous peptide antigen via MHC class II	GO:0005768 // GO:0019031	endosome // viral envelope	GO:0004190 // GO:0008233 // GO:0016787 // GO:0042803	aspartic-type endopeptidase activity // peptidase activity // hydrolase activity // protein homodimerization activity	---	---	-0.00589	-0.03051	0.06039	0.04398	FALSE	Increased
10349661	5.48817	5.4036	5.17616	5.31679	5.00959	4.98222	5.04786	5.2425	5430435G22Rik	RIKEN cDNA 5430435G22 gene	NM_145509	RefSeq	Mus musculus RIKEN cDNA 5430435G22 gene (5430435G22Rik), mRNA.	FALSE	Mm.44508	GO:0006810 // GO:0007264 // GO:0015031	transport // small GTPase mediated signal transduction // protein transport	GO:0005764	lysosome	GO:0000166 // GO:0005525	nucleotide binding // GTP binding	---	---	-0.478584	-0.421378	-0.128308	-0.074298	FALSE	FALSE
10349671	9.98939	10.0153	9.99855	9.96391	9.97791	9.66534	10.3191	10.0676	Slc26a9	solute carrier family 26, member 9	NM_177243	RefSeq	Mus musculus solute carrier family 26, member 9 (Slc26a9), mRNA.	FALSE	Mm.245053	GO:0006810 // GO:0006821 // GO:0006885 // GO:0008272 // GO:0015701	transport // chloride transport // regulation of pH // sulfate transport // bicarbonate transport	GO:0016020 // GO:0016021 // GO:0016324	membrane // integral to membrane // apical plasma membrane	GO:0005215 // GO:0008271 // GO:0015106 // GO:0015301	transporter activity // secondary active sulfate transmembrane transporter activity // bicarbonate transmembrane transporter activity // anion:anion antiporter activity	---	---	-0.011481	-0.349948	0.320585	0.103657	FALSE	FALSE
10349694	5.58127	6.06116	5.97209	6.18849	6.13336	6.02242	5.71634	6.11268	Pm20d1	peptidase M20 domain containing 1	NM_178079	RefSeq	Mus musculus peptidase M20 domain containing 1 (Pm20d1), mRNA.	FALSE	Mm.23844	GO:0006508	proteolysis	GO:0005576	extracellular region	GO:0008233 // GO:0008237 // GO:0008270 // GO:0016787 // GO:0046872 // GO:0046983	peptidase activity // metallopeptidase activity // zinc ion binding // hydrolase activity // metal ion binding // protein dimerization activity	---	---	0.552088	-0.038743	-0.255753	-0.075813	FALSE	FALSE
10349711	6.32719	6.38527	6.42636	6.3393	6.30302	6.48506	6.28566	6.29713	Slc41a1	solute carrier family 41, member 1	NM_173865	RefSeq	Mus musculus solute carrier family 41, member 1 (Slc41a1), mRNA.	FALSE	Mm.389181	GO:0006810 // GO:0006811 // GO:0006812	transport // ion transport // cation transport	GO:0016020 // GO:0016021	membrane // integral to membrane	GO:0000287 // GO:0008324	magnesium ion binding // cation transmembrane transporter activity	---	---	-0.024175	0.099788	-0.140696	-0.042162	FALSE	FALSE
10349724	7.19608	6.94172	7.07224	7.01302	7.1955	7.01553	6.96091	7.2011	Rab7l1	RAB7, member RAS oncogene family-like 1	NM_144875	RefSeq	Mus musculus RAB7, member RAS oncogene family-like 1 (Rab7l1), mRNA.	FALSE	Mm.34027	GO:0006810 // GO:0007264 // GO:0015031	transport // small GTPase mediated signal transduction // protein transport	GO:0005886 // GO:0016020	plasma membrane // membrane	GO:0000166 // GO:0005525	nucleotide binding // GTP binding	---	---	-0.000585	0.073809	-0.111324	0.188072	FALSE	FALSE
10349733	9.148	9.16182	9.18156	9.17782	9.12387	9.07824	9.15799	9.11517	Nucks1	nuclear casein kinase and cyclin-dependent kinase substrate 1	NM_175294	RefSeq	Mus musculus nuclear casein kinase and cyclin-dependent kinase substrate 1 (Nucks1), transcript variant 1, mRNA.	FALSE	Mm.436518	---	---	GO:0005634	nucleus	---	---	---	---	-0.024138	-0.08358	-0.023574	-0.062651	FALSE	FALSE
10349744	8.50236	8.61875	8.43633	8.51499	8.60588	8.63529	8.77815	8.96738	Slc45a3	solute carrier family 45, member 3	NM_145977	RefSeq	Mus musculus solute carrier family 45, member 3 (Slc45a3), mRNA.	FALSE	Mm.200307	GO:0006810	transport	GO:0016020 // GO:0016021	membrane // integral to membrane	---	---	---	---	0.103517	0.01654	0.341818	0.452385	FALSE	Increased
10349752	7.31423	7.47963	7.45537	7.48677	7.41615	7.5082	7.48709	7.55313	Elk4	ELK4, member of ETS oncogene family	NM_007923	RefSeq	Mus musculus ELK4, member of ETS oncogene family (Elk4), mRNA.	FALSE	Mm.254233	GO:0006355	regulation of transcription, DNA-dependent	GO:0005634	nucleus	GO:0003677 // GO:0003700 // GO:0043565	DNA binding // transcription factor activity // sequence-specific DNA binding	---	---	0.10192	0.028574	0.031716	0.066365	FALSE	FALSE
10349761	2.59246	2.75384	2.45501	2.62977	2.67229	2.58586	2.88345	2.63976	Lemd1	LEM domain containing 1	NM_001033250	RefSeq	Mus musculus LEM domain containing 1 (Lemd1), mRNA.	FALSE	Mm.426321	GO:0008150	biological_process	GO:0005575 // GO:0005635	cellular_component // nuclear envelope	GO:0003674	molecular_function	---	---	0.079836	-0.167979	0.42844	0.009984	FALSE	FALSE
10349769	3.65487	3.63925	3.71451	3.74922	3.69318	3.56335	3.97409	3.29409	---	---	mmu-mir-135b	miRBase Micro RNA Database	MI0000646 Mus musculus miR-135b stem-loop	FALSE	---	---	---	---	---	---	---	---	---	0.03831	-0.075894	0.259582	-0.455128	FALSE	FALSE
10349771	4.36508	4.2767	4.65804	4.71582	4.47012	4.66729	4.1764	4.49304	Gm7241	predicted gene 7241	XM_914588	RefSeq	PREDICTED: Mus musculus predicted gene, EG638532 (EG638532), mRNA.	FALSE	---	---	---	---	---	---	---	---	---	0.105045	0.390597	-0.481637	-0.222779	FALSE	FALSE
10349773	4.64517	4.45805	4.52978	4.73525	4.57582	4.66371	4.44878	4.4063	Klhdc8a	kelch domain containing 8A	NM_144810	RefSeq	Mus musculus kelch domain containing 8A (Klhdc8a), mRNA.	FALSE	Mm.39723	---	---	---	---	---	---	---	---	-0.069349	0.205668	-0.081003	-0.328953	FALSE	FALSE
10349782	5.80964	5.64977	5.75598	5.53986	5.64149	5.6692	5.51177	5.46745	Nuak2	NUAK family, SNF1-like kinase, 2	NM_028778	RefSeq	Mus musculus NUAK family, SNF1-like kinase, 2 (Nuak2), mRNA.	FALSE	Mm.100666	GO:0006468 // GO:0006915	protein amino acid phosphorylation // apoptosis	---	---	GO:0000166 // GO:0000287 // GO:0004672 // GO:0004674 // GO:0005524 // GO:0016301 // GO:0016740 // GO:0046872	nucleotide binding // magnesium ion binding // protein kinase activity // protein serine/threonine kinase activity // ATP binding // kinase activity // transferase activity // metal ion binding	---	---	-0.168148	0.01943	-0.244209	-0.072412	FALSE	FALSE
10349793	7.23779	7.07929	7.18774	7.18566	7.02533	7.24139	7.23873	7.317	Dstyk	dual serine/threonine and tyrosine protein kinase	NM_172516	RefSeq	Mus musculus dual serine/threonine and tyrosine protein kinase (Dstyk), mRNA.	FALSE	Mm.257120	GO:0006468	protein amino acid phosphorylation	GO:0005737	cytoplasm	GO:0000166 // GO:0004672 // GO:0004674 // GO:0004713 // GO:0005524 // GO:0016301 // GO:0016740	nucleotide binding // protein kinase activity // protein serine/threonine kinase activity // protein tyrosine kinase activity // ATP binding // kinase activity // transferase activity	---	---	-0.212461	0.1621	0.05099	0.131341	FALSE	FALSE
10349809	7.43785	7.28446	7.57699	7.44388	7.43593	7.38471	7.62003	7.39345	Rbbp5	retinoblastoma binding protein 5	NM_172517	RefSeq	Mus musculus retinoblastoma binding protein 5 (Rbbp5), mRNA.	FALSE	Mm.132868	GO:0034984	cellular response to DNA damage stimulus	GO:0005634 // GO:0035097	nucleus // histone methyltransferase complex	GO:0005515	protein binding	---	---	-0.001918	0.10025	0.043037	-0.050428	FALSE	FALSE
10349821	5.85615	5.97902	5.99839	6.05966	6.15037	5.78838	5.76838	5.74902	Tmem81	transmembrane protein 81	NM_029025	RefSeq	Mus musculus transmembrane protein 81 (Tmem81), mRNA.	FALSE	Mm.34611	---	---	GO:0016020 // GO:0016021	membrane // integral to membrane	---	---	---	---	0.294219	-0.190647	-0.230013	-0.310639	Increased	Decreased
10349826	4.81909	4.82962	5.1427	5.22681	5.09874	5.00876	4.93982	5.03961	Gm10538	predicted gene 10538	ENSMUST00000097577	ENSEMBL	Putative uncharacterized protein gene:ENSMUSG00000073566	FALSE	---	---	---	---	---	---	---	---	---	0.279647	0.179143	-0.20288	-0.187199	Increased	FALSE
10349828	5.86391	5.77644	5.74	5.76516	5.83029	5.60758	5.9668	5.58603	Lrrn2	leucine rich repeat protein 2, neuronal	NM_010732	RefSeq	Mus musculus leucine rich repeat protein 2, neuronal (Lrrn2), mRNA.	FALSE	Mm.39640	---	---	---	---	---	---	---	---	-0.033614	-0.168858	0.226796	-0.179122	FALSE	FALSE
10349832	6.57652	6.98284	7.17156	6.65372	6.87938	6.694	6.50135	7.12366	Gm7246	predicted gene 7246	XR_033420	RefSeq	PREDICTED: Mus musculus similar to ribosomal protein S8 (LOC638636), misc RNA.	FALSE	---	---	---	---	---	---	---	---	---	0.302861	-0.288844	-0.670215	0.469938	FALSE	FALSE
10349834	7.38505	7.44762	7.482	7.46166	7.51854	7.50103	7.47262	7.39658	Pik3c2b	phosphoinositide-3-kinase, class 2, beta polypeptide	BC132141	GenBank	Mus musculus phosphoinositide-3-kinase, class 2, beta polypeptide, mRNA (cDNA clone MGC:163772 IMAGE:40130418), complete cds.	FALSE	Mm.426771	GO:0043491	protein kinase B signaling cascade	GO:0030139	endocytic vesicle	GO:0001727 // GO:0005515	lipid kinase activity // protein binding	---	---	0.133497	0.053409	-0.009377	-0.065079	FALSE	Decreased
10349868	8.30892	8.22517	8.30132	8.27288	8.37173	8.31789	8.31634	8.47367	Ppp1r15b	protein phosphatase 1, regulatory (inhibitor) subunit 15b	NM_133819	RefSeq	Mus musculus protein phosphatase 1, regulatory (inhibitor) subunit 15b (Ppp1r15b), mRNA.	FALSE	Mm.293628	GO:0006417 // GO:0006446 // GO:0006950 // GO:0006979 // GO:0006979 // GO:0006983 // GO:0006983 // GO:0042542	regulation of translation // regulation of translational initiation // response to stress // response to oxidative stress // response to oxidative stress // ER overload response // ER overload response // response to hydrogen peroxide	GO:0000164	protein phosphatase type 1 complex	GO:0004722 // GO:0045182	protein serine/threonine phosphatase activity // translation regulator activity	---	---	0.062815	0.092717	0.015021	0.200783	FALSE	FALSE
10349872	6.66263	6.69493	6.63203	6.73859	6.82861	6.92261	6.88882	6.75163	---	---	GENSCAN00000025128	ENSEMBL	cdna:Genscan chromosome:NCBIM37:1:135042725:135226222:1	FALSE	---	---	---	---	---	---	---	---	---	0.165981	0.227678	0.256788	0.013038	FALSE	FALSE
10349876	7.60547	7.65135	7.6301	7.55331	7.6705	7.5436	7.65221	7.71179	Plekha6	pleckstrin homology domain containing, family A member 6	NM_182930	RefSeq	Mus musculus pleckstrin homology domain containing, family A member 6 (Plekha6), transcript variant 1, mRNA.	FALSE	Mm.253559	---	---	---	---	---	---	---	---	0.065029	-0.10775	0.022101	0.158475	FALSE	FALSE
10349904	6.17206	6.27671	6.1185	6.38343	6.25581	6.4905	5.92462	6.23177	Golt1a	golgi transport 1 homolog A (S. cerevisiae)	NM_026680	RefSeq	Mus musculus golgi transport 1 homolog A (S. cerevisiae) (Golt1a), mRNA.	FALSE	Mm.247935	---	---	---	---	---	---	---	---	0.083752	0.213782	-0.193879	-0.151662	FALSE	FALSE
10349913	5.67895	5.58975	5.64313	5.52722	5.60529	5.7196	5.7888	5.56061	Kiss1	KiSS-1 metastasis-suppressor	NM_178260	RefSeq	Mus musculus KiSS-1 metastasis-suppressor (Kiss1), mRNA.	FALSE	Mm.458301	GO:0007186 // GO:0008285 // GO:0030336	G-protein coupled receptor protein signaling pathway // negative regulation of cell proliferation // negative regulation of cell migration	---	---	GO:0001664 // GO:0005515	G-protein-coupled receptor binding // protein binding	---	---	-0.073664	0.129855	0.145664	0.033389	FALSE	FALSE
10349922	4.87212	4.90498	5.27485	4.80653	4.69504	5.05097	4.71653	4.84087	Ren1	renin 1 structural	NM_031192	RefSeq	Mus musculus renin 1 structural (Ren1), mRNA.	FALSE	Mm.220955	GO:0002003 // GO:0002016 // GO:0006508 // GO:0008065 // GO:0009755 // GO:0042756 // GO:0048469	angiotensin maturation // regulation of blood volume by renin-angiotensin // proteolysis // establishment of blood-nerve barrier // hormone-mediated signaling // drinking behavior // cell maturation	GO:0005576 // GO:0005615 // GO:0016020	extracellular region // extracellular space // membrane	GO:0004190 // GO:0008233 // GO:0016787	aspartic-type endopeptidase activity // peptidase activity // hydrolase activity	---	---	-0.177081	0.145995	-0.558323	0.03434	FALSE	FALSE
10349932	5.22197	5.15236	5.15765	5.27103	5.04882	5.20815	5.33918	5.3284	Etnk2	ethanolamine kinase 2	NM_175443	RefSeq	Mus musculus ethanolamine kinase 2 (Etnk2), mRNA.	FALSE	Mm.52111	GO:0001701 // GO:0001890 // GO:0006646 // GO:0009791 // GO:0035264	in utero embryonic development // placenta development // phosphatidylethanolamine biosynthetic process // post-embryonic development // multicellular organism growth	GO:0005575	cellular_component	GO:0003674 // GO:0016301	molecular_function // kinase activity	---	---	-0.173151	0.05579	0.181531	0.057363	FALSE	FALSE
10349943	1.48969	1.64188	1.52131	1.5401	2.07463	1.52131	1.72298	1.55278	---	---	ENSMUST00000082880	ENSEMBL	ncrna:snoRNA chromosome:NCBIM37:1:135497800:135497932:1 gene:ENSMUSG00000064814	FALSE	---	---	---	---	---	---	---	---	---	0.584948	-0.120573	0.20167	0.012684	FALSE	FALSE
10349945	5.47049	5.59251	5.57449	5.49029	5.58666	5.46163	5.5677	5.38841	Gm10537	predicted gene 10537	ENSMUST00000097572	ENSEMBL	Putative uncharacterized protein gene:ENSMUSG00000073560	FALSE	---	---	---	---	---	---	---	---	---	0.116166	-0.130872	-0.006792	-0.10188	FALSE	FALSE
10349947	4.62401	4.49242	4.38275	4.35384	4.47262	4.50343	4.62102	4.61059	Fmod	fibromodulin	NM_021355	RefSeq	Mus musculus fibromodulin (Fmod), mRNA.	FALSE	Mm.287146	---	---	GO:0005576 // GO:0005578	extracellular region // proteinaceous extracellular matrix	GO:0005515	protein binding	---	---	-0.151386	0.011008	0.238267	0.256758	Decreased	FALSE
10349951	4.30955	4.13049	3.7756	3.78232	3.77025	3.93851	4.08347	4.15195	Gm8618	predicted gene 8618	ENSMUST00000097570	ENSEMBL	similar to yeast ribosomal protein S28 homologue gene:ENSMUSG00000073559	FALSE	Mm.389187	---	---	---	---	---	---	---	---	-0.539303	-0.191978	0.307876	0.369621	FALSE	Increased
10349953	6.8183	6.4732	6.21058	6.28131	6.39392	6.60516	6.49774	6.81644	Chit1	chitinase 1 (chitotriosidase)	NM_027979	RefSeq	Mus musculus chitinase 1 (chitotriosidase) (Chit1), mRNA.	FALSE	Mm.328268	GO:0000272 // GO:0005975 // GO:0006030 // GO:0006032 // GO:0008152	polysaccharide catabolic process // carbohydrate metabolic process // chitin metabolic process // chitin catabolic process // metabolic process	GO:0005576 // GO:0005764	extracellular region // lysosome	GO:0003824 // GO:0004553 // GO:0004568 // GO:0008061 // GO:0016787 // GO:0016798 // GO:0043169	catalytic activity // hydrolase activity, hydrolyzing O-glycosyl compounds // chitinase activity // chitin binding // hydrolase activity // hydrolase activity, acting on glycosyl bonds // cation binding	---	---	-0.424383	0.131961	0.287167	0.535131	FALSE	FALSE
10349968	5.0606	5.04892	4.845	5.05942	4.56868	4.85124	5.07204	4.99105	Chi3l1	chitinase 3-like 1	NM_007695	RefSeq	Mus musculus chitinase 3-like 1 (Chi3l1), mRNA.	FALSE	Mm.38274	GO:0005975 // GO:0006032	carbohydrate metabolic process // chitin catabolic process	GO:0005576	extracellular region	GO:0003824 // GO:0004553 // GO:0004568 // GO:0043169	catalytic activity // hydrolase activity, hydrolyzing O-glycosyl compounds // chitinase activity // cation binding	---	---	-0.491924	-0.197678	0.227046	-0.068369	FALSE	FALSE
10349980	5.15257	5.27277	5.28249	5.25018	5.29727	5.39777	5.34148	5.2973	Mybph	myosin binding protein H	NM_016749	RefSeq	Mus musculus myosin binding protein H (Mybph), mRNA.	FALSE	Mm.379067	GO:0006941 // GO:0007155	striated muscle contraction // cell adhesion	GO:0005863	striated muscle thick filament	GO:0005515	protein binding	---	---	0.144694	0.124999	0.058991	0.047123	FALSE	FALSE
10349993	5.25188	5.0448	4.62227	4.76669	4.73298	5.18613	4.86631	4.86578	Myog	myogenin	NM_031189	RefSeq	Mus musculus myogenin (Myog), mRNA.	FALSE	Mm.16528	GO:0001503 // GO:0006355 // GO:0007275 // GO:0007517 // GO:0007519 // GO:0007519 // GO:0030154 // GO:0045449 // GO:0045944 // GO:0048741	ossification // regulation of transcription, DNA-dependent // multicellular organismal development // muscle organ development // skeletal muscle tissue development // skeletal muscle tissue development // cell differentiation // regulation of transcription // positive regulation of transcription from RNA polymerase II promoter // skeletal muscle fiber development	GO:0005634 // GO:0005634	nucleus // nucleus	GO:0003677 // GO:0003700 // GO:0003705 // GO:0016563 // GO:0030528	DNA binding // transcription factor activity // RNA polymerase II transcription factor activity, enhancer binding // transcription activator activity // transcription regulator activity	---	---	-0.518896	0.141334	0.244041	0.099093	FALSE	FALSE
10349997	3.46952	3.95771	4.03262	3.64147	3.68311	3.67007	3.83266	4.0881	4933406M09Rik	RIKEN cDNA 4933406M09 gene	NM_173771	RefSeq	Mus musculus RIKEN cDNA 4933406M09 gene (4933406M09Rik), mRNA.	FALSE	Mm.67133	---	---	---	---	---	---	---	---	0.213584	-0.287634	-0.199964	0.446632	FALSE	FALSE
10350003	6.67418	6.67044	6.6118	6.7134	6.66539	6.65917	6.61129	6.70154	Cyb5r1	cytochrome b5 reductase 1	NM_028057	RefSeq	Mus musculus cytochrome b5 reductase 1 (Cyb5r1), mRNA.	FALSE	Mm.280230	GO:0006694 // GO:0008610 // GO:0016126 // GO:0055114	steroid biosynthetic process // lipid biosynthetic process // sterol biosynthetic process // oxidation reduction	GO:0016020 // GO:0016021	membrane // integral to membrane	GO:0004128 // GO:0009055 // GO:0016491	cytochrome-b5 reductase activity // electron carrier activity // oxidoreductase activity	---	---	-0.008787	-0.011271	-0.000509	-0.011861	FALSE	FALSE
10350015	8.77035	8.75401	8.67522	8.71992	8.72051	8.77077	8.69166	8.81575	Adipor1	adiponectin receptor 1	NM_028320	RefSeq	Mus musculus adiponectin receptor 1 (Adipor1), mRNA.	FALSE	Mm.259976	GO:0006629 // GO:0006631 // GO:0009755 // GO:0019395	lipid metabolic process // fatty acid metabolic process // hormone-mediated signaling // fatty acid oxidation	GO:0016020 // GO:0016021	membrane // integral to membrane	GO:0004872 // GO:0005515 // GO:0042562 // GO:0042802 // GO:0046982	receptor activity // protein binding // hormone binding // identical protein binding // protein heterodimerization activity	---	---	-0.049837	0.016766	0.016445	0.095828	FALSE	FALSE
10350024	6.19171	6.19107	6.12712	5.9705	6.01666	5.79571	6.17655	6.09657	Klhl12	kelch-like 12 (Drosophila)	NM_153128	RefSeq	Mus musculus kelch-like 12 (Drosophila) (Klhl12), mRNA.	FALSE	Mm.478061	GO:0016055 // GO:0019941	Wnt receptor signaling pathway // modification-dependent protein catabolic process	---	---	GO:0005515	protein binding	---	---	-0.175057	-0.395359	0.049427	0.126064	Decreased	FALSE
10350039	7.84218	7.84012	7.58948	7.75877	7.77625	7.79127	7.60599	7.84237	Rabif	RAB interacting factor	NM_145510	RefSeq	Mus musculus RAB interacting factor (Rabif), mRNA.	FALSE	Mm.198119	GO:0006810 // GO:0007264 // GO:0015031	transport // small GTPase mediated signal transduction // protein transport	---	---	GO:0005085 // GO:0008270 // GO:0046872	guanyl-nucleotide exchange factor activity // zinc ion binding // metal ion binding	---	---	-0.065931	-0.048848	0.016516	0.083601	FALSE	FALSE
10350044	10.1083	9.93835	9.85896	9.89459	9.93776	9.92465	9.75679	9.97108	Rpl29 // Rpl29	ribosomal protein L29 // ribosomal protein L29	NM_009082	RefSeq	Mus musculus ribosomal protein L29 (Rpl29), mRNA.	FALSE	Mm.288696 // Mm.359377 // Mm.431965 // Mm.288696 // Mm.359377 // Mm.431965	GO:0006412 // GO:0008283 // GO:0031589 // GO:0035264 // GO:0006412 // GO:0008283 // GO:0031589 // GO:0035264	translation // cell proliferation // cell-substrate adhesion // multicellular organism growth // translation // cell proliferation // cell-substrate adhesion // multicellular organism growth	GO:0000300 // GO:0005622 // GO:0005840 // GO:0022626 // GO:0030529 // GO:0042788 // GO:0000300 // GO:0005622 // GO:0005840 // GO:0022626 // GO:0030529 // GO:0042788	peripheral to membrane of membrane fraction // intracellular // ribosome // cytosolic ribosome // ribonucleoprotein complex // polysomal ribosome // peripheral to membrane of membrane fraction // intracellular // ribosome // cytosolic ribosome // ribonucleoprotein complex // polysomal ribosome	GO:0003735 // GO:0008201 // GO:0003735 // GO:0008201	structural constituent of ribosome // heparin binding // structural constituent of ribosome // heparin binding	---	---	-0.170529	-0.013703	-0.10217	0.076495	FALSE	FALSE
10350046	8.4337	8.64045	8.51646	8.58565	8.50062	8.57099	8.68684	8.62533	Kdm5b	lysine (K)-specific demethylase 5B	NM_152895	RefSeq	Mus musculus lysine (K)-specific demethylase 5B (Kdm5b), mRNA.	FALSE	Mm.28995	GO:0006350 // GO:0016568 // GO:0045449 // GO:0055114	transcription // chromatin modification // regulation of transcription // oxidation reduction	GO:0005622 // GO:0005634	intracellular // nucleus	GO:0003677 // GO:0005506 // GO:0005515 // GO:0008270 // GO:0016491 // GO:0016702 // GO:0046872	DNA binding // iron ion binding // protein binding // zinc ion binding // oxidoreductase activity // oxidoreductase activity, acting on single donors with incorporation of molecular oxygen, incorporation of two atoms of oxygen // metal ion binding	---	---	0.066926	-0.069456	0.170382	0.039677	FALSE	FALSE
10350077	4.6997	4.56426	4.64826	4.66035	4.40391	4.74775	5.07989	4.65301	Syt2	synaptotagmin II	NM_009307	RefSeq	Mus musculus synaptotagmin II (Syt2), mRNA.	FALSE	Mm.5102	GO:0006810	transport	GO:0005886 // GO:0008021 // GO:0016020 // GO:0016021 // GO:0030054 // GO:0031410 // GO:0042598 // GO:0045202	plasma membrane // synaptic vesicle // membrane // integral to membrane // cell junction // cytoplasmic vesicle // vesicular fraction // synapse	GO:0005215 // GO:0005509 // GO:0005515 // GO:0005544 // GO:0046872	transporter activity // calcium ion binding // protein binding // calcium-dependent phospholipid binding // metal ion binding	---	---	-0.295792	0.183488	0.431626	-0.007342	FALSE	FALSE
10350090	4.35171	4.43026	4.42258	4.24556	4.35024	4.33593	4.18726	4.20572	Ube2t	ubiquitin-conjugating enzyme E2T (putative)	NM_026024	RefSeq	Mus musculus ubiquitin-conjugating enzyme E2T (putative) (Ube2t), mRNA.	FALSE	Mm.284587	GO:0019941 // GO:0043687 // GO:0051246	modification-dependent protein catabolic process // post-translational protein modification // regulation of protein metabolic process	---	---	GO:0000166 // GO:0004842 // GO:0005524 // GO:0016874 // GO:0019787	nucleotide binding // ubiquitin-protein ligase activity // ATP binding // ligase activity // small conjugating protein ligase activity	---	---	-0.001474	-0.094331	-0.235325	-0.039838	FALSE	FALSE
10350099	5.43567	5.76599	5.8666	5.46432	5.80743	5.84169	5.50313	5.59981	Ptprv	protein tyrosine phosphatase, receptor type, V	NM_007955	RefSeq	Mus musculus protein tyrosine phosphatase, receptor type, V (Ptprv), mRNA.	FALSE	Mm.439765	GO:0006470 // GO:0006917 // GO:0006977 // GO:0008285 // GO:0008285 // GO:0016311 // GO:0031571	protein amino acid dephosphorylation // induction of apoptosis // DNA damage response, signal transduction by p53 class mediator resulting in cell cycle arrest // negative regulation of cell proliferation // negative regulation of cell proliferation // dephosphorylation // G1 DNA damage checkpoint	GO:0016020 // GO:0016021	membrane // integral to membrane	GO:0004721 // GO:0004725 // GO:0016787 // GO:0016791	phosphoprotein phosphatase activity // protein tyrosine phosphatase activity // hydrolase activity // phosphatase activity	---	---	0.37176	0.075709	-0.363465	0.13549	FALSE	FALSE
10350102	5.40583	5.40002	5.33923	5.12318	4.98738	5.22588	5.28093	5.356	Ptpn7	protein tyrosine phosphatase, non-receptor type 7	NM_177081	RefSeq	Mus musculus protein tyrosine phosphatase, non-receptor type 7 (Ptpn7), mRNA.	FALSE	Mm.258388	GO:0006470 // GO:0016311	protein amino acid dephosphorylation // dephosphorylation	GO:0005737	cytoplasm	GO:0004721 // GO:0004725 // GO:0004872 // GO:0016787 // GO:0016791	phosphoprotein phosphatase activity // protein tyrosine phosphatase activity // receptor activity // hydrolase activity // phosphatase activity	---	---	-0.418455	-0.174147	-0.058298	0.232817	Decreased	Increased
10350113	7.79254	7.74566	7.77689	7.90581	7.90204	7.77584	7.92408	7.87339	Arl8a	ADP-ribosylation factor-like 8A	NM_026823	RefSeq	Mus musculus ADP-ribosylation factor-like 8A (Arl8a), mRNA.	FALSE	Mm.174998	GO:0007264 // GO:0008150	small GTPase mediated signal transduction // biological_process	GO:0005575 // GO:0005622 // GO:0005764 // GO:0005768 // GO:0016020	cellular_component // intracellular // lysosome // endosome // membrane	GO:0000166 // GO:0003674 // GO:0005525	nucleotide binding // molecular_function // GTP binding	---	---	0.109507	0.030181	0.147185	-0.032423	FALSE	FALSE
10350123	6.42114	6.57357	6.18	6.56719	6.27682	6.4858	6.44602	6.32381	Lmod1	leiomodin 1 (smooth muscle)	NM_053106	RefSeq	Mus musculus leiomodin 1 (smooth muscle) (Lmod1), mRNA.	FALSE	Mm.180124	---	---	GO:0005737 // GO:0005856	cytoplasm // cytoskeleton	GO:0005523	tropomyosin binding	---	---	-0.144321	-0.08777	0.266016	-0.243376	FALSE	FALSE
10350128	4.95511	4.85165	4.70533	4.8303	4.53293	4.81718	4.95016	4.57306	Nav1	neuron navigator 1	NM_173437	RefSeq	Mus musculus neuron navigator 1 (Nav1), mRNA.	FALSE	Mm.34977	GO:0001578 // GO:0001764 // GO:0007275 // GO:0007399 // GO:0030154	microtubule bundle formation // neuron migration // multicellular organismal development // nervous system development // cell differentiation	GO:0005737 // GO:0005856 // GO:0005874 // GO:0015630	cytoplasm // cytoskeleton // microtubule // microtubule cytoskeleton	GO:0000166 // GO:0005524 // GO:0017111	nucleotide binding // ATP binding // nucleoside-triphosphatase activity	---	---	-0.422181	-0.034461	0.244829	-0.257248	FALSE	FALSE
10350136	11.3552	11.3845	11.198	11.3949	11.3322	11.2463	11.144	11.2737	Csrp1	cysteine and glycine-rich protein 1	NM_007791	RefSeq	Mus musculus cysteine and glycine-rich protein 1 (Csrp1), mRNA.	FALSE	Mm.196484	GO:0030036	actin cytoskeleton organization	GO:0005634 // GO:0015629	nucleus // actin cytoskeleton	GO:0005515 // GO:0008270 // GO:0046872	protein binding // zinc ion binding // metal ion binding	---	---	-0.02299	-0.13824	-0.05395	-0.12117	FALSE	FALSE
10350146	6.20608	6.37142	6.05015	6.20125	6.22148	6.4163	6.02705	6.06689	Phlda3	pleckstrin homology-like domain, family A, member 3	NM_013750	RefSeq	Mus musculus pleckstrin homology-like domain, family A, member 3 (Phlda3), mRNA.	FALSE	Mm.34346	GO:0006915	apoptosis	GO:0005737 // GO:0016020	cytoplasm // membrane	---	---	---	---	0.015399	0.044879	-0.023102	-0.134359	FALSE	FALSE
10350149	5.06979	4.92055	5.20588	5.07541	5.12761	4.95979	5.16528	5.07949	Tnni1	troponin I, skeletal, slow 1	NM_021467	RefSeq	Mus musculus troponin I, skeletal, slow 1 (Tnni1), transcript variant 1, mRNA.	FALSE	Mm.44379	GO:0055010	ventricular cardiac muscle morphogenesis	---	---	GO:0003779	actin binding	GenMAPP	Striated_muscle_contraction	0.057822	0.03924	-0.040593	0.004086	FALSE	FALSE
10350159	8.11594	8.31603	8.04738	8.1875	8.46301	8.30201	8.17877	8.48576	Lad1	ladinin	NM_133664	RefSeq	Mus musculus ladinin (Lad1), mRNA.	FALSE	Mm.36726	---	---	GO:0005576 // GO:0005578 // GO:0005604	extracellular region // proteinaceous extracellular matrix // basement membrane	---	---	---	---	0.347068	-0.01402	0.131392	0.298259	FALSE	FALSE
10350173	5.30197	5.37467	5.6048	5.47313	5.36276	5.41455	5.5067	5.2322	Tnnt2	troponin T2, cardiac	NM_001130174	RefSeq	Mus musculus troponin T2, cardiac (Tnnt2), transcript variant 1, mRNA.	FALSE	Mm.247470	GO:0006936 // GO:0007507 // GO:0008016 // GO:0045214 // GO:0055009 // GO:0055010	muscle contraction // heart development // regulation of heart contraction // sarcomere organization // atrial cardiac muscle morphogenesis // ventricular cardiac muscle morphogenesis	GO:0005737 // GO:0005861 // GO:0030016 // GO:0030017	cytoplasm // troponin complex // myofibril // sarcomere	GO:0005200	structural constituent of cytoskeleton	---	---	0.06079	0.039877	-0.098104	-0.240924	FALSE	FALSE
10350188	6.6388	6.46058	6.3724	6.45263	6.36485	6.43186	6.4132	6.40431	Tmem9	transmembrane protein 9	NM_025439	RefSeq	Mus musculus transmembrane protein 9 (Tmem9), transcript variant 2, mRNA.	FALSE	Mm.41773	GO:0006810 // GO:0008150	transport // biological_process	GO:0005764 // GO:0005768 // GO:0005770 // GO:0016020 // GO:0016021	lysosome // endosome // late endosome // membrane // integral to membrane	GO:0003674	molecular_function	---	---	-0.273946	-0.028715	0.040799	-0.04832	FALSE	FALSE
10350197	5.32484	5.09005	5.19619	5.22188	5.09215	5.09723	5.24592	5.1939	---	---	GENSCAN00000047306	ENSEMBL	cdna:Genscan chromosome:NCBIM37:1:137947381:137947947:1	FALSE	---	---	---	---	---	---	---	---	---	-0.23269	0.007182	0.049731	-0.027979	FALSE	FALSE
10350199	4.74185	4.59093	4.70058	4.59374	4.44905	4.67847	4.6264	4.79509	Cacna1s	calcium channel, voltage-dependent, L type, alpha 1S subunit	NM_001081023	RefSeq	Mus musculus calcium channel, voltage-dependent, L type, alpha 1S subunit (Cacna1s), transcript variant 2, mRNA.	FALSE	Mm.4418	GO:0001501 // GO:0002074 // GO:0006810 // GO:0006811 // GO:0006816 // GO:0006816 // GO:0006936 // GO:0006936 // GO:0006941 // GO:0007029 // GO:0007519 // GO:0007520 // GO:0007528 // GO:0043501 // GO:0048741 // GO:0048741 // GO:0055001	skeletal system development // extraocular skeletal muscle development // transport // ion transport // calcium ion transport // calcium ion transport // muscle contraction // muscle contraction // striated muscle contraction // endoplasmic reticulum organization // skeletal muscle tissue development // myoblast fusion // neuromuscular junction development // skeletal muscle adaptation // skeleta…	GO:0005891 // GO:0016020 // GO:0016021 // GO:0016529 // GO:0030315	voltage-gated calcium channel complex // membrane // integral to membrane // sarcoplasmic reticulum // T-tubule	GO:0005216 // GO:0005244 // GO:0005245 // GO:0005245 // GO:0005262 // GO:0005509	ion channel activity // voltage-gated ion channel activity // voltage-gated calcium channel activity // voltage-gated calcium channel activity // calcium channel activity // calcium ion binding	GenMAPP	Calcium_regulation_in_cardiac_cells	-0.292798	0.087533	-0.07418	0.201351	FALSE	FALSE
10350247	5.82138	5.46854	5.6213	5.45241	5.43284	5.69874	5.22028	5.57577	Kif21b	kinesin family member 21B	NM_001039472	RefSeq	Mus musculus kinesin family member 21B (Kif21b), mRNA.	FALSE	---	GO:0007018	microtubule-based movement	GO:0005737 // GO:0005874	cytoplasm // microtubule	GO:0000166 // GO:0003774 // GO:0003777 // GO:0005524	nucleotide binding // motor activity // microtubule motor activity // ATP binding	---	---	-0.388541	0.230202	-0.401014	0.123364	FALSE	FALSE
10350286	6.26062	6.3499	6.21564	6.32186	6.16503	6.42856	6.15184	6.33084	Ddx59	DEAD (Asp-Glu-Ala-Asp) box polypeptide 59	NM_026500	RefSeq	Mus musculus DEAD (Asp-Glu-Ala-Asp) box polypeptide 59 (Ddx59), transcript variant 1, mRNA.	FALSE	Mm.385462	---	---	---	---	GO:0000166 // GO:0003676 // GO:0003723 // GO:0004386 // GO:0005524 // GO:0008026 // GO:0008270 // GO:0016787 // GO:0046872	nucleotide binding // nucleic acid binding // RNA binding // helicase activity // ATP binding // ATP-dependent helicase activity // zinc ion binding // hydrolase activity // metal ion binding	---	---	-0.095591	0.078659	-0.063801	0.008974	FALSE	FALSE
10350297	5.53322	5.56275	5.69948	5.63561	5.64924	5.58681	5.56817	5.67938	Kif14	kinesin family member 14	NM_001081258	RefSeq	Mus musculus kinesin family member 14 (Kif14), mRNA.	FALSE	Mm.458468	---	---	GO:0005874	microtubule	GO:0000166 // GO:0003774 // GO:0005524	nucleotide binding // motor activity // ATP binding	---	---	0.116021	0.024056	-0.131303	0.043766	FALSE	FALSE
10350329	2.90585	2.60496	2.87742	2.82485	2.87166	2.92578	3.10701	2.78834	Kif14	kinesin family member 14	NM_001081258	RefSeq	Mus musculus kinesin family member 14 (Kif14), mRNA.	FALSE	Mm.458468	---	---	GO:0005874	microtubule	GO:0000166 // GO:0003774 // GO:0005524	nucleotide binding // motor activity // ATP binding	---	---	-0.034194	0.320824	0.229592	-0.03651	FALSE	FALSE
10350331	6.94722	7.13964	7.08191	7.13936	7.23435	7.14912	7.04381	7.30505	Zfp281	zinc finger protein 281	NM_001160251	RefSeq	Mus musculus zinc finger protein 281 (Zfp281), transcript variant 1, mRNA.	FALSE	Mm.62521 // Mm.458499	---	---	---	---	---	---	---	---	0.287128	0.009483	-0.038094	0.165694	FALSE	FALSE
10350335	8.19755	8.41789	8.05997	8.20205	8.27946	8.19529	8.01824	8.12289	Hmbs	hydroxymethylbilane synthase	NM_013551	RefSeq	Mus musculus hydroxymethylbilane synthase (Hmbs), transcript variant 1, mRNA.	FALSE	Mm.247676	GO:0006779 // GO:0006783 // GO:0033014	porphyrin biosynthetic process // heme biosynthetic process // tetrapyrrole biosynthetic process	---	---	GO:0004418 // GO:0016740	hydroxymethylbilane synthase activity // transferase activity	---	---	0.081909	-0.222595	-0.041733	-0.079165	FALSE	FALSE
10350337	3.06281	3.10948	2.96947	3.06281	3.13553	3.19552	2.70307	2.92279	A130050O07Rik	RIKEN cDNA A130050O07 gene	ENSMUST00000054333	ENSEMBL	Putative uncharacterized protein gene:ENSMUSG00000051480	FALSE	---	---	---	---	---	---	---	---	---	0.07272	0.086038	-0.266392	-0.14002	FALSE	FALSE
10350339	2.44922	2.53879	2.0923	2.30615	2.35991	2.09907	2.00513	2.23612	---	---	mmu-mir-181a-1	miRBase Micro RNA Database	MI0000697 Mus musculus miR-181a-1 stem-loop	FALSE	---	---	---	---	---	---	---	---	---	-0.089301	-0.439724	-0.087168	-0.070029	FALSE	FALSE
10350341	3.79458	3.76693	3.65661	3.23228	3.33002	3.55892	3.93828	3.35887	---	---	mmu-mir-181b-1	miRBase Micro RNA Database	MI0000723 Mus musculus miR-181b-1 stem-loop	FALSE	---	---	---	---	---	---	---	---	---	-0.464559	-0.208009	0.281668	0.126583	Decreased	FALSE
10350343	3.55942	3.84967	3.83176	3.80231	3.57358	3.88516	4.07085	3.00088	Atp6v1g3	ATPase, H+ transporting, lysosomal V1 subunit G3	NM_177397	RefSeq	Mus musculus ATPase, H+ transporting, lysosomal V1 subunit G3 (Atp6v1g3), mRNA.	FALSE	Mm.114424	GO:0006810 // GO:0006811 // GO:0015991 // GO:0015992	transport // ion transport // ATP hydrolysis coupled proton transport // proton transport	GO:0005829 // GO:0005886 // GO:0016020 // GO:0016471	cytosol // plasma membrane // membrane // vacuolar proton-transporting V-type ATPase complex	GO:0008553 // GO:0015078 // GO:0016820	hydrogen-exporting ATPase activity, phosphorylative mechanism // hydrogen ion transmembrane transporter activity // hydrolase activity, acting on acid anhydrides, catalyzing transmembrane movement of substances	---	---	0.014162	0.035487	0.239089	-0.801433	FALSE	FALSE
10350349	7.49417	7.45284	7.5553	7.49587	7.46053	7.48559	7.54472	7.44207	Dennd1b	DENN/MADD domain containing 1B	NM_181347	RefSeq	Mus musculus DENN/MADD domain containing 1B (Dennd1b), mRNA.	FALSE	Mm.337604 // Mm.475093	---	---	---	---	---	---	---	---	-0.033638	0.032742	-0.010572	-0.053796	FALSE	FALSE
10350377	7.63535	7.80505	7.73638	7.61124	7.76988	7.66343	7.71283	7.76348	Zbtb41	zinc finger and BTB domain containing 41 homolog	NM_172643	RefSeq	Mus musculus zinc finger and BTB domain containing 41 homolog (Zbtb41), mRNA.	FALSE	Mm.119711	GO:0006350 // GO:0045449	transcription // regulation of transcription	GO:0005622 // GO:0005634	intracellular // nucleus	GO:0003676 // GO:0003677 // GO:0005515 // GO:0008270 // GO:0046872	nucleic acid binding // DNA binding // protein binding // zinc ion binding // metal ion binding	---	---	0.134531	-0.141613	-0.023546	0.152241	FALSE	FALSE
10350392	6.27953	6.1786	6.12564	6.23304	6.18684	6.20087	6.30782	6.11818	Aspm	asp (abnormal spindle)-like, microcephaly associated (Drosophila)	NM_009791	RefSeq	Mus musculus asp (abnormal spindle)-like, microcephaly associated (Drosophila) (Aspm), mRNA.	FALSE	Mm.168523	GO:0007049 // GO:0007067 // GO:0021873 // GO:0045665 // GO:0045769 // GO:0051301 // GO:0051661	cell cycle // mitosis // forebrain neuroblast division // negative regulation of neuron differentiation // negative regulation of asymmetric cell division // cell division // maintenance of centrosome location	GO:0000922 // GO:0005634 // GO:0005737	spindle pole // nucleus // cytoplasm	GO:0003674 // GO:0005516	molecular_function // calmodulin binding	---	---	-0.092694	0.02227	0.182178	-0.114864	FALSE	FALSE
10350425	2.92421	2.88942	2.98709	2.98171	3.1046	2.99971	2.94961	2.84228	F13b	coagulation factor XIII, beta subunit	NM_031164	RefSeq	Mus musculus coagulation factor XIII, beta subunit (F13b), mRNA.	FALSE	Mm.30105	GO:0007596	blood coagulation	---	---	---	---	---	---	0.180383	0.110289	-0.037482	-0.139437	FALSE	Decreased
10350438	4.60502	4.45899	4.76489	4.65232	4.42193	4.44766	4.10922	4.05875	Kcnt2	potassium channel, subfamily T, member 2	NM_001081027	RefSeq	Mus musculus potassium channel, subfamily T, member 2 (Kcnt2), mRNA.	FALSE	Mm.329016	GO:0006813	potassium ion transport	GO:0005886	plasma membrane	GO:0005267	potassium channel activity	---	---	-0.183091	-0.01133	-0.655678	-0.59357	FALSE	FALSE
10350473	3.94926	3.11136	3.50206	3.50584	3.08945	3.24908	3.25376	2.7752	B3galt2	UDP-Gal:betaGlcNAc beta 1,3-galactosyltransferase, polypeptide 2	NM_020025	RefSeq	Mus musculus UDP-Gal:betaGlcNAc beta 1,3-galactosyltransferase, polypeptide 2 (B3galt2), mRNA.	FALSE	Mm.285580	GO:0006486 // GO:0009312	protein amino acid glycosylation // oligosaccharide biosynthetic process	GO:0005794 // GO:0016020 // GO:0016021	Golgi apparatus // membrane // integral to membrane	GO:0008378 // GO:0008499 // GO:0016740 // GO:0016757 // GO:0030145	galactosyltransferase activity // UDP-galactose:beta-N-acetylglucosamine beta-1,3-galactosyltransferase activity // transferase activity // transferase activity, transferring glycosyl groups // manganese ion binding	---	---	-0.859804	0.137721	-0.248298	-0.730633	FALSE	FALSE
10350478	10.5116	10.4077	10.5281	10.4967	10.4216	10.4262	10.5171	10.5124	Glrx2	glutaredoxin 2 (thioltransferase)	NM_001038592	RefSeq	Mus musculus glutaredoxin 2 (thioltransferase) (Glrx2), transcript variant 1, mRNA.	FALSE	Mm.272727	GO:0006810 // GO:0022900 // GO:0045454	transport // electron transport chain // cell redox homeostasis	GO:0005634 // GO:0005739	nucleus // mitochondrion	GO:0005506 // GO:0009055 // GO:0015035 // GO:0016740 // GO:0046872 // GO:0051536 // GO:0051537	iron ion binding // electron carrier activity // protein disulfide oxidoreductase activity // transferase activity // metal ion binding // iron-sulfur cluster binding // 2 iron, 2 sulfur cluster binding	---	---	-0.09006	0.01853	-0.01096	0.01574	FALSE	FALSE
10350489	7.65743	7.65805	7.67743	7.57594	7.69511	7.38357	7.49027	7.70788	Uchl5	ubiquitin carboxyl-terminal esterase L5	NM_019562	RefSeq	Mus musculus ubiquitin carboxyl-terminal esterase L5 (Uchl5), transcript variant 1, mRNA.	FALSE	Mm.261004	GO:0006511 // GO:0019941	ubiquitin-dependent protein catabolic process // modification-dependent protein catabolic process	GO:0005622 // GO:0005829 // GO:0043234	intracellular // cytosol // protein complex	GO:0004221 // GO:0008233 // GO:0008234 // GO:0016787	ubiquitin thiolesterase activity // peptidase activity // cysteine-type peptidase activity // hydrolase activity	---	---	0.037677	-0.27448	-0.187159	0.131934	FALSE	FALSE
10350502	3.51828	3.82233	3.93501	3.266	3.71163	3.76755	2.87258	3.60552	---	---	GENSCAN00000044523	ENSEMBL	cdna:Genscan chromosome:NCBIM37:1:147031024:147032019:1	FALSE	---	---	---	---	---	---	---	---	---	0.193351	-0.054779	-1.06243	0.339519	FALSE	FALSE
10350504	5.60755	5.33866	5.44035	5.40819	5.2247	5.62465	5.46084	5.35531	Gm5263	predicted gene 5263	XR_033865	RefSeq	PREDICTED: Mus musculus similar to Anp32b protein (LOC383571), misc RNA.	FALSE	---	---	---	---	---	---	---	---	---	-0.382848	0.285995	0.02049	-0.052886	FALSE	FALSE
10350506	3.81546	3.35949	3.62701	3.3754	3.42756	2.99118	3.10917	2.88486	Fam5c	family with sequence similarity 5, member C	NM_153539	RefSeq	Mus musculus family with sequence similarity 5, member C (Fam5c), transcript variant 1, mRNA.	FALSE	Mm.441817	---	---	GO:0005576	extracellular region	---	---	---	---	-0.387901	-0.368312	-0.517839	-0.490542	FALSE	FALSE
10350516	6.20985	6.12084	6.29349	6.23256	6.3953	6.29335	6.15104	6.49854	Ptgs2	prostaglandin-endoperoxide synthase 2	NM_011198	RefSeq	Mus musculus prostaglandin-endoperoxide synthase 2 (Ptgs2), mRNA.	FALSE	Mm.292547	GO:0001516 // GO:0006633 // GO:0006979 // GO:0008217 // GO:0008610 // GO:0030216 // GO:0030282 // GO:0042127 // GO:0042640 // GO:0055114	prostaglandin biosynthetic process // fatty acid biosynthetic process // response to oxidative stress // regulation of blood pressure // lipid biosynthetic process // keratinocyte differentiation // bone mineralization // regulation of cell proliferation // anagen // oxidation reduction	GO:0005634 // GO:0005737 // GO:0005783 // GO:0005792 // GO:0016020	nucleus // cytoplasm // endoplasmic reticulum // microsome // membrane	GO:0004601 // GO:0004666 // GO:0005506 // GO:0016491 // GO:0016702 // GO:0020037 // GO:0046872	peroxidase activity // prostaglandin-endoperoxide synthase activity // iron ion binding // oxidoreductase activity // oxidoreductase activity, acting on single donors with incorporation of molecular oxygen, incorporation of two atoms of oxygen // heme binding // metal ion binding	---	---	0.185449	0.172512	-0.14245	0.26598	FALSE	FALSE
10350530	3.9816	3.7559	3.80993	3.78576	3.67471	4.11269	3.85648	3.66944	Pdc	phosducin	NM_001159730	RefSeq	Mus musculus phosducin (Pdc), transcript variant 1, mRNA.	FALSE	Mm.440883	GO:0007601 // GO:0050896	visual perception // response to stimulus	GO:0001750 // GO:0005829	photoreceptor outer segment // cytosol	---	---	---	---	-0.306891	0.356783	0.046547	-0.116325	FALSE	FALSE
10350535	8.52867	8.67988	8.67592	8.65988	8.64671	8.49536	8.68307	8.66996	Tpr	translocated promoter region	NM_133780	RefSeq	Mus musculus translocated promoter region (Tpr), mRNA.	FALSE	Mm.174256	GO:0008150	biological_process	GO:0005635	nuclear envelope	GO:0003674	molecular_function	---	---	0.118036	-0.184518	0.007147	0.010079	FALSE	FALSE
10350590	2.92705	2.79979	2.95707	3.38719	2.9364	2.7838	2.74328	2.77424	---	---	ENSMUST00000078119	ENSEMBL	cdna:pseudogene chromosome:NCBIM37:1:152396447:152396809:1 gene:ENSMUSG00000057399	FALSE	---	---	---	---	---	---	---	---	---	0.009354	-0.015986	-0.213791	-0.612948	FALSE	FALSE
10350592	5.2148	5.10591	5.13332	5.09998	5.04651	5.10947	4.99271	5.0904	3110040M04Rik	RIKEN cDNA 3110040M04 gene	AK014162	GenBank HTC	Mus musculus 13 days embryo head cDNA, RIKEN full-length enriched library, clone:3110040M04 product:unclassifiable, full insert sequence.	FALSE	---	---	---	---	---	---	---	---	---	-0.16829	0.003557	-0.140612	-0.009576	FALSE	FALSE
10350594	11.3566	11.4422	11.4781	11.455	11.4078	11.1429	11.4278	11.2506	Ivns1abp	influenza virus NS1A binding protein	NM_054102	RefSeq	Mus musculus influenza virus NS1A binding protein (Ivns1abp), transcript variant 2, mRNA.	FALSE	Mm.33764	---	---	GO:0005634 // GO:0005737 // GO:0005856	nucleus // cytoplasm // cytoskeleton	GO:0005515	protein binding	---	---	0.05125	-0.29934	-0.05031	-0.20448	FALSE	FALSE
10350614	7.15796	7.26538	7.33668	7.1532	7.26562	7.18554	7.31029	7.35642	1190005F20Rik	RIKEN cDNA 1190005F20 gene	NM_026876	RefSeq	Mus musculus RIKEN cDNA 1190005F20 gene (1190005F20Rik), mRNA.	FALSE	Mm.289373	GO:0007610 // GO:0008033 // GO:0008344 // GO:0030534	behavior // tRNA processing // adult locomotory behavior // adult behavior	GO:0005575 // GO:0005622	cellular_component // intracellular	GO:0003674 // GO:0003723 // GO:0004809 // GO:0008270 // GO:0046872	molecular_function // RNA binding // tRNA (guanine-N2-)-methyltransferase activity // zinc ion binding // metal ion binding	---	---	0.107656	-0.079846	-0.02639	0.203218	FALSE	FALSE
10350630	7.73698	7.88197	7.91705	7.99754	7.85208	7.77551	7.80827	7.85228	Fam129a	family with sequence similarity 129, member A	NM_022018	RefSeq	Mus musculus family with sequence similarity 129, member A (Fam129a), mRNA.	FALSE	Mm.157700	GO:0001933 // GO:0001934 // GO:0006417 // GO:0006950 // GO:0008150 // GO:0034976 // GO:0045727	negative regulation of protein amino acid phosphorylation // positive regulation of protein amino acid phosphorylation // regulation of translation // response to stress // biological_process // response to endoplasmic reticulum stress // positive regulation of translation	GO:0005575 // GO:0005737	cellular_component // cytoplasm	GO:0003674	molecular_function	---	---	0.115103	-0.106468	-0.108783	-0.145255	Increased	FALSE
10350646	8.94228	9.09483	9.16226	9.12578	9.05917	9.07944	9.23975	9.17531	Edem3	ER degradation enhancer, mannosidase alpha-like 3	NM_001039644	RefSeq	Mus musculus ER degradation enhancer, mannosidase alpha-like 3 (Edem3), mRNA.	FALSE	Mm.337691	GO:0006516 // GO:0006986 // GO:0043161	glycoprotein catabolic process // response to unfolded protein // proteasomal ubiquitin-dependent protein catabolic process	GO:0005783 // GO:0005788 // GO:0016020	endoplasmic reticulum // endoplasmic reticulum lumen // membrane	GO:0004569 // GO:0004571 // GO:0005509	glycoprotein endo-alpha-1,2-mannosidase activity // mannosyl-oligosaccharide 1,2-alpha-mannosidase activity // calcium ion binding	---	---	0.116892	-0.015391	0.077491	0.049534	FALSE	FALSE
10350668	4.52296	4.41452	4.4324	4.42659	4.09158	4.46814	4.61851	4.17285	Glt25d2	glycosyltransferase 25 domain containing 2	NM_177756	RefSeq	Mus musculus glycosyltransferase 25 domain containing 2 (Glt25d2), mRNA.	FALSE	Mm.23782	GO:0009103	lipopolysaccharide biosynthetic process	GO:0005783	endoplasmic reticulum	GO:0016740 // GO:0016757	transferase activity // transferase activity, transferring glycosyl groups	---	---	-0.431384	0.053627	0.186107	-0.253738	FALSE	FALSE
10350681	2.44174	2.43393	2.17315	2.26127	2.22328	2.489	2.27387	2.31388	Apobec4	apolipoprotein B mRNA editing enzyme, catalytic polypeptide-like 4 (putative)	NM_001081197	RefSeq	Mus musculus apolipoprotein B mRNA editing enzyme, catalytic polypeptide-like 4 (putative) (Apobec4), mRNA.	FALSE	Mm.158650	GO:0006397	mRNA processing	---	---	GO:0008270 // GO:0016787 // GO:0016814 // GO:0046872	zinc ion binding // hydrolase activity // hydrolase activity, acting on carbon-nitrogen (but not peptide) bonds, in cyclic amidines // metal ion binding	---	---	-0.218463	0.055071	0.100719	0.052612	FALSE	FALSE
10350684	10.2668	10.3369	10.2595	10.2525	10.2953	10.2267	10.154	10.2247	Arpc5	actin related protein 2/3 complex, subunit 5	NM_026369	RefSeq	Mus musculus actin related protein 2/3 complex, subunit 5 (Arpc5), mRNA.	FALSE	Mm.288974	GO:0030833	regulation of actin filament polymerization	GO:0005737 // GO:0005856 // GO:0005885 // GO:0030027 // GO:0042995	cytoplasm // cytoskeleton // Arp2/3 protein complex // lamellipodium // cell projection	GO:0003779	actin binding	---	---	0.02843	-0.11016	-0.10556	-0.02785	FALSE	FALSE
10350689	5.57808	5.57815	5.24489	5.19324	4.77841	5.49569	5.77474	5.31126	Ncf2	neutrophil cytosolic factor 2	NM_010877	RefSeq	Mus musculus neutrophil cytosolic factor 2 (Ncf2), mRNA.	FALSE	Mm.270307	GO:0006742 // GO:0006801 // GO:0042554	NADP catabolic process // superoxide metabolic process // superoxide anion generation	GO:0001669 // GO:0005737 // GO:0005829	acrosomal vesicle // cytoplasm // cytosol	GO:0005488 // GO:0005515 // GO:0016175 // GO:0016175 // GO:0048365	binding // protein binding // superoxide-generating NADPH oxidase activity // superoxide-generating NADPH oxidase activity // Rac GTPase binding	---	---	-0.799677	-0.082456	0.529854	0.118011	FALSE	FALSE
10350697	5.59354	4.97964	5.41947	5.41486	5.22125	5.204	5.29853	5.33235	Nmnat2	nicotinamide nucleotide adenylyltransferase 2	NM_175460	RefSeq	Mus musculus nicotinamide nucleotide adenylyltransferase 2 (Nmnat2), mRNA.	FALSE	Mm.40548	GO:0009058 // GO:0009435 // GO:0019363	biosynthetic process // NAD biosynthetic process // pyridine nucleotide biosynthetic process	GO:0005737 // GO:0005794	cytoplasm // Golgi apparatus	GO:0000166 // GO:0000309 // GO:0004515 // GO:0005524 // GO:0016740 // GO:0016779	nucleotide binding // nicotinamide-nucleotide adenylyltransferase activity // nicotinate-nucleotide adenylyltransferase activity // ATP binding // transferase activity // nucleotidyltransferase activity	---	---	-0.372285	0.224364	-0.120941	-0.08251	FALSE	FALSE
10350710	3.70866	3.72732	3.42748	3.77623	3.36858	3.39769	3.72942	3.16645	1700012A16Rik	RIKEN cDNA 1700012A16 gene	BC113157	GenBank	Mus musculus RIKEN cDNA 1700012A16 gene, mRNA (cDNA clone MGC:130601 IMAGE:40058375), complete cds.	FALSE	Mm.49460	---	---	---	---	---	---	---	---	-0.340084	-0.329628	0.30194	-0.609786	FALSE	FALSE
10350723	2.20959	2.03965	2.04506	1.83204	1.98608	1.87824	1.78887	1.93388	---	---	ENSMUST00000082501	ENSEMBL	ncrna:snoRNA chromosome:NCBIM37:1:155287209:155287348:1 gene:ENSMUSG00000064435	FALSE	---	---	---	---	---	---	---	---	---	-0.223511	-0.161409	-0.256192	0.101842	FALSE	FALSE
10350725	4.52734	4.61549	4.77164	4.78598	4.85636	4.85128	4.67667	4.52135	Rgs8	regulator of G-protein signaling 8	NM_026380	RefSeq	Mus musculus regulator of G-protein signaling 8 (Rgs8), mRNA.	FALSE	Mm.379143	GO:0007186 // GO:0009968	G-protein coupled receptor protein signaling pathway // negative regulation of signal transduction	---	---	GO:0004871 // GO:0005096	signal transducer activity // GTPase activator activity	---	---	0.329021	0.23579	-0.094973	-0.264625	Increased	Decreased
10350733	6.01563	5.71779	6.11271	5.93215	5.63976	5.86588	5.87621	5.87701	Rgs16	regulator of G-protein signaling 16	NM_011267	RefSeq	Mus musculus regulator of G-protein signaling 16 (Rgs16), mRNA.	FALSE	Mm.181709	GO:0007186 // GO:0009968	G-protein coupled receptor protein signaling pathway // negative regulation of signal transduction	GO:0005737	cytoplasm	GO:0004871 // GO:0005096	signal transducer activity // GTPase activator activity	---	---	-0.375869	0.148084	-0.236501	-0.055144	FALSE	Increased
10350742	8.79561	8.90265	8.71443	8.74707	8.67973	9.02522	8.80613	8.86008	Rnasel	ribonuclease L (2', 5'-oligoisoadenylate synthetase-dependent)	NM_011882	RefSeq	Mus musculus ribonuclease L (2', 5'-oligoisoadenylate synthetase-dependent) (Rnasel), mRNA.	FALSE	Mm.259254	GO:0006397 // GO:0006468	mRNA processing // protein amino acid phosphorylation	GO:0005737 // GO:0005739	cytoplasm // mitochondrion	GO:0000166 // GO:0003723 // GO:0004518 // GO:0004519 // GO:0004672 // GO:0005524 // GO:0008270 // GO:0016787 // GO:0016891 // GO:0046872	nucleotide binding // RNA binding // nuclease activity // endonuclease activity // protein kinase activity // ATP binding // zinc ion binding // hydrolase activity // endoribonuclease activity, producing 5'-phosphomonoesters // metal ion binding	---	---	-0.115875	0.122576	0.091708	0.113009	FALSE	FALSE
10350749	4.74731	4.80994	4.88904	4.52146	5.34402	4.93542	4.7107	4.8398	Gm5531	predicted gene 5531	NM_001008426	RefSeq	Mus musculus predicted gene 5531 (Gm5531), mRNA.	FALSE	Mm.229362	---	---	---	---	---	---	---	---	0.596706	0.125484	-0.178345	0.318337	FALSE	FALSE
10350751	3.65409	4.26997	4.0016	3.84308	4.00551	3.83671	4.00912	4.04573	Teddm1	transmembrane epididymal protein 1	NM_178244	RefSeq	Mus musculus transmembrane epididymal protein 1 (Teddm1), mRNA.	FALSE	Mm.453236	GO:0008150	biological_process	GO:0005575 // GO:0016020 // GO:0016021	cellular_component // membrane // integral to membrane	GO:0003674	molecular_function	---	---	0.351417	-0.433251	0.007513	0.202653	FALSE	FALSE
10350753	10.9758	11.0643	11.0229	10.9873	10.9402	10.8257	11.0643	10.9092	Glul	glutamate-ammonia ligase (glutamine synthetase)	NM_008131	RefSeq	Mus musculus glutamate-ammonia ligase (glutamine synthetase) (Glul), mRNA.	FALSE	Mm.210745	GO:0006542 // GO:0006807 // GO:0009749	glutamine biosynthetic process // nitrogen compound metabolic process // response to glucose stimulus	GO:0005622 // GO:0005737 // GO:0005739	intracellular // cytoplasm // mitochondrion	GO:0000166 // GO:0003824 // GO:0004356 // GO:0005524 // GO:0016874	nucleotide binding // catalytic activity // glutamate-ammonia ligase activity // ATP binding // ligase activity	---	---	-0.03559	-0.23859	0.04138	-0.07815	FALSE	FALSE
10350758	7.62113	7.89291	7.68467	7.58397	7.59685	7.05249	7.81403	7.27509	A930039A15Rik	RIKEN cDNA A930039A15 gene	AK080751	GenBank HTC	Mus musculus adult retina cDNA, RIKEN full-length enriched library, clone:A930039A15 product:hypothetical protein, full insert sequence.	FALSE	---	---	---	---	---	GO:0008270 // GO:0046872	zinc ion binding // metal ion binding	---	---	-0.024283	-0.840413	0.129359	-0.308884	FALSE	FALSE
10350760	4.32508	4.09167	4.57219	4.0936	3.92778	4.51221	4.2588	4.19132	---	---	ENSMUST00000086195	ENSEMBL	cdna:known chromosome:NCBIM37:1:156051227:156052804:1 gene:ENSMUSG00000066797	FALSE	---	---	---	---	---	---	---	---	---	-0.397297	0.420537	-0.313387	0.097721	FALSE	FALSE
10350766	7.0998	7.1998	7.08482	7.08241	6.96696	7.23337	6.97731	7.19935	Stx6	syntaxin 6	NM_021433	RefSeq	Mus musculus syntaxin 6 (Stx6), mRNA.	FALSE	Mm.66264	GO:0006810 // GO:0006886 // GO:0007032 // GO:0015031 // GO:0048193	transport // intracellular protein transport // endosome organization // protein transport // Golgi vesicle transport	GO:0005624 // GO:0005794 // GO:0005802 // GO:0016020 // GO:0016021	membrane fraction // Golgi apparatus // trans-Golgi network // membrane // integral to membrane	GO:0005484 // GO:0005515	SNAP receptor activity // protein binding	---	---	-0.132838	0.033562	-0.107511	0.116941	FALSE	FALSE
10350777	5.89497	6.00996	5.98339	6.02064	6.10776	6.07165	5.93757	5.96286	Acbd6	acyl-Coenzyme A binding domain containing 6	NM_028250	RefSeq	Mus musculus acyl-Coenzyme A binding domain containing 6 (Acbd6), transcript variant 1, mRNA.	FALSE	Mm.288249	GO:0008150	biological_process	GO:0005575 // GO:0005737	cellular_component // cytoplasm	GO:0000062 // GO:0003674 // GO:0005488	acyl-CoA binding // molecular_function // binding	---	---	0.212789	0.061687	-0.045816	-0.057781	FALSE	FALSE
10350790	6.26623	6.33878	5.98645	6.18852	6.1316	6.45684	6.40098	6.2558	Ifrg15	interferon alpha responsive gene	NM_001160180	RefSeq	Mus musculus interferon alpha responsive gene (Ifrg15), transcript variant 1, mRNA.	FALSE	Mm.253335	---	---	---	---	---	---	---	---	-0.134633	0.118062	0.414523	0.067283	FALSE	FALSE
10350792	8.83525	8.79594	8.66145	8.78202	8.73803	8.70269	8.96964	9.01836	Ifrg15	interferon alpha responsive gene	NM_001160181	RefSeq	Mus musculus interferon alpha responsive gene (Ifrg15), transcript variant 3, mRNA.	FALSE	Mm.253335	---	---	---	---	---	---	---	---	-0.097218	-0.09325	0.308189	0.23634	FALSE	FALSE
10350800	8.25486	8.41691	8.44279	8.43126	8.4629	8.4846	8.67705	8.7347	Tor1aip2	torsin A interacting protein 2	NM_172843	RefSeq	Mus musculus torsin A interacting protein 2 (Tor1aip2), mRNA.	FALSE	---	---	---	GO:0005783	endoplasmic reticulum	GO:0005515	protein binding	---	---	0.20804	0.067681	0.234264	0.303438	FALSE	Increased
10350806	4.27887	4.61147	4.57315	5.04808	4.91721	5.01354	4.87847	4.69826	Nphs2	nephrosis 2 homolog, podocin (human)	NM_130456	RefSeq	Mus musculus nephrosis 2 homolog, podocin (human) (Nphs2), mRNA.	FALSE	Mm.289099	---	---	GO:0005886 // GO:0016020 // GO:0016021	plasma membrane // membrane // integral to membrane	GO:0005515	protein binding	---	---	0.638339	0.402075	0.305321	-0.349821	FALSE	FALSE
10350816	10.0778	9.79092	9.76643	9.82048	9.85551	9.79582	9.63432	9.87074	Rpl35	ribosomal protein L35	NM_025592	RefSeq	Mus musculus ribosomal protein L35 (Rpl35), mRNA.	FALSE	Mm.345333	GO:0006412 // GO:0008150	translation // biological_process	GO:0005575 // GO:0005622 // GO:0005840 // GO:0030529	cellular_component // intracellular // ribosome // ribonucleoprotein complex	GO:0003674 // GO:0003735	molecular_function // structural constituent of ribosome	---	---	-0.222291	0.004899	-0.132107	0.050253	FALSE	FALSE
10350819	9.66695	9.72802	9.7142	9.76322	9.72331	9.57272	9.65779	9.69065	Csnk2a1	casein kinase 2, alpha 1 polypeptide	NM_007788	RefSeq	Mus musculus casein kinase 2, alpha 1 polypeptide (Csnk2a1), mRNA.	FALSE	Mm.23692	GO:0006468 // GO:0016055 // GO:0046777	protein amino acid phosphorylation // Wnt receptor signaling pathway // protein amino acid autophosphorylation	GO:0005956	protein kinase CK2 complex	GO:0000166 // GO:0004672 // GO:0004674 // GO:0005515 // GO:0005524 // GO:0008013 // GO:0016301 // GO:0016740 // GO:0019888	nucleotide binding // protein kinase activity // protein serine/threonine kinase activity // protein binding // ATP binding // beta-catenin binding // kinase activity // transferase activity // protein phosphatase regulator activity	---	---	0.05636	-0.155303	-0.056412	-0.072573	FALSE	FALSE
10350823	6.74176	6.8796	6.7766	6.87564	6.58784	6.84296	6.78401	6.72431	Abl2	v-abl Abelson murine leukemia viral oncogene homolog 2 (arg, Abelson-related gene)	NM_001136104	RefSeq	Mus musculus v-abl Abelson murine leukemia viral oncogene homolog 2 (arg, Abelson-related gene) (Abl2), transcript variant 1, mRNA.	FALSE	Mm.329515	GO:0006468 // GO:0007015 // GO:0007155 // GO:0018108 // GO:0051017	protein amino acid phosphorylation // actin filament organization // cell adhesion // peptidyl-tyrosine phosphorylation // actin filament bundle formation	GO:0005737 // GO:0005856 // GO:0015629 // GO:0016023	cytoplasm // cytoskeleton // actin cytoskeleton // cytoplasmic membrane-bounded vesicle	GO:0000166 // GO:0000287 // GO:0004672 // GO:0004713 // GO:0004715 // GO:0005515 // GO:0005524 // GO:0016301 // GO:0016740 // GO:0030145 // GO:0046872	nucleotide binding // magnesium ion binding // protein kinase activity // protein tyrosine kinase activity // non-membrane spanning protein tyrosine kinase activity // protein binding // ATP binding // kinase activity // transferase activity // manganese ion binding // metal ion binding	---	---	-0.153919	-0.036645	0.007412	-0.151331	FALSE	FALSE
10350838	8.4379	8.03668	8.16676	8.3553	8.41177	8.32933	8.46223	8.31664	2810417H13Rik	RIKEN cDNA 2810417H13 gene	NM_026515	RefSeq	Mus musculus RIKEN cDNA 2810417H13 gene (2810417H13Rik), mRNA.	FALSE	Mm.351273	---	---	GO:0005634 // GO:0005739	nucleus // mitochondrion	---	---	---	---	-0.026138	0.292653	0.295469	-0.038655	FALSE	FALSE
10350840	4.6417	4.76527	5.1743	4.69739	5.01044	4.68812	4.42275	4.50483	Angptl1	angiopoietin-like 1	NM_028333	RefSeq	Mus musculus angiopoietin-like 1 (Angptl1), mRNA.	FALSE	Mm.389206	GO:0007165 // GO:0007169	signal transduction // transmembrane receptor protein tyrosine kinase signaling pathway	GO:0005576 // GO:0005615	extracellular region // extracellular space	GO:0005102	receptor binding	---	---	0.368733	-0.077149	-0.75155	-0.192565	FALSE	FALSE
10350846	2.63453	2.71067	2.51759	2.8982	2.82681	2.60919	2.79145	2.83079	Gm10531	predicted gene 10531	ENSMUST00000097519	ENSEMBL	Putative uncharacterized protein gene:ENSMUSG00000073531	FALSE	---	---	---	---	---	---	---	---	---	0.192279	-0.101482	0.273859	-0.067407	FALSE	FALSE
10350848	5.82561	5.80218	5.80785	5.83704	5.67838	5.84575	5.93168	5.99212	2810025M15Rik	RIKEN cDNA 2810025M15 gene	BC055845	GenBank	Mus musculus RIKEN cDNA 2810025M15 gene, mRNA (cDNA clone MGC:67868 IMAGE:3585495), complete cds.	FALSE	Mm.286863	---	---	---	---	---	---	---	---	-0.147231	0.043571	0.123829	0.155087	FALSE	Increased
10350853	6.81166	6.73896	6.68949	6.67305	6.48559	6.79425	6.34436	6.67602	---	---	BC045198	GenBank	Mus musculus cDNA sequence BC026585, mRNA (cDNA clone MGC:49259 IMAGE:5065108), complete cds.	FALSE	---	---	---	---	---	---	---	---	---	-0.326072	0.055284	-0.345133	0.002977	Decreased	FALSE
10350864	6.99238	7.04174	7.2512	7.22866	7.28056	7.02763	7.14303	7.2952	Sec16b	SEC16 homolog B (S. cerevisiae)	NM_033354	RefSeq	Mus musculus SEC16 homolog B (S. cerevisiae) (Sec16b), transcript variant 1, mRNA.	FALSE	Mm.87114	GO:0006810 // GO:0008150 // GO:0015031 // GO:0016192	transport // biological_process // protein transport // vesicle-mediated transport	GO:0005575 // GO:0005783 // GO:0005794 // GO:0016020	cellular_component // endoplasmic reticulum // Golgi apparatus // membrane	GO:0003674	molecular_function	---	---	0.28818	-0.014104	-0.108171	0.066541	FALSE	FALSE
10350894	5.83197	5.64779	6.06207	5.32803	5.44526	5.47037	5.94821	5.41599	---	---	GENSCAN00000036350	ENSEMBL	cdna:Genscan chromosome:NCBIM37:1:159526435:159551603:1	FALSE	---	---	---	---	---	---	---	---	---	-0.386704	-0.177421	-0.113865	0.087964	FALSE	FALSE
10350896	5.19296	5.15145	5.17444	5.11747	5.11072	4.98163	5.26553	5.13887	Astn1	astrotactin 1	NM_007495	RefSeq	Mus musculus astrotactin 1 (Astn1), mRNA.	FALSE	Mm.329586	GO:0007155 // GO:0007626 // GO:0016337 // GO:0016477	cell adhesion // locomotory behavior // cell-cell adhesion // cell migration	GO:0016020 // GO:0016021	membrane // integral to membrane	GO:0005515	protein binding	---	---	-0.082243	-0.169821	0.091088	0.021403	FALSE	FALSE
10350921	2.25774	2.10985	2.12912	1.70781	1.84438	1.91305	1.83643	1.94401	---	---	mmu-mir-488	miRBase Micro RNA Database	MI0004633 Mus musculus miR-488 stem-loop	FALSE	---	---	---	---	---	---	---	---	---	-0.41336	-0.196802	-0.292696	0.236202	FALSE	FALSE
10350923	8.5623	8.52094	8.54915	8.55063	8.56693	8.54637	8.54179	8.54083	Rfwd2	ring finger and WD repeat domain 2	NM_011931	RefSeq	Mus musculus ring finger and WD repeat domain 2 (Rfwd2), mRNA.	FALSE	Mm.328135	GO:0008150 // GO:0019941	biological_process // modification-dependent protein catabolic process	GO:0005575 // GO:0005634 // GO:0005737	cellular_component // nucleus // cytoplasm	GO:0003674 // GO:0005515 // GO:0008270 // GO:0016874 // GO:0046872	molecular_function // protein binding // zinc ion binding // ligase activity // metal ion binding	---	---	0.004631	0.025425	-0.007354	-0.009799	FALSE	Decreased
10350951	4.45809	4.84809	4.46845	4.4963	4.48887	4.27733	4.3982	4.32986	Tnr	tenascin R	NM_022312	RefSeq	Mus musculus tenascin R (Tnr), mRNA.	FALSE	Mm.44701 // Mm.444966	GO:0007155 // GO:0007165 // GO:0030198	cell adhesion // signal transduction // extracellular matrix organization	GO:0005576 // GO:0005578 // GO:0009986 // GO:0045121	extracellular region // proteinaceous extracellular matrix // cell surface // membrane raft	GO:0005102 // GO:0005515 // GO:0046625	receptor binding // protein binding // sphingolipid binding	---	---	0.030779	-0.570758	-0.070257	-0.166438	FALSE	FALSE
10350975	4.64068	4.6806	4.82318	4.52738	4.70432	4.5844	4.49487	4.85207	Gm10530	predicted gene 10530	ENSMUST00000097514	ENSEMBL	Putative uncharacterized protein (Fragment) gene:ENSMUSG00000073528	FALSE	---	---	---	---	---	---	---	---	---	0.06364	-0.096195	-0.328311	0.324691	FALSE	FALSE
10350977	7.44121	7.4529	7.39708	7.42895	7.42768	7.49323	7.41164	7.59527	4930523C07Rik	RIKEN cDNA 4930523C07 gene	NM_001162896	RefSeq	Mus musculus RIKEN cDNA 4930523C07 gene (4930523C07Rik), mRNA.	FALSE	Mm.171518	---	---	---	---	---	---	---	---	-0.013534	0.040332	0.014562	0.166322	FALSE	FALSE
10350985	7.49843	7.57802	7.50782	7.63406	7.61798	7.57256	7.46898	7.51566	Mrps14	mitochondrial ribosomal protein S14	NM_025474	RefSeq	Mus musculus mitochondrial ribosomal protein S14 (Mrps14), nuclear gene encoding mitochondrial protein, mRNA.	FALSE	Mm.29599	GO:0006412	translation	GO:0005622 // GO:0005739 // GO:0005763 // GO:0005840 // GO:0030529	intracellular // mitochondrion // mitochondrial small ribosomal subunit // ribosome // ribonucleoprotein complex	GO:0003735	structural constituent of ribosome	---	---	0.119556	-0.005465	-0.038834	-0.118403	FALSE	FALSE
10350990	10.3821	10.3235	10.2244	10.3362	10.271	10.4892	10.3093	10.3119	Rpl23a	ribosomal protein L23a	NM_207523	RefSeq	Mus musculus ribosomal protein L23a (Rpl23a), mRNA.	FALSE	Mm.22723 // Mm.304790 // Mm.352675	GO:0006412 // GO:0008150	translation // biological_process	GO:0005575 // GO:0005622 // GO:0005840 // GO:0030529	cellular_component // intracellular // ribosome // ribonucleoprotein complex	GO:0000166 // GO:0003674 // GO:0003723 // GO:0003735 // GO:0019843	nucleotide binding // molecular_function // RNA binding // structural constituent of ribosome // rRNA binding	---	---	-0.11106	0.16563	0.08492	-0.02432	FALSE	FALSE
10350992	8.61524	8.77839	8.87447	8.92943	8.78385	8.71835	8.97169	9.04095	Rc3h1	RING CCCH (C3H) domains 1	NM_001024952	RefSeq	Mus musculus RING CCCH (C3H) domains 1 (Rc3h1), mRNA.	FALSE	Mm.329667	GO:0045623	negative regulation of T-helper cell differentiation	GO:0005737	cytoplasm	GO:0003676 // GO:0003723 // GO:0005515 // GO:0008270 // GO:0046872	nucleic acid binding // RNA binding // protein binding // zinc ion binding // metal ion binding	---	---	0.168611	-0.060035	0.09722	0.111521	Increased	FALSE
10351013	8.30472	8.39683	8.45799	8.50801	8.46429	8.28726	8.63028	8.59264	Rc3h1	RING CCCH (C3H) domains 1	NM_001024952	RefSeq	Mus musculus RING CCCH (C3H) domains 1 (Rc3h1), mRNA.	FALSE	Mm.329667	GO:0045623	negative regulation of T-helper cell differentiation	GO:0005737	cytoplasm	GO:0003676 // GO:0003723 // GO:0005515 // GO:0008270 // GO:0046872	nucleic acid binding // RNA binding // protein binding // zinc ion binding // metal ion binding	---	---	0.15957	-0.109572	0.172288	0.084628	Increased	FALSE
10351015	4.48759	4.42744	4.42608	4.52809	4.44935	4.72506	4.60626	4.57205	Serpinc1	serine (or cysteine) peptidase inhibitor, clade C (antithrombin), member 1	NM_080844	RefSeq	Mus musculus serine (or cysteine) peptidase inhibitor, clade C (antithrombin), member 1 (Serpinc1), mRNA.	FALSE	Mm.260770	GO:0007596	blood coagulation	GO:0005576	extracellular region	GO:0004867 // GO:0008201 // GO:0030414	serine-type endopeptidase inhibitor activity // heparin binding // peptidase inhibitor activity	---	---	-0.038246	0.297612	0.180178	0.043956	FALSE	FALSE
10351026	8.4385	8.415	8.40587	8.40196	8.23128	8.40383	8.41779	8.27686	Gas5	growth arrest specific 5	NR_002840	RefSeq	Mus musculus growth arrest specific 5 (Gas5), non-coding RNA.	FALSE	Mm.270065	---	---	---	---	---	---	---	---	-0.20722	-0.011172	0.01192	-0.125097	Decreased	FALSE
10351035	6.64838	6.88102	6.99934	6.94655	7.07467	7.01597	6.67278	7.0574	Gas5	growth arrest specific 5	NR_002840	RefSeq	Mus musculus growth arrest specific 5 (Gas5), non-coding RNA.	FALSE	Mm.270065	---	---	---	---	---	---	---	---	0.426287	0.134951	-0.32656	0.110844	FALSE	FALSE
10351037	9.84138	9.80444	9.66628	9.77294	9.85691	10.0201	9.84543	9.68541	Gas5	growth arrest specific 5	NR_002840	RefSeq	Mus musculus growth arrest specific 5 (Gas5), non-coding RNA.	FALSE	Mm.270065	---	---	---	---	---	---	---	---	0.01553	0.215699	0.179155	-0.087528	FALSE	FALSE
10351039	3.85051	4.29371	4.44549	4.34084	4.81622	4.28533	4.40686	4.39997	Gas5	growth arrest specific 5	NR_002840	RefSeq	Mus musculus growth arrest specific 5 (Gas5), non-coding RNA.	FALSE	Mm.270065	---	---	---	---	---	---	---	---	0.965709	-0.008376	-0.038636	0.059132	FALSE	FALSE
10351041	5.38447	5.50034	5.5665	5.54345	5.69691	5.61944	5.42059	5.77051	---	---	ENSMUST00000083801	ENSEMBL	ncrna:snoRNA chromosome:NCBIM37:1:162967732:162967812:1 gene:ENSMUSG00000065735	FALSE	---	---	---	---	---	---	---	---	---	0.312448	0.1191	-0.145911	0.227062	FALSE	FALSE
10351043	6.34961	6.2965	6.46361	6.45853	6.61566	6.42114	6.26555	6.28133	---	---	FM991905	GenBank	Mus musculus D47 snoRNA, strain C57BL/6J.	FALSE	---	---	---	---	---	---	---	---	---	0.266058	0.124643	-0.198057	-0.177199	FALSE	FALSE
10351045	4.40863	4.81976	4.72107	4.94608	5.23106	4.60265	4.70852	4.89114	---	---	FM991906	GenBank	Mus musculus D81 snoRNA, strain C57BL/6J.	FALSE	---	---	---	---	---	---	---	---	---	0.822433	-0.217104	-0.012554	-0.054935	FALSE	FALSE
10351047	5.33135	4.80567	5.10224	5.31181	5.65765	5.1867	4.97544	4.86889	Cenpl	centromere protein L	NM_027429	RefSeq	Mus musculus centromere protein L (Cenpl), transcript variant 2, mRNA.	FALSE	Mm.248212	---	---	GO:0000775 // GO:0005634 // GO:0005694	chromosome, centromeric region // nucleus // chromosome	---	---	---	---	0.326303	0.381031	-0.126804	-0.442921	FALSE	Decreased
10351056	4.26253	4.26474	4.62271	4.36697	3.85272	4.18192	4.40592	4.20982	Ankrd45	ankyrin repeat domain 45	BC049713	GenBank	Mus musculus ankyrin repeat domain 45, mRNA (cDNA clone MGC:58667 IMAGE:6741553), complete cds.	FALSE	Mm.38830	---	---	---	---	---	---	---	---	-0.409812	-0.082823	-0.216794	-0.157151	FALSE	FALSE
10351063	6.79673	6.75685	6.73366	6.8567	6.67643	6.7344	6.84535	6.29378	---	---	GENSCAN00000035901	ENSEMBL	cdna:Genscan chromosome:NCBIM37:1:163081124:163167441:1	FALSE	---	---	---	---	---	---	---	---	---	-0.120302	-0.022455	0.111692	-0.562915	FALSE	FALSE
10351065	2.69859	3.08061	2.81788	2.66044	2.76288	2.8982	2.88647	2.761	---	---	GENSCAN00000035901	ENSEMBL	cdna:Genscan chromosome:NCBIM37:1:163081124:163167441:1	FALSE	---	---	---	---	---	---	---	---	---	0.064292	-0.182406	0.068591	0.100569	FALSE	FALSE
10351095	2.99032	2.99483	3.07885	3.15518	3.2701	2.74191	3.0737	3.27127	Tnfsf4	tumor necrosis factor (ligand) superfamily, member 4	NM_009452	RefSeq	Mus musculus tumor necrosis factor (ligand) superfamily, member 4 (Tnfsf4), mRNA.	FALSE	Mm.4994	GO:0006954 // GO:0006955 // GO:0008203 // GO:0032582 // GO:0043433 // GO:0050710 // GO:0051024	inflammatory response // immune response // cholesterol metabolic process // negative regulation of gene-specific transcription // negative regulation of transcription factor activity // negative regulation of cytokine secretion // positive regulation of immunoglobulin secretion	GO:0005615 // GO:0016020 // GO:0016021	extracellular space // membrane // integral to membrane	GO:0005125 // GO:0005164 // GO:0005515	cytokine activity // tumor necrosis factor receptor binding // protein binding	---	---	0.279782	-0.252922	-0.005155	0.11608	Increased	FALSE
10351099	3.28646	3.20379	2.90054	3.1767	2.81528	3.35545	3.25235	3.04961	Tnfsf18	tumor necrosis factor (ligand) superfamily, member 18	NM_183391	RefSeq	Mus musculus tumor necrosis factor (ligand) superfamily, member 18 (Tnfsf18), mRNA.	FALSE	Mm.276823	---	---	---	---	GO:0004872	receptor activity	---	---	-0.471176	0.151667	0.35181	-0.127094	FALSE	FALSE
10351107	5.95338	6.09204	6.07738	5.88954	6.11315	6.12038	6.08081	5.91486	Pigc	phosphatidylinositol glycan anchor biosynthesis, class C	NM_026078	RefSeq	Mus musculus phosphatidylinositol glycan anchor biosynthesis, class C (Pigc), transcript variant 1, mRNA.	FALSE	Mm.45106	GO:0006506	GPI anchor biosynthetic process	GO:0005783 // GO:0016020 // GO:0016021	endoplasmic reticulum // membrane // integral to membrane	GO:0016740 // GO:0016757 // GO:0017176	transferase activity // transferase activity, transferring glycosyl groups // phosphatidylinositol N-acetylglucosaminyltransferase activity	---	---	0.159761	0.028332	0.003436	0.025323	FALSE	FALSE
10351111	4.65349	4.77489	4.95637	4.65542	4.58995	4.27973	4.52032	4.53819	Dnm3os	dynamin 3, opposite strand	NR_002870	RefSeq	Mus musculus dynamin 3, opposite strand (Dnm3os), non-coding RNA.	FALSE	Mm.383186	---	---	---	---	---	---	---	---	-0.063542	-0.495154	-0.436049	-0.117228	FALSE	FALSE
10351117	4.19302	4.06903	4.41032	4.25324	4.04019	3.92661	4.35303	3.96243	Dnm3	dynamin 3	NM_001038619	RefSeq	Mus musculus dynamin 3 (Dnm3), transcript variant 1, mRNA.	FALSE	Mm.441620	GO:0006897 // GO:0008150	endocytosis // biological_process	GO:0005737 // GO:0005739 // GO:0005856 // GO:0005874	cytoplasm // mitochondrion // cytoskeleton // microtubule	GO:0000166 // GO:0003674 // GO:0003774 // GO:0003924 // GO:0005525 // GO:0016787	nucleotide binding // molecular_function // motor activity // GTPase activity // GTP binding // hydrolase activity	---	---	-0.152829	-0.142414	-0.057288	-0.290808	FALSE	FALSE
10351119	7.53291	7.611	7.57796	7.47638	7.48357	7.42998	7.50352	7.37613	Vamp4	vesicle-associated membrane protein 4	NM_016796	RefSeq	Mus musculus vesicle-associated membrane protein 4 (Vamp4), mRNA.	FALSE	Mm.10699	GO:0008150 // GO:0016192	biological_process // vesicle-mediated transport	GO:0005794 // GO:0016020 // GO:0016021	Golgi apparatus // membrane // integral to membrane	GO:0003674	molecular_function	---	---	-0.049337	-0.181023	-0.07444	-0.100256	FALSE	FALSE
10351131	3.21122	3.26345	2.99521	3.17587	2.90337	3.60383	3.3528	3.4579	Myoc	myocilin	NM_010865	RefSeq	Mus musculus myocilin (Myoc), mRNA.	FALSE	Mm.10694	---	---	GO:0005576 // GO:0005615 // GO:0005615 // GO:0005783 // GO:0005929 // GO:0016020 // GO:0042995	extracellular region // extracellular space // extracellular space // endoplasmic reticulum // cilium // membrane // cell projection	GO:0005515	protein binding	---	---	-0.307851	0.340384	0.35759	0.282031	FALSE	FALSE
10351138	6.76311	6.48425	6.46452	6.57931	6.38145	6.44352	6.43899	6.4108	Gm7549	ribosomal protein SA pseudogene	XR_031476	RefSeq	PREDICTED: Mus musculus similar to hCG31107 (LOC665237), misc RNA.	FALSE	---	---	---	---	---	---	---	---	---	-0.381665	-0.040737	-0.025528	-0.168512	FALSE	FALSE
10351140	6.90132	6.99091	6.91537	6.93942	7.11635	6.80673	6.86083	6.95219	Kifap3	kinesin-associated protein 3	NM_010629	RefSeq	Mus musculus kinesin-associated protein 3 (Kifap3), mRNA.	FALSE	Mm.4651	GO:0007017 // GO:0007266 // GO:0008104 // GO:0008285 // GO:0046587	microtubule-based process // Rho protein signal transduction // protein localization // negative regulation of cell proliferation // positive regulation of calcium-dependent cell-cell adhesion	GO:0005871 // GO:0016939	kinesin complex // kinesin II complex	GO:0005083 // GO:0005089 // GO:0005488 // GO:0005515 // GO:0019894	small GTPase regulator activity // Rho guanyl-nucleotide exchange factor activity // binding // protein binding // kinesin binding	---	---	0.215033	-0.184175	-0.054536	0.012768	FALSE	FALSE
10351163	7.31718	7.30287	7.18679	7.32541	7.31801	7.41009	7.34134	7.36612	Scyl3	SCY1-like 3 (S. cerevisiae)	NM_028776	RefSeq	Mus musculus SCY1-like 3 (S. cerevisiae) (Scyl3), mRNA.	FALSE	Mm.389213	GO:0006468	protein amino acid phosphorylation	GO:0005737 // GO:0005794 // GO:0042995	cytoplasm // Golgi apparatus // cell projection	GO:0004672 // GO:0005524	protein kinase activity // ATP binding	---	---	0.000831	0.107216	0.154546	0.040705	FALSE	FALSE
10351179	6.29077	6.54253	6.19694	6.1994	6.38673	5.98854	6.19387	6.33198	2810422O20Rik	RIKEN cDNA 2810422O20 gene	BC050143	GenBank	Mus musculus RIKEN cDNA 2810422O20 gene, mRNA (cDNA clone MGC:60987 IMAGE:30016117), complete cds.	FALSE	Mm.27284	---	---	---	---	---	---	---	---	0.095964	-0.553997	-0.003075	0.132573	FALSE	FALSE
10351182	4.82904	5.15749	4.93802	4.87637	5.10136	4.99202	5.29055	5.07868	Sele	selectin, endothelial cell	NM_011345	RefSeq	Mus musculus selectin, endothelial cell (Sele), mRNA.	FALSE	Mm.5245	GO:0002687 // GO:0007155	positive regulation of leukocyte migration // cell adhesion	GO:0016020 // GO:0016021	membrane // integral to membrane	GO:0005488 // GO:0005515 // GO:0005529	binding // protein binding // sugar binding	---	---	0.272324	-0.16547	0.352535	0.202304	FALSE	FALSE
10351197	4.15693	4.18518	4.09853	4.03503	3.96178	4.35656	4.39668	4.09116	Sell	selectin, lymphocyte	NM_011346	RefSeq	Mus musculus selectin, lymphocyte (Sell), mRNA.	FALSE	Mm.1461	GO:0007155 // GO:0033198	cell adhesion // response to ATP	GO:0005886 // GO:0009897 // GO:0016020 // GO:0016021	plasma membrane // external side of plasma membrane // membrane // integral to membrane	GO:0005488 // GO:0005515 // GO:0005529	binding // protein binding // sugar binding	---	---	-0.195144	0.171382	0.298146	0.056128	FALSE	FALSE
10351206	4.94358	5.29148	4.76391	4.87602	4.72626	5.26639	4.60611	4.62427	Selp	selectin, platelet	NM_011347	RefSeq	Mus musculus selectin, platelet (Selp), mRNA.	FALSE	Mm.3337	GO:0002687 // GO:0002687 // GO:0006954 // GO:0007155 // GO:0007157 // GO:0007159 // GO:0050901	positive regulation of leukocyte migration // positive regulation of leukocyte migration // inflammatory response // cell adhesion // heterophilic cell adhesion // leukocyte adhesion // leukocyte tethering or rolling	GO:0005624 // GO:0009897 // GO:0016020 // GO:0016021 // GO:0031092	membrane fraction // external side of plasma membrane // membrane // integral to membrane // platelet alpha granule membrane	GO:0001948 // GO:0005488 // GO:0005515 // GO:0005529 // GO:0033691 // GO:0048306	glycoprotein binding // binding // protein binding // sugar binding // sialic acid binding // calcium-dependent protein binding	---	---	-0.217313	-0.025091	-0.157795	-0.251744	FALSE	FALSE
10351224	6.57951	6.70413	6.78809	6.81071	6.62802	6.88596	6.66229	6.74741	F5	coagulation factor V	NM_007976	RefSeq	Mus musculus coagulation factor V (F5), mRNA.	FALSE	Mm.12900	GO:0007155 // GO:0007596 // GO:0007596 // GO:0008015	cell adhesion // blood coagulation // blood coagulation // blood circulation	GO:0005576 // GO:0005615 // GO:0031091	extracellular region // extracellular space // platelet alpha granule	GO:0003674 // GO:0005507 // GO:0005509 // GO:0016491 // GO:0046872	molecular_function // copper ion binding // calcium ion binding // oxidoreductase activity // metal ion binding	GenMAPP	Blood_Clotting_Cascade	0.04851	0.181839	-0.125797	-0.063297	Increased	FALSE
10351259	7.86498	8.19834	8.12959	8.06159	7.92513	7.90731	8.19502	8.02728	Slc19a2	solute carrier family 19 (thiamine transporter), member 2	NM_054087	RefSeq	Mus musculus solute carrier family 19 (thiamine transporter), member 2 (Slc19a2), mRNA.	FALSE	Mm.35444	GO:0015888	thiamin transport	GO:0005886	plasma membrane	GO:0015234	thiamin transmembrane transporter activity	---	---	0.060152	-0.291032	0.06543	-0.034309	FALSE	FALSE
10351269	6.99829	6.76504	6.82825	6.6505	7.02749	6.88377	6.92215	6.62263	4930455F23Rik	RIKEN cDNA 4930455F23 gene	NM_029115	RefSeq	Mus musculus RIKEN cDNA 4930455F23 gene (4930455F23Rik), mRNA.	FALSE	Mm.167258	---	---	---	---	---	---	---	---	0.029194	0.11873	0.093895	-0.027871	FALSE	FALSE
10351277	6.64576	6.81312	6.54798	6.53986	6.71619	6.5723	6.47189	6.67251	Nme7	non-metastatic cells 7, protein expressed in (nucleoside-diphosphate kinase)	NM_138314	RefSeq	Mus musculus non-metastatic cells 7, protein expressed in (nucleoside-diphosphate kinase) (Nme7), transcript variant 1, mRNA.	FALSE	Mm.219428	GO:0006183 // GO:0006228 // GO:0006241 // GO:0009117	GTP biosynthetic process // UTP biosynthetic process // CTP biosynthetic process // nucleotide metabolic process	---	---	GO:0000166 // GO:0000287 // GO:0004550 // GO:0005524 // GO:0016301 // GO:0016740 // GO:0046872	nucleotide binding // magnesium ion binding // nucleoside diphosphate kinase activity // ATP binding // kinase activity // transferase activity // metal ion binding	---	---	0.070431	-0.240825	-0.076095	0.132651	FALSE	FALSE
10351293	8.67222	8.52744	8.55306	8.66145	8.44375	8.4148	8.27095	8.42751	Dpt	dermatopontin	NM_019759	RefSeq	Mus musculus dermatopontin (Dpt), mRNA.	FALSE	Mm.28935	GO:0007155 // GO:0008285 // GO:0030199	cell adhesion // negative regulation of cell proliferation // collagen fibril organization	GO:0005575 // GO:0005576 // GO:0005578	cellular_component // extracellular region // proteinaceous extracellular matrix	GO:0003674 // GO:0005515	molecular_function // protein binding	---	---	-0.228471	-0.112633	-0.282104	-0.233942	FALSE	FALSE
10351298	5.32905	5.49876	5.39561	5.31503	5.00141	5.36922	5.55584	5.25291	Gpr161	G protein-coupled receptor 161	NM_001081126	RefSeq	Mus musculus G protein-coupled receptor 161 (Gpr161), mRNA.	FALSE	Mm.329929	GO:0007165 // GO:0007186 // GO:0007275	signal transduction // G-protein coupled receptor protein signaling pathway // multicellular organismal development	GO:0005886 // GO:0016020 // GO:0016021	plasma membrane // membrane // integral to membrane	GO:0004871 // GO:0004872 // GO:0004930	signal transducer activity // receptor activity // G-protein coupled receptor activity	---	---	-0.327636	-0.129542	0.160223	-0.06212	FALSE	FALSE
10351304	8.25091	8.19572	8.25112	8.25597	8.16456	8.02317	8.1558	8.07401	Brp44	brain protein 44	NM_027430	RefSeq	Mus musculus brain protein 44 (Brp44), mRNA.	FALSE	Mm.195625	---	---	GO:0005739	mitochondrion	---	---	---	---	-0.086355	-0.172546	-0.095317	-0.181959	FALSE	FALSE
10351310	3.30962	3.01513	3.38205	3.13857	3.16926	3.18321	3.05619	3.18243	Adcy10	adenylate cyclase 10	NM_173029	RefSeq	Mus musculus adenylate cyclase 10 (Adcy10), mRNA.	FALSE	Mm.66952	GO:0006171 // GO:0007242 // GO:0007283 // GO:0009190	cAMP biosynthetic process // intracellular signaling cascade // spermatogenesis // cyclic nucleotide biosynthetic process	GO:0005737 // GO:0005856 // GO:0005886 // GO:0016020	cytoplasm // cytoskeleton // plasma membrane // membrane	GO:0000166 // GO:0000287 // GO:0004016 // GO:0005524 // GO:0016829 // GO:0016849 // GO:0046872	nucleotide binding // magnesium ion binding // adenylate cyclase activity // ATP binding // lyase activity // phosphorus-oxygen lyase activity // metal ion binding	---	---	-0.140364	0.168074	-0.325861	0.043859	FALSE	FALSE
10351345	2.90377	2.18799	2.99382	2.60964	2.37409	2.37249	2.12792	2.50972	---	---	GENSCAN00000018896	ENSEMBL	cdna:Genscan chromosome:NCBIM37:1:167370907:167505895:1	FALSE	---	---	---	---	---	---	---	---	---	-0.529683	0.184503	-0.865897	-0.099922	FALSE	FALSE
10351347	8.89613	8.90468	8.81648	8.69126	8.80205	8.869	8.73109	8.84303	Creg1	cellular repressor of E1A-stimulated genes 1	NM_011804	RefSeq	Mus musculus cellular repressor of E1A-stimulated genes 1 (Creg1), mRNA.	FALSE	Mm.294885	GO:0006355 // GO:0040008	regulation of transcription, DNA-dependent // regulation of growth	GO:0005576 // GO:0005667	extracellular region // transcription factor complex	GO:0008134	transcription factor binding	---	---	-0.094079	-0.035682	-0.085391	0.151763	FALSE	FALSE
10351353	4.51743	4.51516	4.64535	4.56445	4.45962	4.7691	4.49178	4.41259	Cd247	CD247 antigen	NM_001113394	RefSeq	Mus musculus CD247 antigen (Cd247), transcript variant kappa, mRNA.	FALSE	Mm.217308	GO:0007166 // GO:0050852	cell surface receptor linked signal transduction // T cell receptor signaling pathway	GO:0005737 // GO:0005886 // GO:0016020 // GO:0016021 // GO:0042101 // GO:0042105	cytoplasm // plasma membrane // membrane // integral to membrane // T cell receptor complex // alpha-beta T cell receptor complex	GO:0004872 // GO:0004888 // GO:0005515 // GO:0005515	receptor activity // transmembrane receptor activity // protein binding // protein binding	---	---	-0.057804	0.253942	-0.153576	-0.151852	FALSE	FALSE
10351368	8.92748	8.92427	8.78975	9.08526	9.0123	9.18903	8.60807	9.08082	Gpa33	glycoprotein A33 (transmembrane)	NM_021610	RefSeq	Mus musculus glycoprotein A33 (transmembrane) (Gpa33), mRNA.	FALSE	Mm.46357	---	---	GO:0005886 // GO:0016020 // GO:0016021	plasma membrane // membrane // integral to membrane	---	---	---	---	0.084821	0.264753	-0.181676	-0.004438	FALSE	FALSE
10351380	4.67664	4.60279	4.49697	4.58462	4.46401	4.6745	4.74519	4.81009	Ildr2	immunoglobulin-like domain containing receptor 2	FJ024494	GenBank	Mus musculus strain BALB/c Lisch-like isoform 1 (Ll) mRNA, complete cds.	FALSE	Mm.101743 // Mm.445387	GO:0009749 // GO:0030073 // GO:0030154 // GO:0031016 // GO:0048873	response to glucose stimulus // insulin secretion // cell differentiation // pancreas development // homeostasis of number of cells within a tissue	---	---	---	---	---	---	-0.212625	0.071712	0.24821	0.225478	FALSE	Increased
10351390	7.19861	7.23575	7.09191	7.27542	7.04886	7.31357	7.22212	7.28605	Tada1l	transcriptional adaptor 1 (HFI1 homolog, yeast) like	NM_030245	RefSeq	Mus musculus transcriptional adaptor 1 (HFI1 homolog, yeast) like (Tada1l), mRNA.	FALSE	Mm.100665	GO:0006350 // GO:0045449	transcription // regulation of transcription	GO:0005634	nucleus	---	---	---	---	-0.149742	0.077821	0.130209	0.010628	FALSE	FALSE
10351400	4.30029	4.3291	4.56093	4.30889	4.51295	4.43126	4.26541	4.52094	Fam78b	family with sequence similarity 78, member B	NM_001160262	RefSeq	Mus musculus family with sequence similarity 78, member B (Fam78b), transcript variant 1, mRNA.	FALSE	Mm.389217	---	---	---	---	---	---	---	---	0.21266	0.102155	-0.295521	0.212052	FALSE	FALSE
10351404	8.00014	8.06903	8.03753	7.97905	7.96149	8.0683	7.89505	8.01833	Tmco1	transmembrane and coiled-coil domains 1	NM_001039483	RefSeq	Mus musculus transmembrane and coiled-coil domains 1 (Tmco1), mRNA.	FALSE	Mm.330045	---	---	GO:0005783 // GO:0005794 // GO:0016020 // GO:0016021	endoplasmic reticulum // Golgi apparatus // membrane // integral to membrane	---	---	---	---	-0.038657	-0.000735	-0.142478	0.039277	FALSE	FALSE
10351414	8.4002	8.51174	8.51329	8.5735	8.39379	8.45408	8.38888	8.5084	Aldh9a1	aldehyde dehydrogenase 9, subfamily A1	NM_019993	RefSeq	Mus musculus aldehyde dehydrogenase 9, subfamily A1 (Aldh9a1), mRNA.	FALSE	Mm.330055	GO:0008152 // GO:0009437 // GO:0055114	metabolic process // carnitine metabolic process // oxidation reduction	GO:0005737 // GO:0005829	cytoplasm // cytosol	GO:0004029 // GO:0016491 // GO:0016620 // GO:0047105	aldehyde dehydrogenase (NAD) activity // oxidoreductase activity // oxidoreductase activity, acting on the aldehyde or oxo group of donors, NAD or NADP as acceptor // 4-trimethylammoniobutyraldehyde dehydrogenase activity	---	---	-0.006409	-0.057659	-0.124411	-0.065097	Increased	FALSE
10351430	3.95896	4.04932	4.15127	3.72837	3.71528	4.00401	4.3058	4.02638	Rxrg	retinoid X receptor gamma	NM_009107	RefSeq	Mus musculus retinoid X receptor gamma (Rxrg), transcript variant 1, mRNA.	FALSE	Mm.3475	GO:0006350 // GO:0006355 // GO:0045449 // GO:0045944 // GO:0048384	transcription // regulation of transcription, DNA-dependent // regulation of transcription // positive regulation of transcription from RNA polymerase II promoter // retinoic acid receptor signaling pathway	GO:0005634	nucleus	GO:0003677 // GO:0003700 // GO:0003707 // GO:0004872 // GO:0004879 // GO:0004886 // GO:0005496 // GO:0008270 // GO:0043565 // GO:0046872	DNA binding // transcription factor activity // steroid hormone receptor activity // receptor activity // ligand-dependent nuclear receptor activity // retinoid-X receptor activity // steroid binding // zinc ion binding // sequence-specific DNA binding // metal ion binding	GenMAPP	Nuclear_Receptors	-0.243679	-0.045305	0.154532	0.298018	FALSE	FALSE
10351443	4.71674	4.81512	4.78784	4.94079	4.71111	4.77053	4.82561	4.6345	Lmx1a	LIM homeobox transcription factor 1 alpha	NM_033652	RefSeq	Mus musculus LIM homeobox transcription factor 1 alpha (Lmx1a), mRNA.	FALSE	Mm.330081	GO:0001558 // GO:0006350 // GO:0006355 // GO:0007275 // GO:0007411 // GO:0007417 // GO:0010468 // GO:0021542 // GO:0021549 // GO:0021766 // GO:0021953 // GO:0030182 // GO:0045449 // GO:0045665	regulation of cell growth // transcription // regulation of transcription, DNA-dependent // multicellular organismal development // axon guidance // central nervous system development // regulation of gene expression // dentate gyrus development // cerebellum development // hippocampus development // central nervous system neuron differentiation // neuron differentiation // regulation of transcri…	GO:0005634	nucleus	GO:0003677 // GO:0003700 // GO:0008270 // GO:0030528 // GO:0043565 // GO:0046872	DNA binding // transcription factor activity // zinc ion binding // transcription regulator activity // sequence-specific DNA binding // metal ion binding	---	---	-0.00563	-0.044588	0.03777	-0.306289	FALSE	FALSE
10351455	9.50571	9.48688	9.48716	9.72563	9.32744	9.33783	9.23641	9.28354	Rgs5	regulator of G-protein signaling 5	NM_009063	RefSeq	Mus musculus regulator of G-protein signaling 5 (Rgs5), mRNA.	FALSE	Mm.20954	GO:0007186 // GO:0009968	G-protein coupled receptor protein signaling pathway // negative regulation of signal transduction	---	---	GO:0004871 // GO:0005096	signal transducer activity // GTPase activator activity	GenMAPP // GenMAPP	Calcium_regulation_in_cardiac_cells // Smooth_muscle_contraction	-0.178271	-0.149051	-0.250756	-0.442087	FALSE	FALSE
10351463	9.65843	9.69837	9.72106	9.94261	9.56724	9.55514	9.42809	9.53204	Rgs5	regulator of G-protein signaling 5	ENSMUST00000027997	ENSEMBL	Regulator of G-protein signaling 5 gene:ENSMUSG00000026678	FALSE	Mm.20954	GO:0007186 // GO:0009968	G-protein coupled receptor protein signaling pathway // negative regulation of signal transduction	---	---	GO:0004871 // GO:0005096	signal transducer activity // GTPase activator activity	---	---	-0.091189	-0.143224	-0.292976	-0.410566	Increased	FALSE
10351465	5.14357	4.91414	5.05945	5.3428	5.32607	5.05991	5.09089	5.19774	1700084C01Rik	RIKEN cDNA 1700084C01 gene	BC150846	GenBank	Mus musculus RIKEN cDNA 1700084C01 gene, mRNA (cDNA clone MGC:183757 IMAGE:9087757), complete cds.	FALSE	Mm.291078	---	---	---	---	---	---	---	---	0.1825	0.14577	0.031434	-0.14506	FALSE	FALSE
10351471	5.97112	5.87596	5.89457	6.01728	5.88502	5.696	5.80452	5.84599	Uhmk1	U2AF homology motif (UHM) kinase 1	NM_010633	RefSeq	Mus musculus U2AF homology motif (UHM) kinase 1 (Uhmk1), mRNA.	FALSE	Mm.389214	GO:0006468	protein amino acid phosphorylation	GO:0005634	nucleus	GO:0000166 // GO:0003676 // GO:0003723 // GO:0004672 // GO:0004674 // GO:0005515 // GO:0005524 // GO:0016301 // GO:0016740	nucleotide binding // nucleic acid binding // RNA binding // protein kinase activity // protein serine/threonine kinase activity // protein binding // ATP binding // kinase activity // transferase activity	GenMAPP	mRNA_processing_binding_Reactome	-0.086103	-0.179962	-0.090055	-0.171295	FALSE	FALSE
10351473	1.96573	1.96314	2.32248	2.06033	1.86154	2.02836	1.86154	2.02836	Sh2d1b2	SH2 domain protein 1B2	NM_001033499	RefSeq	Mus musculus SH2 domain protein 1B2 (Sh2d1b2), mRNA.	FALSE	Mm.379942	GO:0018108 // GO:0045953 // GO:0050731	peptidyl-tyrosine phosphorylation // negative regulation of natural killer cell mediated cytotoxicity // positive regulation of peptidyl-tyrosine phosphorylation	GO:0005575	cellular_component	GO:0005515	protein binding	---	---	-0.10419	0.06522	-0.460937	-0.031966	FALSE	FALSE
10351477	2.55932	2.67464	2.64465	2.828	2.61999	2.42128	2.5867	2.685	Sh2d1b1	SH2 domain protein 1B1	NM_012009	RefSeq	Mus musculus SH2 domain protein 1B1 (Sh2d1b1), mRNA.	FALSE	Mm.57009	GO:0002769 // GO:0018108 // GO:0032689 // GO:0045953 // GO:0050731 // GO:0050732	natural killer cell inhibitory signaling pathway // peptidyl-tyrosine phosphorylation // negative regulation of interferon-gamma production // negative regulation of natural killer cell mediated cytotoxicity // positive regulation of peptidyl-tyrosine phosphorylation // negative regulation of peptidyl-tyrosine phosphorylation	GO:0005575	cellular_component	GO:0001784 // GO:0005515	phosphotyrosine binding // protein binding	---	---	0.060673	-0.253356	-0.057955	-0.143	FALSE	FALSE
10351482	3.93112	3.95519	4.29109	4.31906	4.16322	4.1284	4.26121	3.91536	1700015E13Rik	RIKEN cDNA 1700015E13 gene	BC099563	GenBank	Mus musculus RIKEN cDNA 1700015E13 gene, mRNA (cDNA clone MGC:118338 IMAGE:30916762), complete cds.	FALSE	Mm.33631	---	---	---	---	---	---	---	---	0.232098	0.173208	-0.029886	-0.403704	Increased	FALSE
10351487	5.12486	5.11937	5.37224	5.25279	5.37866	5.36877	5.26667	4.86237	Nos1ap	nitric oxide synthase 1 (neuronal) adaptor protein	NM_001109985	RefSeq	Mus musculus nitric oxide synthase 1 (neuronal) adaptor protein (Nos1ap), transcript variant 1, mRNA.	FALSE	Mm.65316	---	---	---	---	GO:0030165 // GO:0050998	PDZ domain binding // nitric-oxide synthase binding	---	---	0.253804	0.249402	-0.105574	-0.390416	FALSE	Decreased
10351489	9.27801	9.34498	9.55523	9.38498	9.23406	9.34882	9.2076	9.31523	Gm7299	predicted gene 7299	XR_031469	RefSeq	PREDICTED: Mus musculus similar to Rpl17 protein (LOC640532), misc RNA.	FALSE	---	---	---	---	---	---	---	---	---	-0.043952	0.003845	-0.347635	-0.069749	FALSE	FALSE
10351491	5.81101	5.84714	5.88536	5.68889	5.46138	5.85856	5.7607	5.74635	Olfml2b	olfactomedin-like 2B	NM_177068	RefSeq	Mus musculus olfactomedin-like 2B (Olfml2b), mRNA.	FALSE	Mm.287131	GO:0030198	extracellular matrix organization	GO:0005576 // GO:0016020 // GO:0031012	extracellular region // membrane // extracellular matrix	GO:0042803 // GO:0050840	protein homodimerization activity // extracellular matrix binding	---	---	-0.349624	0.011427	-0.124657	0.057453	FALSE	FALSE
10351500	5.2478	5.24693	5.32309	5.24431	5.28857	5.12528	5.08215	5.31543	---	---	AK089343	GenBank HTC	Mus musculus B6-derived CD11 +ve dendritic cells cDNA, RIKEN full-length enriched library, clone:F730011C10 product:hypothetical protein, full insert sequence.	FALSE	---	---	---	---	---	---	---	---	---	0.040768	-0.121656	-0.240943	0.071116	FALSE	FALSE
10351502	4.99322	4.88019	4.7284	4.7213	4.82498	4.51009	4.8874	4.7881	Dusp12	dual specificity phosphatase 12	NM_023173	RefSeq	Mus musculus dual specificity phosphatase 12 (Dusp12), mRNA.	FALSE	Mm.34365	GO:0006470 // GO:0016311	protein amino acid dephosphorylation // dephosphorylation	---	---	GO:0004721 // GO:0004725 // GO:0008138 // GO:0008138 // GO:0008270 // GO:0016787 // GO:0016791 // GO:0046872	phosphoprotein phosphatase activity // protein tyrosine phosphatase activity // protein tyrosine/serine/threonine phosphatase activity // protein tyrosine/serine/threonine phosphatase activity // zinc ion binding // hydrolase activity // phosphatase activity // metal ion binding	---	---	-0.168247	-0.370101	0.159	0.066801	Decreased	FALSE
10351504	8.7302	9.39519	6.02335	7.99444	2.96366	5.17965	9.02634	7.46274	EG665955	predicted gene, EG665955	FJ556972	GenBank	Mus musculus endogenous virus Friend spleen focus-forming virus (SFFVp) cell-line DS19-sc9 envelope glycoprotein 52 mRNA, complete cds.	FALSE	---	---	---	GO:0019031	viral envelope	---	---	---	---	-5.76654	-4.21555	3.00299	-0.531699	FALSE	FALSE
10351507	3.28899	3.33067	3.47692	3.52014	2.97933	3.54891	3.49745	3.25635	Gm10522	predicted gene 10522	ENSMUST00000097468	ENSEMBL	Putative uncharacterized protein gene:ENSMUSG00000073493	FALSE	---	---	---	---	---	---	---	---	---	-0.30966	0.218249	0.020526	-0.263788	Increased	FALSE
10351509	3.66808	3.49078	3.30587	3.59281	3.09363	3.41739	3.81587	3.61636	Fcgr4	Fc receptor, IgG, low affinity IV	NM_144559	RefSeq	Mus musculus Fc receptor, IgG, low affinity IV (Fcgr4), mRNA.	FALSE	Mm.251254	---	---	GO:0016021	integral to membrane	GO:0004872	receptor activity	---	---	-0.574455	-0.073398	0.509993	0.023558	FALSE	FALSE
10351515	7.12623	7.09213	7.12135	7.0872	7.16024	7.23661	7.24815	6.98165	Rnu1b1	U1b1 small nuclear RNA	NR_004412	RefSeq	Mus musculus U1b1 small nuclear RNA (Rnu1b1), non-coding RNA.	FALSE	---	---	---	---	---	---	---	---	---	0.034008	0.14448	0.126792	-0.10555	FALSE	FALSE
10351517	4.98031	4.60565	4.88648	4.83141	4.93257	4.84698	4.85288	5.04904	1700009P17Rik	RIKEN cDNA 1700009P17 gene	BC061017	GenBank	Mus musculus RIKEN cDNA 1700009P17 gene, mRNA (cDNA clone MGC:74123 IMAGE:6774925), complete cds.	FALSE	Mm.32760	---	---	---	---	---	---	---	---	-0.047743	0.241336	-0.033593	0.217632	FALSE	FALSE
10351525	5.72591	5.67076	5.77117	5.78981	5.72978	5.58487	5.63074	5.76653	Mpz	myelin protein zero	NM_008623	RefSeq	Mus musculus myelin protein zero (Mpz), mRNA.	FALSE	Mm.9986	GO:0045217	cell-cell junction maintenance	GO:0016020 // GO:0016021	membrane // integral to membrane	GO:0005515	protein binding	---	---	0.003866	-0.085892	-0.140436	-0.023282	FALSE	FALSE
10351533	4.54001	4.62429	4.54519	4.66615	4.69576	4.70192	4.38665	4.71028	Nr1i3	nuclear receptor subfamily 1, group I, member 3	NM_009803	RefSeq	Mus musculus nuclear receptor subfamily 1, group I, member 3 (Nr1i3), mRNA.	FALSE	Mm.3077	GO:0006350 // GO:0006355 // GO:0016481 // GO:0045449	transcription // regulation of transcription, DNA-dependent // negative regulation of transcription // regulation of transcription	GO:0005634 // GO:0005829	nucleus // cytosol	GO:0003677 // GO:0003700 // GO:0003707 // GO:0004872 // GO:0004879 // GO:0005515 // GO:0008270 // GO:0043565 // GO:0046872	DNA binding // transcription factor activity // steroid hormone receptor activity // receptor activity // ligand-dependent nuclear receptor activity // protein binding // zinc ion binding // sequence-specific DNA binding // metal ion binding	---	---	0.155748	0.077627	-0.158542	0.044131	FALSE	FALSE
10351546	5.42959	5.41129	5.29341	5.04709	5.61485	6.39613	5.56533	5.87915	Apoa2	apolipoprotein A-II	NM_013474	RefSeq	Mus musculus apolipoprotein A-II (Apoa2), mRNA.	FALSE	Mm.389209	GO:0006631 // GO:0006810 // GO:0006869 // GO:0008203 // GO:0008203 // GO:0015759 // GO:0030300 // GO:0042157 // GO:0042632 // GO:0042632 // GO:0042632 // GO:0060192	fatty acid metabolic process // transport // lipid transport // cholesterol metabolic process // cholesterol metabolic process // beta-glucoside transport // regulation of intestinal cholesterol absorption // lipoprotein metabolic process // cholesterol homeostasis // cholesterol homeostasis // cholesterol homeostasis // negative regulation of lipase activity	GO:0005576 // GO:0005615 // GO:0034364	extracellular region // extracellular space // high-density lipoprotein particle	GO:0008035 // GO:0008289	high-density lipoprotein binding // lipid binding	---	---	0.185262	0.984835	0.271922	0.832059	Decreased	FALSE
10351551	5.10851	5.22985	5.11203	5.38303	5.0588	5.01358	5.30474	5.07692	Adamts4	a disintegrin-like and metallopeptidase (reprolysin type) with thrombospondin type 1 motif, 4	NM_172845	RefSeq	Mus musculus a disintegrin-like and metallopeptidase (reprolysin type) with thrombospondin type 1 motif, 4 (Adamts4), mRNA.	FALSE	Mm.475917	GO:0006508	proteolysis	GO:0005576 // GO:0005578 // GO:0031012	extracellular region // proteinaceous extracellular matrix // extracellular matrix	GO:0004222 // GO:0008233 // GO:0008237 // GO:0008270 // GO:0016787 // GO:0046872	metalloendopeptidase activity // peptidase activity // metallopeptidase activity // zinc ion binding // hydrolase activity // metal ion binding	---	---	-0.04971	-0.216269	0.192706	-0.306114	FALSE	FALSE
10351563	6.88077	6.91494	7.01593	7.00514	7.16488	7.12851	7.05762	7.07346	B4galt3	UDP-Gal:betaGlcNAc beta 1,4-galactosyltransferase, polypeptide 3	NM_020579	RefSeq	Mus musculus UDP-Gal:betaGlcNAc beta 1,4-galactosyltransferase, polypeptide 3 (B4galt3), mRNA.	FALSE	Mm.274011	GO:0005975	carbohydrate metabolic process	GO:0005794 // GO:0016020 // GO:0016021	Golgi apparatus // membrane // integral to membrane	GO:0003831 // GO:0003945 // GO:0016740 // GO:0016757 // GO:0030145 // GO:0046872	beta-N-acetylglucosaminylglycopeptide beta-1,4-galactosyltransferase activity // N-acetyllactosamine synthase activity // transferase activity // transferase activity, transferring glycosyl groups // manganese ion binding // metal ion binding	---	---	0.284108	0.213566	0.041689	0.068315	FALSE	FALSE
10351574	7.8715	7.88274	7.90825	7.86785	7.87994	7.83848	7.88684	7.98029	Dedd	death effector domain-containing	NM_001128609	RefSeq	Mus musculus death effector domain-containing (Dedd), transcript variant 1, mRNA.	FALSE	Mm.270139	GO:0006350 // GO:0006915 // GO:0006917 // GO:0016481 // GO:0042981 // GO:0045449	transcription // apoptosis // induction of apoptosis // negative regulation of transcription // regulation of apoptosis // regulation of transcription	GO:0005634 // GO:0005730 // GO:0005737	nucleus // nucleolus // cytoplasm	GO:0003677 // GO:0005515	DNA binding // protein binding	---	---	0.008443	-0.044255	-0.02141	0.112433	FALSE	FALSE
10351583	8.37383	8.19958	8.20522	8.15376	8.17854	8.11109	8.12852	8.28067	Pfdn2	prefoldin 2	NM_011070	RefSeq	Mus musculus prefoldin 2 (Pfdn2), mRNA.	FALSE	Mm.10756	GO:0006457	protein folding	GO:0005829 // GO:0016272	cytosol // prefoldin complex	GO:0051082	unfolded protein binding	---	---	-0.195297	-0.088485	-0.076706	0.126909	FALSE	FALSE
10351588	6.64157	7.00995	6.63736	6.75493	6.8604	6.85101	6.78948	6.75806	Pvrl4	poliovirus receptor-related 4	NM_027893	RefSeq	Mus musculus poliovirus receptor-related 4 (Pvrl4), transcript variant 1, mRNA.	FALSE	Mm.263414	GO:0007155 // GO:0016337	cell adhesion // cell-cell adhesion	GO:0005886 // GO:0005912 // GO:0016020 // GO:0016021 // GO:0030054	plasma membrane // adherens junction // membrane // integral to membrane // cell junction	GO:0005515	protein binding	---	---	0.218829	-0.158944	0.152125	0.003122	FALSE	Decreased
10351603	5.70168	5.59537	5.56886	5.51915	5.43423	5.56356	5.58589	5.27294	Arhgap30	Rho GTPase activating protein 30	NM_001005508	RefSeq	Mus musculus Rho GTPase activating protein 30 (Arhgap30), mRNA.	FALSE	Mm.251048	GO:0007165 // GO:0008150	signal transduction // biological_process	GO:0005575 // GO:0005622	cellular_component // intracellular	GO:0003674 // GO:0005096	molecular_function // GTPase activator activity	---	---	-0.267449	-0.031803	0.017039	-0.246209	Decreased	FALSE
10351616	6.15242	6.4778	6.37958	6.365	6.1943	6.56144	6.49944	6.06456	Usf1	upstream transcription factor 1	NM_009480	RefSeq	Mus musculus upstream transcription factor 1 (Usf1), mRNA.	FALSE	Mm.8	GO:0006350 // GO:0045449 // GO:0045893	transcription // regulation of transcription // positive regulation of transcription, DNA-dependent	GO:0005634 // GO:0005667	nucleus // transcription factor complex	GO:0003677 // GO:0003700 // GO:0030528	DNA binding // transcription factor activity // transcription regulator activity	---	---	0.04188	0.083643	0.119858	-0.300437	FALSE	FALSE
10351623	10.03	10.1901	10.0724	10.0549	10.1542	10.0568	10.1081	10.306	F11r	F11 receptor	NM_172647	RefSeq	Mus musculus F11 receptor (F11r), mRNA.	FALSE	Mm.294882	GO:0007155 // GO:0030855 // GO:0044419	cell adhesion // epithelial cell differentiation // interspecies interaction between organisms	GO:0005886 // GO:0005923 // GO:0016020 // GO:0016021 // GO:0030054	plasma membrane // tight junction // membrane // integral to membrane // cell junction	GO:0005515	protein binding	---	---	0.12422	-0.13324	0.03569	0.25105	FALSE	FALSE
10351636	6.48648	6.40211	6.43829	6.49604	6.70291	6.66421	6.6656	6.59892	Refbp2	RNA and export factor binding protein 2	NM_019484	RefSeq	Mus musculus RNA and export factor binding protein 2 (Refbp2), mRNA.	FALSE	Mm.389208	GO:0006397 // GO:0006810 // GO:0008380 // GO:0051028	mRNA processing // transport // RNA splicing // mRNA transport	GO:0005634 // GO:0005681 // GO:0005737	nucleus // spliceosomal complex // cytoplasm	GO:0000166 // GO:0003676 // GO:0003697 // GO:0003723	nucleotide binding // nucleic acid binding // single-stranded DNA binding // RNA binding	GenMAPP	mRNA_processing_binding_Reactome	0.216428	0.262099	0.227313	0.102881	FALSE	FALSE
10351640	6.14984	6.38109	6.51973	5.85936	6.41289	6.88862	6.01562	5.99804	---	---	ENSMUST00000043170	ENSEMBL	cdna:known chromosome:NCBIM37:1:173445364:173447053:1 gene:ENSMUSG00000038218	FALSE	---	---	---	---	---	---	---	---	---	0.263051	0.50753	-0.504105	0.138675	FALSE	FALSE
10351644	4.6126	4.46236	4.48693	4.58619	4.40127	4.52795	4.39384	4.52795	Cd244	CD244 natural killer cell receptor 2B4	NM_018729	RefSeq	Mus musculus CD244 natural killer cell receptor 2B4 (Cd244), mRNA.	FALSE	Mm.2299	---	---	GO:0009897 // GO:0016020 // GO:0016021	external side of plasma membrane // membrane // integral to membrane	GO:0004872 // GO:0005515	receptor activity // protein binding	---	---	-0.211325	0.065588	-0.093091	-0.058245	FALSE	FALSE
10351658	4.53044	4.6472	4.46402	4.54551	4.57209	4.68599	4.21629	4.88301	Cd48	CD48 antigen	NM_007649	RefSeq	Mus musculus CD48 antigen (Cd48), mRNA.	FALSE	Mm.1738	GO:0007165 // GO:0042110 // GO:0051789	signal transduction // T cell activation // response to protein stimulus	GO:0005886 // GO:0009897 // GO:0016020 // GO:0031225	plasma membrane // external side of plasma membrane // membrane // anchored to membrane	GO:0005515 // GO:0043499	protein binding // eukaryotic cell surface binding	---	---	0.041648	0.038786	-0.247729	0.337494	FALSE	FALSE
10351665	8.53914	8.27342	8.59955	8.37343	8.56994	8.13852	8.35251	8.59416	Ccdc72	coiled-coil domain containing 72	NM_183250	RefSeq	Mus musculus coiled-coil domain containing 72 (Ccdc72), mRNA.	FALSE	Mm.2395 // Mm.432111	---	---	---	---	---	---	---	---	0.030796	-0.134902	-0.247032	0.220729	FALSE	FALSE
10351667	2.94448	2.9597	3.06266	2.69231	2.58637	2.86344	2.83436	2.90912	Slamf1	signaling lymphocytic activation molecule family member 1	NM_013730	RefSeq	Mus musculus signaling lymphocytic activation molecule family member 1 (Slamf1), mRNA.	FALSE	Mm.103648	GO:0046649	lymphocyte activation	GO:0005886 // GO:0009897 // GO:0009986 // GO:0016020 // GO:0016021	plasma membrane // external side of plasma membrane // cell surface // membrane // integral to membrane	GO:0004872 // GO:0005515	receptor activity // protein binding	---	---	-0.358101	-0.096263	-0.228303	0.216812	FALSE	FALSE
10351679	4.32418	4.14023	4.09753	4.10462	4.22459	4.42096	4.30717	4.11162	Cd84	CD84 antigen	NM_013489	RefSeq	Mus musculus CD84 antigen (Cd84), mRNA.	FALSE	Mm.259115	GO:0007155	cell adhesion	GO:0005886 // GO:0016020 // GO:0016021	plasma membrane // membrane // integral to membrane	GO:0004872 // GO:0005515	receptor activity // protein binding	---	---	-0.099585	0.280729	0.209635	0.006998	FALSE	FALSE
10351689	3.79109	3.77428	3.92232	3.90834	3.61909	3.66024	3.92832	3.49455	Gm10521	predicted gene 10521	ENSMUST00000097466	ENSEMBL	Putative uncharacterized protein gene:ENSMUSG00000073492	FALSE	---	---	---	---	---	---	---	---	---	-0.172006	-0.114041	0.005997	-0.413793	FALSE	FALSE
10351691	3.72832	3.80239	3.55816	3.47688	3.37984	3.68569	3.49128	3.62511	Slamf6	SLAM family member 6	NM_030710	RefSeq	Mus musculus SLAM family member 6 (Slamf6), mRNA.	FALSE	Mm.245727	---	---	GO:0005886 // GO:0005887 // GO:0016020 // GO:0016021	plasma membrane // integral to plasma membrane // membrane // integral to membrane	GO:0004872	receptor activity	---	---	-0.348478	-0.116704	-0.066889	0.148221	FALSE	FALSE
10351703	10.1368	10.3308	10.2013	10.3213	10.1589	10.2526	10.3427	10.2495	Copa	coatomer protein complex subunit alpha	NM_009938	RefSeq	Mus musculus coatomer protein complex subunit alpha (Copa), mRNA.	FALSE	Mm.30041	GO:0006810 // GO:0006886 // GO:0015031 // GO:0016192 // GO:0030157	transport // intracellular protein transport // protein transport // vesicle-mediated transport // pancreatic juice secretion	GO:0005576 // GO:0005615 // GO:0005625 // GO:0005737 // GO:0005792 // GO:0005794 // GO:0016020 // GO:0030117 // GO:0030126 // GO:0031410	extracellular region // extracellular space // soluble fraction // cytoplasm // microsome // Golgi apparatus // membrane // membrane coat // COPI vesicle coat // cytoplasmic vesicle	GO:0005179 // GO:0005198 // GO:0005515	hormone activity // structural molecule activity // protein binding	---	---	0.02215	-0.07816	0.1414	-0.07175	FALSE	FALSE
10351738	8.16243	8.10579	8.01315	8.06609	8.12279	8.0025	7.86105	8.09821	Pex19	peroxisomal biogenesis factor 19	NM_023041	RefSeq	Mus musculus peroxisomal biogenesis factor 19 (Pex19), transcript variant 1, mRNA.	FALSE	Mm.247764	GO:0007031	peroxisome organization	GO:0005737 // GO:0005777 // GO:0016020	cytoplasm // peroxisome // membrane	GO:0003674 // GO:0005515	molecular_function // protein binding	---	---	-0.039638	-0.10329	-0.1521	0.032126	FALSE	FALSE
10351749	8.31465	8.37725	8.36551	8.27198	8.26567	8.22644	8.2074	8.16334	Dcaf8	DDB1 and CUL4 associated factor 8	NM_153555	RefSeq	Mus musculus WD repeat domain 42A (Wdr42a), mRNA.	FALSE	Mm.159915	---	---	---	---	---	---	---	---	-0.048973	-0.15081	-0.15811	-0.108639	FALSE	Decreased
10351769	6.07955	6.03492	5.88733	6.05087	5.90483	5.93114	6.08073	6.0427	Igsf8	immunoglobulin superfamily, member 8	NM_080419	RefSeq	Mus musculus immunoglobulin superfamily, member 8 (Igsf8), mRNA.	FALSE	Mm.271717	GO:0008150	biological_process	GO:0016020 // GO:0016021	membrane // integral to membrane	GO:0005515	protein binding	---	---	-0.174719	-0.103783	0.1934	-0.008179	FALSE	FALSE
10351781	4.79324	4.59294	4.33295	4.5453	4.42475	4.46549	4.95386	5.0358	Kcnj10	potassium inwardly-rectifying channel, subfamily J, member 10	NM_001039484	RefSeq	Mus musculus potassium inwardly-rectifying channel, subfamily J, member 10 (Kcnj10), mRNA.	FALSE	Mm.254563	GO:0006810 // GO:0006811 // GO:0006813	transport // ion transport // potassium ion transport	GO:0005887 // GO:0016020 // GO:0016021	integral to plasma membrane // membrane // integral to membrane	GO:0000166 // GO:0005216 // GO:0005242 // GO:0005244 // GO:0005267 // GO:0005515 // GO:0005524 // GO:0030955	nucleotide binding // ion channel activity // inward rectifier potassium channel activity // voltage-gated ion channel activity // potassium channel activity // protein binding // ATP binding // potassium ion binding	---	---	-0.368494	-0.127449	0.620918	0.490501	FALSE	Increased
10351788	7.52441	7.58502	7.78643	7.72774	7.58397	7.72052	7.67197	7.77897	Pigm	phosphatidylinositol glycan anchor biosynthesis, class M	NM_026234	RefSeq	Mus musculus phosphatidylinositol glycan anchor biosynthesis, class M (Pigm), mRNA.	FALSE	Mm.472245	GO:0006506	GPI anchor biosynthetic process	GO:0005783 // GO:0005789 // GO:0016020 // GO:0016021	endoplasmic reticulum // endoplasmic reticulum membrane // membrane // integral to membrane	GO:0000030 // GO:0016740 // GO:0016757 // GO:0016758	mannosyltransferase activity // transferase activity // transferase activity, transferring glycosyl groups // transferase activity, transferring hexosyl groups	---	---	0.059559	0.135504	-0.114462	0.051229	FALSE	FALSE
10351792	6.71219	6.71724	6.4836	6.48998	6.61526	6.68353	6.5885	6.95295	Slamf9	SLAM family member 9	NM_029612	RefSeq	Mus musculus SLAM family member 9 (Slamf9), mRNA.	FALSE	Mm.150050	---	---	GO:0016020 // GO:0016021	membrane // integral to membrane	---	---	---	---	-0.096934	-0.033715	0.104904	0.462973	FALSE	FALSE
10351801	8.40785	8.45553	8.46408	8.48113	8.67826	8.58639	8.74794	8.71563	Igsf9	immunoglobulin superfamily, member 9	NM_033608	RefSeq	Mus musculus immunoglobulin superfamily, member 9 (Igsf9), transcript variant 1, mRNA.	FALSE	Mm.214530 // Mm.478085	GO:0007275 // GO:0007399 // GO:0016358 // GO:0030154	multicellular organismal development // nervous system development // dendrite development // cell differentiation	GO:0005886 // GO:0016020 // GO:0016021 // GO:0030054 // GO:0030425 // GO:0045202	plasma membrane // membrane // integral to membrane // cell junction // dendrite // synapse	---	---	---	---	0.270417	0.130852	0.283856	0.234501	Increased	FALSE
10351825	10.5025	10.564	10.4309	10.5326	10.5367	10.6881	10.5384	10.7107	Tagln2	transgelin 2	NM_178598	RefSeq	Mus musculus transgelin 2 (Tagln2), mRNA.	FALSE	Mm.271711	GO:0007517	muscle organ development	---	---	---	---	---	---	0.0342	0.12412	0.10755	0.17807	FALSE	FALSE
10351832	6.35759	6.16404	6.23367	6.38785	6.31985	6.3516	6.29939	6.25079	Ccdc19	coiled-coil domain containing 19	BC150929	GenBank	Mus musculus coiled-coil domain containing 19, mRNA (cDNA clone MGC:183840 IMAGE:9087840), complete cds.	FALSE	Mm.78373	---	---	---	---	---	---	---	---	-0.037746	0.187562	0.06572	-0.137059	FALSE	FALSE
10351843	5.69932	5.84241	5.80664	5.76689	5.91185	5.78955	5.9446	5.78894	Vsig8	V-set and immunoglobulin domain containing 8	NM_177723	RefSeq	Mus musculus V-set and immunoglobulin domain containing 8 (Vsig8), transcript variant 1, mRNA.	FALSE	Mm.71940	---	---	GO:0016020 // GO:0016021	membrane // integral to membrane	---	---	---	---	0.21253	-0.052855	0.137966	0.02205	FALSE	FALSE
10351852	3.39765	3.8437	3.8437	3.65584	4.02155	4.46574	3.89946	4.25213	Crp	C-reactive protein, pentraxin-related	NM_007768	RefSeq	Mus musculus C-reactive protein, pentraxin-related (Crp), mRNA.	FALSE	Mm.28767	GO:0006953	acute-phase response	GO:0005576	extracellular region	GO:0005509 // GO:0046872	calcium ion binding // metal ion binding	---	---	0.623899	0.622037	0.055757	0.596287	FALSE	FALSE
10351857	3.56967	3.82781	3.66397	3.56967	3.42867	3.56055	3.44174	3.65383	Olfr16	olfactory receptor 16	NM_008763	RefSeq	Mus musculus olfactory receptor 16 (Olfr16), mRNA.	FALSE	Mm.377103	GO:0007186 // GO:0007608	G-protein coupled receptor protein signaling pathway // sensory perception of smell	GO:0016021	integral to membrane	GO:0004872 // GO:0004984	receptor activity // olfactory receptor activity	---	---	-0.141003	-0.267259	-0.222226	0.084152	FALSE	FALSE
10351859	2.79814	2.61192	2.39151	2.73895	3.47983	3.06841	2.6937	3.15027	---	---	ENSMUST00000085885	ENSEMBL	cdna:pseudogene chromosome:NCBIM37:1:175080262:175080503:1 gene:ENSMUSG00000066680	FALSE	---	---	---	---	---	---	---	---	---	0.681688	0.456486	0.302191	0.411325	FALSE	FALSE
10351861	2.57396	2.64304	2.68841	2.60969	2.54658	2.53997	2.51547	2.39226	Olfr218	olfactory receptor 218	NM_001001809	RefSeq	Mus musculus olfactory receptor 218 (Olfr218), mRNA.	FALSE	Mm.377732	GO:0007186 // GO:0007608	G-protein coupled receptor protein signaling pathway // sensory perception of smell	GO:0016021	integral to membrane	GO:0004872 // GO:0004984	receptor activity // olfactory receptor activity	---	---	-0.027375	-0.103076	-0.172942	-0.21743	FALSE	Decreased
10351863	2.80518	2.33793	2.14585	2.52544	2.76414	2.36219	2.32938	1.97839	Olfr1404	olfactory receptor 1404	NM_146881	RefSeq	Mus musculus olfactory receptor 1404 (Olfr1404), mRNA.	FALSE	Mm.377733	GO:0007186 // GO:0007608	G-protein coupled receptor protein signaling pathway // sensory perception of smell	GO:0016021	integral to membrane	GO:0004872 // GO:0004984	receptor activity // olfactory receptor activity	---	---	-0.04104	0.024259	0.183532	-0.547046	FALSE	Decreased
10351865	2.64528	2.44332	2.51515	2.64528	2.69005	2.87493	2.52272	3.01274	Olfr1403	olfactory receptor 1403	NM_146651	RefSeq	Mus musculus olfactory receptor 1403 (Olfr1403), mRNA.	FALSE	Mm.377611	GO:0007186 // GO:0007608	G-protein coupled receptor protein signaling pathway // sensory perception of smell	GO:0016021	integral to membrane	GO:0004872 // GO:0004984	receptor activity // olfactory receptor activity	---	---	0.044775	0.43161	0.007576	0.367464	FALSE	FALSE
10351867	5.65795	5.91328	5.78939	5.68439	6.18687	5.80704	5.61402	6.19646	Aim2	absent in melanoma 2	NM_001013779	RefSeq	Mus musculus absent in melanoma 2 (Aim2), mRNA.	FALSE	Mm.131453	---	---	GO:0005634	nucleus	GO:0005515	protein binding	---	---	0.528918	-0.106237	-0.175371	0.512069	FALSE	FALSE
10351873	2.68954	2.51709	2.72729	2.81388	2.56743	2.24321	2.37835	2.41694	Pyhin1	pyrin and HIN domain family, member 1	NM_175026	RefSeq	Mus musculus pyrin and HIN domain family, member 1 (Pyhin1), mRNA.	FALSE	Mm.447	---	---	GO:0005634	nucleus	GO:0005515	protein binding	---	---	-0.122116	-0.273884	-0.348938	-0.39694	FALSE	FALSE
10351880	2.46336	2.93115	2.5087	1.99912	2.64609	2.12393	2.30408	2.35045	E430029J22Rik	RIKEN cDNA E430029J22 gene	NM_001162938	RefSeq	Mus musculus RIKEN cDNA E430029J22 gene (E430029J22Rik), mRNA.	FALSE	Mm.303377	---	---	---	---	GO:0005515	protein binding	---	---	0.18273	-0.807221	-0.204619	0.351326	FALSE	FALSE
10351884	4.87202	4.45059	4.64129	4.33298	4.27991	4.49303	4.55457	4.40198	Olfr433	olfactory receptor 433	NM_146717	RefSeq	Mus musculus olfactory receptor 433 (Olfr433), mRNA.	FALSE	Mm.223146	GO:0007165 // GO:0007186 // GO:0007608	signal transduction // G-protein coupled receptor protein signaling pathway // sensory perception of smell	GO:0016021	integral to membrane	GO:0004871 // GO:0004872 // GO:0004930 // GO:0004984	signal transducer activity // receptor activity // G-protein coupled receptor activity // olfactory receptor activity	---	---	-0.592112	0.042434	-0.086723	0.069002	FALSE	FALSE
10351886	4.3781	4.18553	4.36074	4.5273	4.32821	4.3354	4.60552	4.17942	Olfr432	olfactory receptor 432	NM_146716	RefSeq	Mus musculus olfactory receptor 432 (Olfr432), mRNA.	FALSE	Mm.377648	GO:0007165 // GO:0007186 // GO:0007608	signal transduction // G-protein coupled receptor protein signaling pathway // sensory perception of smell	GO:0016021	integral to membrane	GO:0004871 // GO:0004872 // GO:0004930 // GO:0004984	signal transducer activity // receptor activity // G-protein coupled receptor activity // olfactory receptor activity	---	---	-0.049898	0.14987	0.244779	-0.347874	FALSE	FALSE
10351888	3.98281	3.74712	3.24395	3.46605	3.33069	3.42346	3.17298	3.47585	Olfr430	olfactory receptor 430	NM_146718	RefSeq	Mus musculus olfactory receptor 430 (Olfr430), mRNA.	FALSE	Mm.377649	GO:0007165 // GO:0007186 // GO:0007608	signal transduction // G-protein coupled receptor protein signaling pathway // sensory perception of smell	GO:0016021	integral to membrane	GO:0004871 // GO:0004872 // GO:0004930 // GO:0004984	signal transducer activity // receptor activity // G-protein coupled receptor activity // olfactory receptor activity	---	---	-0.652119	-0.323664	-0.070972	0.009804	FALSE	FALSE
10351891	3.68087	3.38751	3.57676	3.29428	3.05843	3.31012	3.57649	3.55847	Olfr429	olfactory receptor 429	NM_146722	RefSeq	Mus musculus olfactory receptor 429 (Olfr429), mRNA.	FALSE	Mm.377652	GO:0007165 // GO:0007186 // GO:0007608	signal transduction // G-protein coupled receptor protein signaling pathway // sensory perception of smell	GO:0016021	integral to membrane	GO:0004871 // GO:0004872 // GO:0004930 // GO:0004984	signal transducer activity // receptor activity // G-protein coupled receptor activity // olfactory receptor activity	---	---	-0.622434	-0.077386	-0.000274	0.264196	FALSE	FALSE
10351893	2.73837	2.68887	2.90365	2.73837	2.49954	2.38987	2.84227	2.76204	Olfr427	olfactory receptor 427	NM_207158	RefSeq	Mus musculus olfactory receptor 427 (Olfr427), mRNA.	FALSE	Mm.377354	GO:0007165 // GO:0007186 // GO:0007608	signal transduction // G-protein coupled receptor protein signaling pathway // sensory perception of smell	GO:0016021	integral to membrane	GO:0004871 // GO:0004872 // GO:0004930 // GO:0004984	signal transducer activity // receptor activity // G-protein coupled receptor activity // olfactory receptor activity	---	---	-0.23883	-0.299001	-0.061373	0.023663	FALSE	FALSE
10351895	4.54566	4.12596	4.14386	4.03992	4.05058	4.06449	4.18213	4.35906	Olfr424	olfactory receptor 424	NM_146721	RefSeq	Mus musculus olfactory receptor 424 (Olfr424), mRNA.	FALSE	Mm.377651	GO:0007165 // GO:0007186 // GO:0007608	signal transduction // G-protein coupled receptor protein signaling pathway // sensory perception of smell	GO:0016021	integral to membrane	GO:0004871 // GO:0004872 // GO:0004930 // GO:0004984	signal transducer activity // receptor activity // G-protein coupled receptor activity // olfactory receptor activity	---	---	-0.495081	-0.06147	0.038261	0.319141	FALSE	Increased
10351897	3.99442	4.29581	3.77623	3.7366	3.7801	3.782	4.32348	3.81471	---	---	GENSCAN00000048916	ENSEMBL	cdna:Genscan chromosome:NCBIM37:1:176072574:176082455:1	FALSE	---	---	---	---	---	---	---	---	---	-0.214316	-0.513812	0.547242	0.078113	FALSE	FALSE
10351899	2.27042	2.50272	2.50715	2.19969	2.3852	2.30663	2.20513	2.01104	Olfr421	olfactory receptor 421	NM_146720	RefSeq	Mus musculus olfactory receptor 421 (Olfr421), mRNA.	FALSE	Mm.377650	GO:0007165 // GO:0007186 // GO:0007608	signal transduction // G-protein coupled receptor protein signaling pathway // sensory perception of smell	GO:0016021	integral to membrane	GO:0004871 // GO:0004872 // GO:0004930 // GO:0004984	signal transducer activity // receptor activity // G-protein coupled receptor activity // olfactory receptor activity	---	---	0.114776	-0.19609	-0.302017	-0.188646	FALSE	Decreased
10351903	4.35346	4.4186	4.46048	4.34173	4.09478	4.24235	4.19182	4.23398	Olfr420	olfactory receptor 420	NM_146305	RefSeq	Mus musculus olfactory receptor 420 (Olfr420), mRNA.	FALSE	Mm.377422	GO:0007165 // GO:0007186 // GO:0007608	signal transduction // G-protein coupled receptor protein signaling pathway // sensory perception of smell	GO:0016021	integral to membrane	GO:0004871 // GO:0004872 // GO:0004930 // GO:0004984	signal transducer activity // receptor activity // G-protein coupled receptor activity // olfactory receptor activity	---	---	-0.258676	-0.176257	-0.268654	-0.107756	FALSE	FALSE
10351905	3.90211	3.87307	3.66893	3.96479	3.63809	4.02277	3.60504	3.87703	Spna1	spectrin alpha 1	NM_011465	RefSeq	Mus musculus spectrin alpha 1 (Spna1), mRNA.	FALSE	Mm.200611	GO:0006779 // GO:0008360 // GO:0030097 // GO:0051693	porphyrin biosynthetic process // regulation of cell shape // hemopoiesis // actin filament capping	GO:0005737 // GO:0005856 // GO:0008091 // GO:0016020 // GO:0030863	cytoplasm // cytoskeleton // spectrin // membrane // cortical cytoskeleton	GO:0003779 // GO:0005509	actin binding // calcium ion binding	---	---	-0.264019	0.1497	-0.06389	-0.08776	FALSE	FALSE
10351959	3.29927	3.1358	3.97323	3.19287	3.81673	4.04058	3.94095	4.11898	1810030J14Rik	RIKEN cDNA 1810030J14 gene	NM_025470	RefSeq	Mus musculus RIKEN cDNA 1810030J14 gene (1810030J14Rik), mRNA.	FALSE	Mm.7150	---	---	GO:0005576	extracellular region	GO:0005509 // GO:0046872	calcium ion binding // metal ion binding	---	---	0.517462	0.90478	-0.032281	0.926109	FALSE	FALSE
10351961	5.232	4.69196	4.57498	4.8254	4.63949	4.50074	4.8926	4.79228	Olfr417	olfactory receptor 417	NM_207137	RefSeq	Mus musculus olfactory receptor 417 (Olfr417), mRNA.	FALSE	Mm.377274	GO:0007165 // GO:0007186 // GO:0007608	signal transduction // G-protein coupled receptor protein signaling pathway // sensory perception of smell	GO:0016021	integral to membrane	GO:0004871 // GO:0004872 // GO:0004930 // GO:0004984	signal transducer activity // receptor activity // G-protein coupled receptor activity // olfactory receptor activity	---	---	-0.592515	-0.191215	0.317618	-0.033122	FALSE	FALSE
10351963	2.98287	2.93106	2.54661	3.0326	2.81131	2.54394	2.53243	2.40326	Olfr415	olfactory receptor 415	NM_146714	RefSeq	Mus musculus olfactory receptor 415 (Olfr415), mRNA.	FALSE	Mm.377646	GO:0007165 // GO:0007186 // GO:0007608	signal transduction // G-protein coupled receptor protein signaling pathway // sensory perception of smell	GO:0016021	integral to membrane	GO:0004871 // GO:0004872 // GO:0004930 // GO:0004984	signal transducer activity // receptor activity // G-protein coupled receptor activity // olfactory receptor activity	---	---	-0.171564	-0.387114	-0.014182	-0.629341	FALSE	Decreased
10351966	4.36283	4.57775	4.41767	4.30912	4.44507	4.89686	4.30889	4.22389	Olfr414	olfactory receptor 414	NM_146761	RefSeq	Mus musculus olfactory receptor 414 (Olfr414), mRNA.	FALSE	Mm.223188	GO:0007165 // GO:0007186 // GO:0007608	signal transduction // G-protein coupled receptor protein signaling pathway // sensory perception of smell	GO:0016021	integral to membrane	GO:0004871 // GO:0004872 // GO:0004930 // GO:0004984	signal transducer activity // receptor activity // G-protein coupled receptor activity // olfactory receptor activity	---	---	0.082233	0.319118	-0.108782	-0.085227	FALSE	FALSE
10351968	4.78502	4.58004	4.88975	4.81823	4.92125	4.84548	5.00917	4.94664	Olfr220	olfactory receptor 220	ENSMUST00000085861	ENSEMBL	olfactory receptor 220 gene:ENSMUSG00000066671	FALSE	Mm.380253	GO:0007186 // GO:0007608	G-protein coupled receptor protein signaling pathway // sensory perception of smell	GO:0016021	integral to membrane	GO:0004872 // GO:0004984	receptor activity // olfactory receptor activity	---	---	0.136229	0.265439	0.119424	0.128406	FALSE	FALSE
10351971	4.12836	4.08591	4.02894	3.96971	4.27531	3.99975	4.21194	3.97783	Fmn2	formin 2	NM_019445	RefSeq	Mus musculus formin 2 (Fmn2), mRNA.	FALSE	Mm.330620	GO:0007132 // GO:0007275 // GO:0016043 // GO:0016344 // GO:0030036 // GO:0040038 // GO:0048477 // GO:0051295	meiotic metaphase I // multicellular organismal development // cellular component organization // meiotic chromosome movement towards spindle pole // actin cytoskeleton organization // polar body extrusion after meiotic divisions // oogenesis // establishment of meiotic spindle localization	GO:0015629	actin cytoskeleton	GO:0003779	actin binding	---	---	0.146949	-0.086161	0.183	0.008122	Decreased	FALSE
10351998	2.48227	2.28322	2.06661	2.02396	2.06661	1.75865	2.04216	2.21511	Gm10520	predicted gene 10520	AK142791	GenBank HTC	Mus musculus 15 days embryo head cDNA, RIKEN full-length enriched library, clone:D930014K24 product:hypothetical protein, full insert sequence.	FALSE	---	---	---	---	---	---	---	---	---	-0.415662	-0.524569	-0.024454	0.191159	Decreased	FALSE
10352000	3.92104	3.70539	4.18501	3.55056	4.01339	4.15334	3.68518	4.40222	Kmo	kynurenine 3-monooxygenase (kynurenine 3-hydroxylase)	NM_133809	RefSeq	Mus musculus kynurenine 3-monooxygenase (kynurenine 3-hydroxylase) (Kmo), mRNA.	FALSE	Mm.27217	GO:0008152 // GO:0019363 // GO:0055114	metabolic process // pyridine nucleotide biosynthetic process // oxidation reduction	GO:0005739 // GO:0005741 // GO:0005743 // GO:0016020 // GO:0016021	mitochondrion // mitochondrial outer membrane // mitochondrial inner membrane // membrane // integral to membrane	GO:0004497 // GO:0004502 // GO:0016491	monooxygenase activity // kynurenine 3-monooxygenase activity // oxidoreductase activity	---	---	0.09235	0.447942	-0.499822	0.851662	FALSE	FALSE
10352020	3.88289	3.33298	3.76963	3.89228	3.55768	3.4942	3.98237	3.78474	Wdr64	WD repeat domain 64	ENSMUST00000094288	ENSEMBL	Isoform 1 of WD repeat-containing protein 64 gene:ENSMUSG00000026523	FALSE	Mm.50361	---	---	---	---	---	---	---	---	-0.325215	0.161214	0.212744	-0.107536	FALSE	FALSE
10352048	5.08044	4.85744	4.67743	4.97637	5.0759	4.95074	4.95677	5.08426	Exo1	exonuclease 1	NM_012012	RefSeq	Mus musculus exonuclease 1 (Exo1), mRNA.	FALSE	Mm.283046	GO:0002455 // GO:0006139 // GO:0006281 // GO:0006955 // GO:0006974 // GO:0007126 // GO:0016446 // GO:0045190	humoral immune response mediated by circulating immunoglobulin // nucleobase, nucleoside, nucleotide and nucleic acid metabolic process // DNA repair // immune response // response to DNA damage stimulus // meiosis // somatic hypermutation of immunoglobulin genes // isotype switching	GO:0005634	nucleus	GO:0000287 // GO:0003677 // GO:0003824 // GO:0004518 // GO:0004519 // GO:0004527 // GO:0008409 // GO:0016787 // GO:0043566 // GO:0046872	magnesium ion binding // DNA binding // catalytic activity // nuclease activity // endonuclease activity // exonuclease activity // 5'-3' exonuclease activity // hydrolase activity // structure-specific DNA binding // metal ion binding	---	---	-0.004541	0.093301	0.279342	0.107891	FALSE	FALSE
10352066	6.03647	6.24933	6.24775	6.09779	6.19795	6.08941	6.18649	6.185	Sdccag8	serologically defined colon cancer antigen 8	NM_029756	RefSeq	Mus musculus serologically defined colon cancer antigen 8 (Sdccag8), mRNA.	FALSE	Mm.171399	---	---	GO:0005813	centrosome	---	---	---	---	0.161479	-0.159917	-0.061263	0.087218	FALSE	FALSE
10352092	7.36791	7.45693	7.40055	7.5053	7.48119	7.40888	7.48484	7.42083	Zfp238	zinc finger protein 238	NM_001012330	RefSeq	Mus musculus zinc finger protein 238 (Zfp238), transcript variant 1, mRNA.	FALSE	Mm.330700	GO:0006350 // GO:0010553 // GO:0045449	transcription // negative regulation of specific transcription from RNA polymerase II promoter // regulation of transcription	GO:0005622 // GO:0005634	intracellular // nucleus	GO:0003676 // GO:0003677 // GO:0005515 // GO:0008270 // GO:0016564 // GO:0046872	nucleic acid binding // DNA binding // protein binding // zinc ion binding // transcription repressor activity // metal ion binding	---	---	0.113276	-0.048048	0.084288	-0.084471	FALSE	FALSE
10352097	3.38321	3.52214	3.37011	3.07991	3.25977	3.44481	3.34662	3.20118	1700016C15Rik	RIKEN cDNA 1700016C15 gene	NM_027077	RefSeq	Mus musculus RIKEN cDNA 1700016C15 gene (1700016C15Rik), mRNA.	FALSE	Mm.84467	---	---	---	---	---	---	---	---	-0.123441	-0.077331	-0.023481	0.121274	FALSE	FALSE
10352104	6.0579	6.0676	5.8017	5.91135	6.225	5.61317	5.41271	6.09424	Gm16432	predicted gene 16432	ENSMUST00000111149	ENSEMBL	114 kDa protein gene:ENSMUSG00000066667	FALSE	Mm.442974	---	---	---	---	---	---	---	---	0.167102	-0.454425	-0.388992	0.182886	FALSE	FALSE
10352110	4.73186	4.81204	5.26635	5.24974	5.37282	4.47275	4.92744	4.8549	Gm16432	predicted gene 16432	NM_001034899	RefSeq	Mus musculus predicted gene, EG545391 (EG545391), mRNA.	FALSE	Mm.442974	---	---	---	---	---	---	---	---	0.640958	-0.339296	-0.338911	-0.394836	FALSE	FALSE
10352119	6.80565	6.96599	6.98824	6.63111	6.82333	7.01483	6.72169	7.11205	Pppde1	PPPDE peptidase domain containing 1	NM_024282	RefSeq	Mus musculus PPPDE peptidase domain containing 1 (Pppde1), mRNA.	FALSE	Mm.440132	---	---	---	---	---	---	---	---	0.01768	0.048838	-0.266543	0.480938	FALSE	FALSE
10352125	4.91217	4.91805	4.70744	4.97109	4.5671	4.86622	4.81103	4.88131	Gm9982	predicted gene 9982	ENSMUST00000069568	ENSEMBL	Putative uncharacterized protein gene:ENSMUSG00000055831	FALSE	---	---	---	---	---	---	---	---	---	-0.345068	-0.051831	0.103595	-0.08977	FALSE	FALSE
10352127	7.85029	7.81732	7.77288	7.37553	7.68329	7.38065	7.46921	7.91958	Fam36a	family with sequence similarity 36, member A	NM_025511	RefSeq	Mus musculus RIKEN cDNA 2310005N03 gene (2310005N03Rik), mRNA.	FALSE	Mm.478346	---	---	GO:0016020 // GO:0016021	membrane // integral to membrane	---	---	---	---	-0.166997	-0.436671	-0.303671	0.544045	Decreased	FALSE
10352131	2.15057	2.04637	2.1534	1.78772	2.00294	1.85822	2.4914	2.15057	---	---	ENSMUST00000083020	ENSEMBL	ncrna:snRNA chromosome:NCBIM37:1:180320950:180321055:1 gene:ENSMUSG00000064954	FALSE	---	---	---	---	---	---	---	---	---	-0.147634	-0.188149	0.338003	0.362853	FALSE	FALSE
10352133	4.68055	4.49916	4.67431	4.48642	4.51139	4.15972	4.46153	4.3397	Efcab2	EF-hand calcium binding domain 2	NM_026626	RefSeq	Mus musculus EF-hand calcium binding domain 2 (Efcab2), mRNA.	FALSE	Mm.252132	---	---	---	---	GO:0005509	calcium ion binding	---	---	-0.169164	-0.339437	-0.212788	-0.146724	FALSE	FALSE
10352143	4.93603	4.89879	4.94607	4.88882	4.90441	4.78464	5.01509	4.85248	Kif26b	kinesin family member 26B	NM_001161665	RefSeq	Mus musculus kinesin family member 26B (Kif26b), mRNA.	FALSE	Mm.138659	GO:0007018	microtubule-based movement	GO:0005874	microtubule	GO:0000166 // GO:0003774 // GO:0003777 // GO:0005524	nucleotide binding // motor activity // microtubule motor activity // ATP binding	---	---	-0.031617	-0.114148	0.069022	-0.036339	FALSE	FALSE
10352150	7.17823	6.98161	7.03078	6.9897	7.33684	7.16502	7.15087	6.94222	---	---	ENSMUST00000083033	ENSEMBL	ncrna:snRNA chromosome:NCBIM37:1:180567036:180567202:1 gene:ENSMUSG00000064967	FALSE	---	---	---	---	---	---	---	---	---	0.158616	0.183409	0.120085	-0.047478	FALSE	Decreased
10352152	5.29498	5.12616	5.33107	5.52781	5.15003	5.37723	5.41114	5.31173	Kif26b	kinesin family member 26B	NM_001161665	RefSeq	Mus musculus kinesin family member 26B (Kif26b), mRNA.	FALSE	Mm.138659	GO:0007018	microtubule-based movement	GO:0005874	microtubule	GO:0000166 // GO:0003774 // GO:0003777 // GO:0005524	nucleotide binding // motor activity // microtubule motor activity // ATP binding	---	---	-0.144948	0.251073	0.080076	-0.216082	FALSE	FALSE
10352166	6.43996	6.62757	6.78882	6.72084	6.55567	6.48258	6.49173	6.59306	9630058J23Rik	RIKEN cDNA 9630058J23 gene	BC054802	GenBank	Mus musculus RIKEN cDNA 9630058J23 gene, mRNA (cDNA clone MGC:65712 IMAGE:6837803), complete cds.	FALSE	Mm.87662	---	---	GO:0016020 // GO:0016021	membrane // integral to membrane	---	---	---	---	0.115709	-0.144998	-0.297084	-0.127776	FALSE	FALSE
10352178	6.52382	6.57611	6.8976	6.62802	6.55704	6.56211	6.39747	6.50295	Sccpdh	saccharopine dehydrogenase (putative)	NM_178653	RefSeq	Mus musculus saccharopine dehydrogenase (putative) (Sccpdh), mRNA.	FALSE	Mm.136458	GO:0008152 // GO:0055114	metabolic process // oxidation reduction	---	---	GO:0003824 // GO:0005488 // GO:0016491 // GO:0047131	catalytic activity // binding // oxidoreductase activity // saccharopine dehydrogenase (NAD+, L-glutamate-forming) activity	---	---	0.033218	-0.013993	-0.500131	-0.125065	FALSE	FALSE
10352192	5.38073	5.538	5.5151	5.43699	5.60821	5.68328	5.68292	5.26986	Ahctf1	AT hook containing transcription factor 1	NM_026375	RefSeq	Mus musculus AT hook containing transcription factor 1 (Ahctf1), mRNA.	FALSE	Mm.128165	GO:0006350 // GO:0007275 // GO:0045449	transcription // multicellular organismal development // regulation of transcription	GO:0005634 // GO:0005737 // GO:0016363	nucleus // cytoplasm // nuclear matrix	GO:0003677 // GO:0003700	DNA binding // transcription factor activity	---	---	0.227471	0.145272	0.167823	-0.167131	FALSE	FALSE
10352194	8.03461	8.02731	8.13303	8.10119	8.13946	7.91967	8.02777	8.02262	Cdc42bpa	CDC42 binding protein kinase alpha	BC158017	GenBank	Mus musculus CDC42 binding protein kinase alpha, mRNA (cDNA clone MGC:189823 IMAGE:9007323), complete cds.	FALSE	Mm.259655	GO:0000226 // GO:0006468 // GO:0007097 // GO:0007242	microtubule cytoskeleton organization // protein amino acid phosphorylation // nuclear migration // intracellular signaling cascade	GO:0005737	cytoplasm	GO:0000166 // GO:0004672 // GO:0004674 // GO:0005083 // GO:0005524 // GO:0008270 // GO:0016301 // GO:0016740 // GO:0019992 // GO:0046872	nucleotide binding // protein kinase activity // protein serine/threonine kinase activity // small GTPase regulator activity // ATP binding // zinc ion binding // kinase activity // transferase activity // diacylglycerol binding // metal ion binding	---	---	0.10485	-0.107645	-0.105261	-0.078571	FALSE	FALSE
10352234	5.72793	5.77539	5.80524	5.98963	5.78252	5.69741	5.76916	5.72241	Itpkb	inositol 1,4,5-trisphosphate 3-kinase B	NM_001081175	RefSeq	Mus musculus inositol 1,4,5-trisphosphate 3-kinase B (Itpkb), mRNA.	FALSE	Mm.132535	GO:0000165 // GO:0007166 // GO:0030217 // GO:0045059 // GO:0045061 // GO:0046579 // GO:0046638	MAPKKK cascade // cell surface receptor linked signal transduction // T cell differentiation // positive thymic T cell selection // thymic T cell selection // positive regulation of Ras protein signal transduction // positive regulation of alpha-beta T cell differentiation	---	---	GO:0008440 // GO:0008440 // GO:0016301	inositol trisphosphate 3-kinase activity // inositol trisphosphate 3-kinase activity // kinase activity	---	---	0.054597	-0.077977	-0.036077	-0.267211	Increased	FALSE
10352242	7.28528	7.28441	7.39811	7.30476	7.33382	7.23334	7.30152	7.3673	Parp1	poly (ADP-ribose) polymerase family, member 1	NM_007415	RefSeq	Mus musculus poly (ADP-ribose) polymerase family, member 1 (Parp1), mRNA.	FALSE	Mm.277779	GO:0000723 // GO:0006259 // GO:0006281 // GO:0006284 // GO:0006471 // GO:0006974 // GO:0040009	telomere maintenance // DNA metabolic process // DNA repair // base-excision repair // protein amino acid ADP-ribosylation // response to DNA damage stimulus // regulation of growth rate	GO:0005622 // GO:0005634 // GO:0005654 // GO:0005730	intracellular // nucleus // nucleoplasm // nucleolus	GO:0003677 // GO:0003950 // GO:0005515 // GO:0008270 // GO:0016740 // GO:0016757 // GO:0046872 // GO:0051287	DNA binding // NAD+ ADP-ribosyltransferase activity // protein binding // zinc ion binding // transferase activity // transferase activity, transferring glycosyl groups // metal ion binding // NAD or NADH binding	GenMAPP	Apoptosis_GenMAPP	0.048539	-0.051069	-0.096595	0.062532	FALSE	FALSE
10352267	5.36828	5.29618	5.41779	5.35039	5.27846	5.43772	5.28469	5.26472	Lin9	lin-9 homolog (C. elegans)	NM_001103182	RefSeq	Mus musculus lin-9 homolog (C. elegans) (Lin9), transcript variant 1, mRNA.	FALSE	Mm.275044	GO:0006260 // GO:0007049	DNA replication // cell cycle	GO:0005634	nucleus	---	---	---	---	-0.089825	0.141543	-0.133097	-0.085665	FALSE	FALSE
10352281	8.76643	8.87501	8.82309	8.81915	8.76718	8.93845	8.84751	8.82748	Acbd3	acyl-Coenzyme A binding domain containing 3	NM_133225	RefSeq	Mus musculus acyl-Coenzyme A binding domain containing 3 (Acbd3), mRNA.	FALSE	Mm.272981 // Mm.478397	GO:0006694 // GO:0008610	steroid biosynthetic process // lipid biosynthetic process	GO:0005739 // GO:0005794 // GO:0016020	mitochondrion // Golgi apparatus // membrane	GO:0000062 // GO:0005488	acyl-CoA binding // binding	---	---	0.000748	0.063443	0.024422	0.008326	FALSE	FALSE
10352292	6.33547	6.30567	6.17227	6.08476	6.15869	6.25145	6.18897	6.09835	G370120E05Rik	RIKEN cDNA G370120E05 gene	ENSMUST00000097448	ENSEMBL	Putative uncharacterized protein (Fragment) gene:ENSMUSG00000073485	FALSE	---	---	---	---	---	---	---	---	---	-0.176774	-0.05422	0.016701	0.013589	Decreased	FALSE
10352294	8.02231	8.13013	7.99415	8.08335	8.0944	8.22473	8.23346	8.27195	BC031781	cDNA sequence BC031781	BC031781	GenBank	Mus musculus cDNA sequence BC031781, mRNA (cDNA clone MGC:30618 IMAGE:3672316), complete cds.	FALSE	Mm.272625	---	---	---	---	---	---	---	---	0.072083	0.094598	0.239311	0.1886	FALSE	Increased
10352302	3.80859	3.563	3.31536	3.72644	3.15419	3.47195	3.79602	3.51868	Lefty2	left-right determination factor 2	NM_177099	RefSeq	Mus musculus left-right determination factor 2 (Lefty2), mRNA.	FALSE	Mm.87078	GO:0007275 // GO:0016049 // GO:0040007	multicellular organismal development // cell growth // growth	GO:0005576 // GO:0005615	extracellular region // extracellular space	GO:0005125 // GO:0005160 // GO:0008083	cytokine activity // transforming growth factor beta receptor binding // growth factor activity	---	---	-0.654402	-0.091052	0.480657	-0.207755	FALSE	FALSE
10352306	7.11277	7.13231	7.04549	7.0608	7.03232	6.98044	7.06488	7.005	Pycr2	pyrroline-5-carboxylate reductase family, member 2	NM_133705	RefSeq	Mus musculus pyrroline-5-carboxylate reductase family, member 2 (Pycr2), mRNA.	FALSE	Mm.274180	GO:0006561 // GO:0008152 // GO:0008652 // GO:0055114	proline biosynthetic process // metabolic process // cellular amino acid biosynthetic process // oxidation reduction	---	---	GO:0003824 // GO:0004735 // GO:0005488 // GO:0016491	catalytic activity // pyrroline-5-carboxylate reductase activity // binding // oxidoreductase activity	---	---	-0.080451	-0.15187	0.019392	-0.055801	FALSE	FALSE
10352314	5.02884	5.1212	4.599	5.08916	4.85961	5.08802	4.8276	4.82626	Lefty1	left right determination factor 1	NM_010094	RefSeq	Mus musculus left right determination factor 1 (Lefty1), mRNA.	FALSE	Mm.378911	GO:0007275 // GO:0008285 // GO:0009948 // GO:0016049 // GO:0032526 // GO:0040007 // GO:0042074	multicellular organismal development // negative regulation of cell proliferation // anterior/posterior axis specification // cell growth // response to retinoic acid // growth // cell migration involved in gastrulation	GO:0005576 // GO:0005615	extracellular region // extracellular space	GO:0005125 // GO:0005160 // GO:0008083	cytokine activity // transforming growth factor beta receptor binding // growth factor activity	---	---	-0.169229	-0.033182	0.228607	-0.262903	FALSE	FALSE
10352320	10.0138	10.1411	10.088	10.1001	10.1495	10.0817	10.2442	10.2305	Tmem63a	transmembrane protein 63a	NM_144794	RefSeq	Mus musculus transmembrane protein 63a (Tmem63a), mRNA.	FALSE	Mm.185518	---	---	GO:0016020 // GO:0016021	membrane // integral to membrane	---	---	---	---	0.13571	-0.05943	0.15623	0.13043	FALSE	FALSE
10352344	9.75197	9.20056	9.06028	9.16522	9.11372	9.06877	8.7154	8.7279	9130409I23Rik	RIKEN cDNA 9130409I23 gene	BC147379	GenBank	Mus musculus RIKEN cDNA 9130409I23 gene, mRNA (cDNA clone MGC:182555 IMAGE:9056449), complete cds.	FALSE	Mm.355174	---	---	---	---	---	---	---	---	-0.638245	-0.131789	-0.344873	-0.437318	FALSE	FALSE
10352348	9.67526	9.52767	9.44574	9.44824	9.36287	9.44366	9.44261	9.54679	Cnih4	cornichon homolog 4 (Drosophila)	NM_030131	RefSeq	Mus musculus cornichon homolog 4 (Drosophila) (Cnih4), mRNA.	FALSE	Mm.38229	GO:0007242	intracellular signaling cascade	GO:0016020 // GO:0016021	membrane // integral to membrane	---	---	---	---	-0.312391	-0.084012	-0.003126	0.098551	FALSE	FALSE
10352354	5.10514	4.88791	4.95398	5.42675	5.07805	5.33028	5.00156	5.23873	A430110L20Rik	RIKEN cDNA A430110L20 gene	ENSMUST00000066988	ENSEMBL	MCG147437 gene:ENSMUSG00000054135	FALSE	---	---	---	---	---	---	---	---	---	-0.027094	0.442368	0.04758	-0.188026	FALSE	FALSE
10352356	5.66337	5.68868	5.79321	5.58288	5.75618	5.68999	5.73757	5.71316	Haus5	HAUS augmin-like complex, subunit 5	NM_027999	RefSeq	Mus musculus HAUS augmin-like complex, subunit 5 (Haus5), mRNA.	FALSE	Mm.290410	GO:0007049 // GO:0007067 // GO:0051301	cell cycle // mitosis // cell division	GO:0005874	microtubule	---	---	---	---	0.092814	0.001306	-0.055634	0.13028	FALSE	FALSE
10352358	4.86971	4.66019	4.63439	4.71367	4.58066	4.66161	4.65521	4.52393	Cnih3	cornichon homolog 3 (Drosophila)	NM_028408	RefSeq	Mus musculus cornichon homolog 3 (Drosophila) (Cnih3), transcript variant 1, mRNA.	FALSE	Mm.338083	GO:0007242	intracellular signaling cascade	GO:0016020 // GO:0016021	membrane // integral to membrane	---	---	---	---	-0.289053	0.001415	0.020822	-0.189741	FALSE	FALSE
10352369	2.47493	2.39108	2.27906	2.47705	2.47675	2.58473	2.91359	2.74932	---	---	GENSCAN00000030063	ENSEMBL	cdna:Genscan chromosome:NCBIM37:1:183528516:183715706:1	FALSE	---	---	---	---	---	---	---	---	---	0.001825	0.193653	0.634532	0.272266	FALSE	FALSE
10352377	2.58585	2.50498	2.45962	2.32422	2.6527	2.43934	2.59184	2.39877	Dnahc14	dynein, axonemal, heavy chain 14	ENSMUST00000060610	ENSEMBL	Putative uncharacterized protein gene:ENSMUSG00000047369	FALSE	---	---	---	---	---	---	---	---	---	0.066845	-0.06564	0.132224	0.074545	Decreased	FALSE
10352393	7.27031	7.34464	7.2339	6.95323	6.99377	7.07546	7.10533	7.10428	Srp9	signal recognition particle 9	NM_012058	RefSeq	Mus musculus signal recognition particle 9 (Srp9), mRNA.	FALSE	Mm.303071	GO:0006614 // GO:0045900	SRP-dependent cotranslational protein targeting to membrane // negative regulation of translational elongation	GO:0005737 // GO:0005786 // GO:0030529 // GO:0048500	cytoplasm // signal recognition particle, endoplasmic reticulum targeting // ribonucleoprotein complex // signal recognition particle	GO:0003723 // GO:0005515 // GO:0008312	RNA binding // protein binding // 7S RNA binding	GenMAPP	mRNA_processing_binding_Reactome	-0.276533	-0.269179	-0.12857	0.151054	FALSE	FALSE
10352396	7.95219	8.03694	7.904	8.02244	7.90101	8.0523	8.12381	8.01793	Trp53bp2	transformation related protein 53 binding protein 2	NM_173378	RefSeq	Mus musculus transformation related protein 53 binding protein 2 (Trp53bp2), mRNA.	FALSE	Mm.287450	GO:0006915 // GO:0007049 // GO:0007417 // GO:0007507 // GO:0009792 // GO:0010212	apoptosis // cell cycle // central nervous system development // heart development // embryonic development ending in birth or egg hatching // response to ionizing radiation	GO:0005634 // GO:0005737	nucleus // cytoplasm	GO:0017124	SH3 domain binding	---	---	-0.051177	0.015362	0.21981	-0.004509	FALSE	FALSE
10352416	9.41993	9.47079	9.2572	9.38073	9.37978	9.30928	9.43554	9.50237	Capn8	calpain 8	NM_130890	RefSeq	Mus musculus calpain 8 (Capn8), transcript variant 1, mRNA.	FALSE	Mm.189201	GO:0006508	proteolysis	GO:0005622 // GO:0005737 // GO:0005794	intracellular // cytoplasm // Golgi apparatus	GO:0004197 // GO:0004198 // GO:0005509 // GO:0008233 // GO:0008234 // GO:0016787	cysteine-type endopeptidase activity // calcium-dependent cysteine-type endopeptidase activity // calcium ion binding // peptidase activity // cysteine-type peptidase activity // hydrolase activity	---	---	-0.040145	-0.16151	0.178336	0.121638	FALSE	FALSE
10352439	4.97806	4.91538	4.52186	4.79444	4.37645	4.80982	4.75513	4.21094	Susd4	sushi domain containing 4	NM_144796	RefSeq	Mus musculus sushi domain containing 4 (Susd4), mRNA.	FALSE	Mm.331052	---	---	GO:0016020 // GO:0016021	membrane // integral to membrane	---	---	---	---	-0.601606	-0.105555	0.233271	-0.5835	FALSE	FALSE
10352448	6.27632	6.24629	6.28834	6.26642	6.2867	6.46735	6.40463	6.62229	Dusp10	dual specificity phosphatase 10	NM_022019	RefSeq	Mus musculus dual specificity phosphatase 10 (Dusp10), mRNA.	FALSE	Mm.404024	GO:0006470 // GO:0016311	protein amino acid dephosphorylation // dephosphorylation	GO:0005634 // GO:0005737	nucleus // cytoplasm	GO:0004721 // GO:0004725 // GO:0008138 // GO:0016787 // GO:0016791 // GO:0017017	phosphoprotein phosphatase activity // protein tyrosine phosphatase activity // protein tyrosine/serine/threonine phosphatase activity // hydrolase activity // phosphatase activity // MAP kinase tyrosine/serine/threonine phosphatase activity	---	---	0.010377	0.221062	0.116293	0.355869	FALSE	FALSE
10352457	11.3712	11.2965	11.3254	11.3299	11.2347	11.2376	11.3581	11.3171	Rpl21	ribosomal protein L21	BC094410	GenBank	Mus musculus ribosomal protein L21, mRNA (cDNA clone MGC:106858 IMAGE:1195613), complete cds.	FALSE	Mm.316592 // Mm.371575 // Mm.440507	GO:0006412 // GO:0008150	translation // biological_process	GO:0005575 // GO:0005622 // GO:0005840 // GO:0030529	cellular_component // intracellular // ribosome // ribonucleoprotein complex	GO:0003674 // GO:0003735	molecular_function // structural constituent of ribosome	GenMAPP // GenMAPP // GenMAPP	GPCRDB_Class_A_Rhodopsin-like // Ribosomal_Proteins // RNA_transcription_Reactome	-0.1365	-0.05892	0.03275	-0.01275	FALSE	FALSE
10352459	7.49293	7.64187	7.57628	7.48808	7.57498	7.54195	7.5912	7.5753	Rab3gap2	RAB3 GTPase activating protein subunit 2	BC057872	GenBank	Mus musculus RAB3 GTPase activating protein subunit 2, mRNA (cDNA clone MGC:67698 IMAGE:5294131), complete cds.	FALSE	Mm.275841	---	---	GO:0005737	cytoplasm	GO:0005096	GTPase activator activity	---	---	0.08205	-0.099923	0.014915	0.087224	FALSE	FALSE
10352497	3.88639	4.17742	3.75084	3.73408	3.65598	4.03943	3.7846	4.06834	Snora36b	small nucleolar RNA, H/ACA box 36B	AF357412	GenBank	Mus musculus clone MBI-87 H/ACA box snoRNA, partial sequence.	FALSE	Mm.429560	---	---	---	---	---	---	---	---	-0.230408	-0.137993	0.033761	0.334255	FALSE	FALSE
10352499	6.07599	5.84555	5.74213	5.84555	5.65598	5.88601	6.05027	5.70432	---	---	mmu-mir-194-1	miRBase Micro RNA Database	MI0000236 Mus musculus miR-194-1 stem-loop	FALSE	---	---	---	---	---	---	---	---	---	-0.420011	0.040463	0.308148	-0.141224	FALSE	FALSE
10352501	3.9357	4.09207	3.68169	4.01408	3.19773	3.57361	3.46241	3.67606	---	---	mmu-mir-215	miRBase Micro RNA Database	MI0000974 Mus musculus miR-215 stem-loop	FALSE	---	---	---	---	---	---	---	---	---	-0.737968	-0.518459	-0.219283	-0.338015	FALSE	FALSE
10352503	10.3297	10.4154	10.3935	10.4237	10.3916	10.4135	10.3673	10.3999	Bpnt1	bisphosphate 3'-nucleotidase 1	NM_011794	RefSeq	Mus musculus bisphosphate 3'-nucleotidase 1 (Bpnt1), mRNA.	FALSE	Mm.227549	---	---	---	---	GO:0000287 // GO:0004437 // GO:0008441 // GO:0016787 // GO:0031403 // GO:0046872	magnesium ion binding // inositol or phosphatidylinositol phosphatase activity // 3'(2'),5'-bisphosphate nucleotidase activity // hydrolase activity // lithium ion binding // metal ion binding	---	---	0.06188	-0.00191	-0.02616	-0.02379	FALSE	FALSE
10352514	8.1242	8.22761	8.15313	8.19668	8.09733	8.22417	8.20283	8.22387	Eprs	glutamyl-prolyl-tRNA synthetase	NM_029735	RefSeq	Mus musculus glutamyl-prolyl-tRNA synthetase (Eprs), mRNA.	FALSE	Mm.154511	GO:0006412 // GO:0006418 // GO:0006424 // GO:0006433	translation // tRNA aminoacylation for protein translation // glutamyl-tRNA aminoacylation // prolyl-tRNA aminoacylation	GO:0005737	cytoplasm	GO:0000166 // GO:0003723 // GO:0003824 // GO:0004812 // GO:0004818 // GO:0004827 // GO:0005524 // GO:0016874	nucleotide binding // RNA binding // catalytic activity // aminoacyl-tRNA ligase activity // glutamate-tRNA ligase activity // proline-tRNA ligase activity // ATP binding // ligase activity	---	---	-0.026869	-0.003442	0.049697	0.027187	FALSE	FALSE
10352548	6.75101	6.09917	6.96904	6.96786	7.11841	7.53335	6.41806	6.83363	Slc30a10	solute carrier family 30, member 10	NM_001033286	RefSeq	Mus musculus solute carrier family 30, member 10 (Slc30a10), mRNA.	FALSE	Mm.227117	GO:0006810 // GO:0006811 // GO:0006812 // GO:0006829	transport // ion transport // cation transport // zinc ion transport	GO:0005886 // GO:0016020 // GO:0016021	plasma membrane // membrane // integral to membrane	GO:0008270 // GO:0008324	zinc ion binding // cation transmembrane transporter activity	---	---	0.367404	1.43418	-0.550981	-0.134233	FALSE	FALSE
10352556	9.1689	9.27778	9.30727	9.29716	9.45071	9.25803	9.24426	9.36319	Gm3809	glyceraldehyde-3-phosphate dehydrogenase pseudogene	XR_032441	RefSeq	PREDICTED: Mus musculus similar to glyceraldehyde-3-phosphate dehydrogenase (LOC100046117), misc RNA.	FALSE	---	---	---	---	---	---	---	---	---	0.281807	-0.019749	-0.063013	0.066034	FALSE	FALSE
10352558	4.61523	4.29135	4.58306	4.6135	4.64731	4.70568	4.63281	4.21273	D1Pas1	DNA segment, Chr 1, Pasteur Institute 1	NM_033077	RefSeq	Mus musculus DNA segment, Chr 1, Pasteur Institute 1 (D1Pas1), mRNA.	FALSE	Mm.108054	GO:0007275 // GO:0007283 // GO:0030154	multicellular organismal development // spermatogenesis // cell differentiation	---	---	GO:0000166 // GO:0003676 // GO:0003677 // GO:0003723 // GO:0004386 // GO:0005524 // GO:0008026 // GO:0016787	nucleotide binding // nucleic acid binding // DNA binding // RNA binding // helicase activity // ATP binding // ATP-dependent helicase activity // hydrolase activity	GenMAPP	mRNA_processing_binding_Reactome	0.032082	0.414324	0.049756	-0.400764	FALSE	FALSE
10352562	7.21605	7.2652	7.36494	7.29676	7.3869	7.31642	7.33109	7.34805	Gpatch2	G patch domain containing 2	NM_026367	RefSeq	Mus musculus G patch domain containing 2 (Gpatch2), mRNA.	FALSE	Mm.138321	---	---	GO:0005622	intracellular	GO:0003676	nucleic acid binding	---	---	0.170856	0.05122	-0.033849	0.051293	FALSE	FALSE
10352576	9.53674	9.68375	9.77576	9.64816	9.67574	9.33997	9.85785	9.69313	Esrrg	estrogen-related receptor gamma	NM_011935	RefSeq	Mus musculus estrogen-related receptor gamma (Esrrg), mRNA.	FALSE	Mm.89989	GO:0006350 // GO:0006355 // GO:0007275 // GO:0045449 // GO:0045893	transcription // regulation of transcription, DNA-dependent // multicellular organismal development // regulation of transcription // positive regulation of transcription, DNA-dependent	GO:0005634	nucleus	GO:0003677 // GO:0003700 // GO:0003707 // GO:0004872 // GO:0004879 // GO:0005496 // GO:0005516 // GO:0008270 // GO:0016563 // GO:0043565 // GO:0046872 // GO:0050682	DNA binding // transcription factor activity // steroid hormone receptor activity // receptor activity // ligand-dependent nuclear receptor activity // steroid binding // calmodulin binding // zinc ion binding // transcription activator activity // sequence-specific DNA binding // metal ion binding // AF-2 domain binding	---	---	0.139007	-0.343776	0.082091	0.044971	FALSE	FALSE
10352586	4.14947	3.93898	4.18038	4.07707	4.18346	4.43755	4.23981	4.16052	Ush2a	Usher syndrome 2A (autosomal recessive, mild) homolog (human)	NM_021408	RefSeq	Mus musculus Usher syndrome 2A (autosomal recessive, mild) homolog (human) (Ush2a), mRNA.	FALSE	Mm.331238	GO:0007601 // GO:0045494 // GO:0050896 // GO:0060113	visual perception // photoreceptor cell maintenance // response to stimulus // inner ear receptor cell differentiation	GO:0002142 // GO:0005576 // GO:0005578 // GO:0005604 // GO:0005886 // GO:0016020 // GO:0016021 // GO:0016324 // GO:0032421 // GO:0042995	stereocilia ankle link complex // extracellular region // proteinaceous extracellular matrix // basement membrane // plasma membrane // membrane // integral to membrane // apical plasma membrane // stereocilium bundle // cell projection	GO:0005515 // GO:0005518 // GO:0017022	protein binding // collagen binding // myosin binding	---	---	0.033995	0.498568	0.059422	0.08345	FALSE	FALSE
10352661	7.18214	7.0889	7.03716	7.12984	7.1156	7.09313	7.19241	7.34223	Ptpn14	protein tyrosine phosphatase, non-receptor type 14	NM_008976	RefSeq	Mus musculus protein tyrosine phosphatase, non-receptor type 14 (Ptpn14), mRNA.	FALSE	Mm.4498	GO:0006470 // GO:0016311	protein amino acid dephosphorylation // dephosphorylation	GO:0005737 // GO:0005856	cytoplasm // cytoskeleton	GO:0004721 // GO:0004725 // GO:0005488 // GO:0016787 // GO:0016791	phosphoprotein phosphatase activity // protein tyrosine phosphatase activity // binding // hydrolase activity // phosphatase activity	---	---	-0.066538	0.004227	0.155251	0.212391	FALSE	FALSE
10352690	7.75599	7.98778	7.96615	7.96414	7.89623	7.92561	7.87695	7.88087	Angel2	angel homolog 2 (Drosophila)	NM_021421	RefSeq	Mus musculus angel homolog 2 (Drosophila) (Angel2), mRNA.	FALSE	Mm.289914	---	---	---	---	---	---	---	---	0.140239	-0.062177	-0.089199	-0.083267	FALSE	FALSE
10352703	5.38248	5.28317	5.58673	5.40855	5.25215	5.27557	5.44754	5.37357	Mfsd7b	major facilitator superfamily domain containing 7B	NM_001081259	RefSeq	Mus musculus major facilitator superfamily domain containing 7B (Mfsd7b), mRNA.	FALSE	Mm.134053	GO:0001701 // GO:0030218 // GO:0035108 // GO:0035264 // GO:0042733 // GO:0046620 // GO:0048536 // GO:0060323	in utero embryonic development // erythrocyte differentiation // limb morphogenesis // multicellular organism growth // embryonic digit morphogenesis // regulation of organ growth // spleen development // head morphogenesis	GO:0005575	cellular_component	---	---	---	---	-0.13033	-0.007598	-0.139195	-0.034988	FALSE	FALSE
10352705	2.98093	2.9406	3.24887	3.03355	2.78864	3.07839	3.03266	3.16578	1700022P22Rik	RIKEN cDNA 1700022P22 gene	ENSMUST00000077889	ENSEMBL	UPF0732 protein C1orf227 homolog gene:ENSMUSG00000057072	FALSE	Mm.383398	---	---	---	---	---	---	---	---	-0.192289	0.13779	-0.216212	0.132234	FALSE	FALSE
10352709	5.09253	5.24254	5.39394	4.87617	5.35798	4.91565	5.03378	5.32071	Nsl1	NSL1, MIND kinetochore complex component, homolog (S. cerevisiae)	NM_198654	RefSeq	Mus musculus NSL1, MIND kinetochore complex component, homolog (S. cerevisiae) (Nsl1), mRNA.	FALSE	Mm.32504	GO:0007049 // GO:0007059 // GO:0007067 // GO:0051301	cell cycle // chromosome segregation // mitosis // cell division	GO:0005634	nucleus	---	---	---	---	0.265457	-0.32689	-0.36016	0.444536	FALSE	FALSE
10352717	5.8804	5.67331	5.89729	5.75929	5.76315	5.76917	5.85808	5.6299	Batf3	basic leucine zipper transcription factor, ATF-like 3	NM_030060	RefSeq	Mus musculus basic leucine zipper transcription factor, ATF-like 3 (Batf3), mRNA.	FALSE	Mm.6922	GO:0006350 // GO:0006355 // GO:0045449	transcription // regulation of transcription, DNA-dependent // regulation of transcription	GO:0005634	nucleus	GO:0003677 // GO:0003700 // GO:0043565 // GO:0046983	DNA binding // transcription factor activity // sequence-specific DNA binding // protein dimerization activity	---	---	-0.117246	0.09585	-0.039208	-0.1294	FALSE	FALSE
10352722	5.33095	5.03717	5.04441	5.07658	5.00113	4.87967	5.15184	5.08331	D730003I15Rik	RIKEN cDNA D730003I15 gene	ENSMUST00000097438	ENSEMBL	Putative uncharacterized protein gene:ENSMUSG00000073478	FALSE	---	---	---	---	---	---	---	---	---	-0.32982	-0.157496	0.107422	0.006729	FALSE	FALSE
10352725	5.56602	5.68316	5.62557	5.79541	5.66252	5.81536	5.66377	5.53414	Tmem206	transmembrane protein 206	NM_025864	RefSeq	Mus musculus transmembrane protein 206 (Tmem206), mRNA.	FALSE	Mm.236300	---	---	GO:0016020 // GO:0016021	membrane // integral to membrane	---	---	---	---	0.096496	0.132203	0.038205	-0.261266	FALSE	FALSE
10352735	7.4249	7.32623	7.26113	7.24788	7.19302	7.3431	7.28421	7.40552	Ints7	integrator complex subunit 7	NM_178632	RefSeq	Mus musculus integrator complex subunit 7 (Ints7), mRNA.	FALSE	Mm.338175	---	---	GO:0005634	nucleus	---	---	---	---	-0.231876	0.016867	0.023083	0.157644	Decreased	FALSE
10352756	7.27835	7.32685	7.5607	7.47511	7.39523	7.63047	7.27092	7.59142	Lpgat1	lysophosphatidylglycerol acyltransferase 1	NM_001134829	RefSeq	Mus musculus lysophosphatidylglycerol acyltransferase 1 (Lpgat1), transcript variant 1, mRNA.	FALSE	Mm.277958	GO:0008152 // GO:0008654	metabolic process // phospholipid biosynthetic process	GO:0005783 // GO:0016020 // GO:0016021	endoplasmic reticulum // membrane // integral to membrane	GO:0008415 // GO:0016740	acyltransferase activity // transferase activity	---	---	0.116883	0.303617	-0.289776	0.11631	FALSE	FALSE
10352767	6.7108	6.26941	6.45356	6.38004	6.50397	6.41587	6.30839	6.53529	Nek2	NIMA (never in mitosis gene a)-related expressed kinase 2	NM_010892	RefSeq	Mus musculus NIMA (never in mitosis gene a)-related expressed kinase 2 (Nek2), mRNA.	FALSE	Mm.33773	GO:0000070 // GO:0006468 // GO:0007049 // GO:0007067 // GO:0007126 // GO:0051301	mitotic sister chromatid segregation // protein amino acid phosphorylation // cell cycle // mitosis // meiosis // cell division	GO:0000775 // GO:0000794 // GO:0000922 // GO:0005634 // GO:0030496	chromosome, centromeric region // condensed nuclear chromosome // spindle pole // nucleus // midbody	GO:0000166 // GO:0000287 // GO:0004672 // GO:0004674 // GO:0005515 // GO:0005524 // GO:0016301 // GO:0016740 // GO:0046872	nucleotide binding // magnesium ion binding // protein kinase activity // protein serine/threonine kinase activity // protein binding // ATP binding // kinase activity // transferase activity // metal ion binding	---	---	-0.206835	0.146462	-0.145174	0.155252	FALSE	FALSE
10352777	6.86094	6.96274	6.87789	7.09674	6.78535	6.79652	6.79894	7.02874	Slc30a1	solute carrier family 30 (zinc transporter), member 1	NM_009579	RefSeq	Mus musculus solute carrier family 30 (zinc transporter), member 1 (Slc30a1), mRNA.	FALSE	Mm.9024	GO:0001701 // GO:0006810 // GO:0006811 // GO:0006812 // GO:0006829 // GO:0006882	in utero embryonic development // transport // ion transport // cation transport // zinc ion transport // cellular zinc ion homeostasis	GO:0005886 // GO:0016020 // GO:0016021	plasma membrane // membrane // integral to membrane	GO:0005385 // GO:0008270 // GO:0008324	zinc ion transmembrane transporter activity // zinc ion binding // cation transmembrane transporter activity	---	---	-0.075591	-0.166215	-0.078953	-0.067995	FALSE	Increased
10352781	4.37625	4.60295	4.35149	4.19177	4.55882	4.78763	4.58038	4.39353	Rd3	retinal degeneration 3	NM_023727	RefSeq	Mus musculus retinal degeneration 3 (Rd3), mRNA.	FALSE	Mm.274393	GO:0007601 // GO:0050896	visual perception // response to stimulus	---	---	---	---	---	---	0.182575	0.184685	0.22889	0.201751	FALSE	FALSE
10352792	5.09066	5.69638	5.03649	5.38803	5.74818	5.4206	5.55488	5.35984	---	---	ENSMUST00000079293	ENSEMBL	cdna:pseudogene chromosome:NCBIM37:1:193816741:193816944:1 gene:ENSMUSG00000063025	FALSE	---	---	---	---	---	---	---	---	---	0.657522	-0.27578	0.518389	-0.028191	FALSE	FALSE
10352794	4.8897	4.92002	5.17807	5.09128	5.13115	5.32038	5.27779	4.79044	Gm10516	predicted gene 10516	ENSMUST00000097436	ENSEMBL	Putative uncharacterized protein gene:ENSMUSG00000073476	FALSE	---	---	---	---	---	---	---	---	---	0.241443	0.400362	0.099722	-0.300844	FALSE	FALSE
10352798	4.74241	4.70207	4.99297	4.76599	5.10258	5.02629	4.78281	4.83959	Kcnh1	potassium voltage-gated channel, subfamily H (eag-related), member 1	NM_010600	RefSeq	Mus musculus potassium voltage-gated channel, subfamily H (eag-related), member 1 (Kcnh1), transcript variant 1, mRNA.	FALSE	Mm.4489	GO:0000160 // GO:0006355 // GO:0006810 // GO:0006811 // GO:0006813 // GO:0007165	two-component signal transduction system (phosphorelay) // regulation of transcription, DNA-dependent // transport // ion transport // potassium ion transport // signal transduction	GO:0016020 // GO:0016021	membrane // integral to membrane	GO:0000155 // GO:0004871 // GO:0005216 // GO:0005244 // GO:0005249 // GO:0005267 // GO:0005516 // GO:0030955	two-component sensor activity // signal transducer activity // ion channel activity // voltage-gated ion channel activity // voltage-gated potassium channel activity // potassium channel activity // calmodulin binding // potassium ion binding	---	---	0.360168	0.324217	-0.210161	0.073602	FALSE	FALSE
10352813	3.37779	3.42558	3.54466	3.55643	3.09449	3.34908	3.32309	3.18849	---	---	ENSMUST00000082947	ENSEMBL	ncrna:snRNA chromosome:NCBIM37:1:194571765:194571880:1 gene:ENSMUSG00000064881	FALSE	---	---	---	---	---	---	---	---	---	-0.283301	-0.076503	-0.221573	-0.367941	Increased	FALSE
10352815	9.06424	9.09801	9.04575	9.09407	9.00559	9.05975	9.08624	9.19418	Irf6	interferon regulatory factor 6	NM_016851	RefSeq	Mus musculus interferon regulatory factor 6 (Irf6), mRNA.	FALSE	Mm.273695	GO:0006350 // GO:0006355 // GO:0008285 // GO:0030216 // GO:0043588 // GO:0043588 // GO:0043616 // GO:0043616 // GO:0045449 // GO:0048468	transcription // regulation of transcription, DNA-dependent // negative regulation of cell proliferation // keratinocyte differentiation // skin development // skin development // keratinocyte proliferation // keratinocyte proliferation // regulation of transcription // cell development	GO:0005634	nucleus	GO:0003677 // GO:0003700	DNA binding // transcription factor activity	GenMAPP	Apoptosis	-0.058656	-0.038258	0.04049	0.100106	FALSE	Increased
10352827	5.84803	6.04698	6.05474	6.10087	5.92162	6.00053	5.93824	6.07968	A130010J15Rik	RIKEN cDNA A130010J15 gene	ENSMUST00000016334	ENSEMBL	UPF0739 protein C1orf74 homolog gene:ENSMUSG00000079144	FALSE	---	GO:0006350 // GO:0045449	transcription // regulation of transcription	GO:0005634	nucleus	---	---	---	---	0.073596	-0.046446	-0.116503	-0.021189	Increased	FALSE
10352829	6.68151	6.692	6.58132	6.58231	6.57528	6.56232	6.53608	6.61864	A130010J15Rik	RIKEN cDNA A130010J15 gene	NM_181048	RefSeq	Mus musculus RIKEN cDNA A130010J15 gene (A130010J15Rik), transcript variant 1, mRNA.	FALSE	---	GO:0006350 // GO:0045449	transcription // regulation of transcription	GO:0005634	nucleus	---	---	GenMAPP	Apoptosis	-0.106232	-0.129681	-0.045238	0.036329	FALSE	FALSE
10352838	8.06181	8.16761	7.95477	8.02239	7.96538	8.08233	8.11406	8.13702	Lamb3	laminin, beta 3	NM_008484	RefSeq	Mus musculus laminin, beta 3 (Lamb3), mRNA.	FALSE	Mm.435441	GO:0007155 // GO:0050873	cell adhesion // brown fat cell differentiation	GO:0005576 // GO:0005578 // GO:0005604 // GO:0005604	extracellular region // proteinaceous extracellular matrix // basement membrane // basement membrane	GO:0005515	protein binding	---	---	-0.096432	-0.085283	0.159284	0.114632	FALSE	Increased
10352864	4.88445	4.43525	4.57817	4.69806	4.43036	4.61819	4.79931	4.29971	---	---	GENSCAN00000013122	ENSEMBL	cdna:Genscan chromosome:NCBIM37:1:195479672:195694022:1	FALSE	---	---	---	---	---	---	---	---	---	-0.454089	0.18294	0.221139	-0.398352	FALSE	FALSE
[truncated: 34,747 more rows]
