# Supplementary material for: Influence of the MUC1 Cell Surface Mucin on Gastric Mucosal Gene Expression Profiles in Response to Helicobacter pylori Infection in Mice
Source: Front Cell Infect Microbiol. 2020 Jul 24;10:343. doi: 10.3389/fcimb.2020.00343 (PMC7393270; doi:10.3389/fcimb.2020.00343)
Supplement: Supplementary file 3 [file Table_3.XLS]

## Sheet: Sheet0
Supplementary Table 3: Upstream IFNr Regulator Target Genes ( Gastric Muc1-/- vs WT (KO/WT) ).
		Expr Log Ratio
Symbol	Entrez Gene Name	Sham (KO/WT)	8h(KO/WT)	24h(KO/WT)	72h(KO/WT)	Location	Type(s)
CMPK2	cytidine/uridine monophosphate kinase 2	0.08	0.889	1.439	1.229	Cytoplasm	kinase
Defb3	defensin beta 3	0.523	0.717	0.348	1.018	Extracellular Space	other
DUOXA2	dual oxidase maturation factor 2	0.534	0.336	0.657	1.243	Cytoplasm	other
FGG	fibrinogen gamma chain	0.144	0.875	0.459	1.756	Extracellular Space	other
GBP2	guanylate binding protein 2	-0.284	-0.132	0.923	1.068	Cytoplasm	enzyme
GBP3	guanylate binding protein 3	-0.345	0.302	0.896	1.242	Cytoplasm	enzyme
GBP4	guanylate binding protein 4	-0.252	-0.055	1.131	1.12	Cytoplasm	enzyme
HSPA1A/HSPA1B	heat shock protein family A (Hsp70) member 1A	-0.223	0.387	0.818	1.254	Cytoplasm	enzyme
IDO1	indoleamine 2,3-dioxygenase 1	-0.684	0.538	1.001	1.986	Cytoplasm	enzyme
Ifi202b	interferon activated gene 202B	0.363	-0.248	0.681	1.117	Nucleus	other
IFI44	interferon induced protein 44	-0.283	0.36	2.121	1.404	Cytoplasm	other
IFIT1B	interferon induced protein with tetratricopeptide repeats 1B	-0.186	0.712	1.749	1.211	Cytoplasm	other
IFIT3	interferon induced protein with tetratricopeptide repeats 3	0.134	0.931	1.392	1.651	Cytoplasm	other
Igtp	interferon gamma induced GTPase	0.084	0.116	1.186	1.159	Cytoplasm	enzyme
IRF7	interferon regulatory factor 7	0.115	0.126	1.178	1.119	Nucleus	transcription regulator
Irgm1	immunity-related GTPase family M member 1	0.083	0.268	1.26	1.272	Cytoplasm	other
ISG15	ISG15 ubiquitin like modifier	-0.198	0.346	1.237	1.148	Extracellular Space	other
Mx1	MX dynamin-like GTPase 1	0.117	0.784	1.441	1.212	Nucleus	enzyme
Mx2	MX dynamin-like GTPase 2	0.222	0.558	1.488	1.206	Nucleus	enzyme
NLRC5	NLR family CARD domain containing 5	0.592	0.434	0.794	1.228	Cytoplasm	transcription regulator
OAS2	2'-5'-oligoadenylate synthetase 2	-0.169	0.332	1.37	1.381	Cytoplasm	enzyme
OAS3	2'-5'-oligoadenylate synthetase 3	-0.042	-0.065	1.363	1.162	Cytoplasm	enzyme
RSAD2	radical S-adenosyl methionine domain containing 2	0.226	0.891	1.64	1.206	Cytoplasm	enzyme
RTP4	receptor transporter protein 4	-0.256	0.047	1.174	1.251	Plasma Membrane	other
SERPINA1	serpin family A member 1	1.167	2.091	-0.282	1.716	Extracellular Space	other
SLFN12L	schlafen family member 12 like	0.475	0.704	2.688	1.525	Other	enzyme
TAP1	transporter 1, ATP binding cassette subfamily B member	0.202	0.304	0.84	1.058	Cytoplasm	transporter
USP18	ubiquitin specific peptidase 18	-0.01	0.275	1.579	1.292	Cytoplasm	peptidase
Greater than 2 fold changes are highlight; number in red with red filled indicates increased expression,.

## Sheet: Sheet1
Symbol	Entrez Gene Name	Symbol	Entrez Gene Name	Symbol	Entrez Gene Name
CMPK2	cytidine/uridine monophosphate kinase 2	ALB	albumin	Apol9a/Apol9b	apolipoprotein L 9b
Defb3	defensin beta 3	Apol7e (includes others)	apolipoprotein L 7e	Clec2e/Clec2h	C-type lectin domain family 2, member e
DUOXA2	dual oxidase maturation factor 2	CMPK2	cytidine/uridine monophosphate kinase 2	DHX58	DExH-box helicase 58
FGG	fibrinogen gamma chain	Defb3	defensin beta 3	IDO1	indoleamine 2,3-dioxygenase 1
GBP2	guanylate binding protein 2	DHX58	DExH-box helicase 58	IFI44	interferon induced protein 44
GBP3	guanylate binding protein 3	FGB	fibrinogen beta chain	IFIT1B	interferon induced protein with tetratricopeptide repeats 1B
GBP4	guanylate binding protein 4	GBP2	guanylate binding protein 2	IFIT3	interferon induced protein with tetratricopeptide repeats 3
HSPA1A/HSPA1B	heat shock protein family A (Hsp70) member 1A	GBP3	guanylate binding protein 3	Igtp	interferon gamma induced GTPase
IDO1	indoleamine 2,3-dioxygenase 1	GBP4	guanylate binding protein 4	IL33	interleukin 33
Ifi202b	interferon activated gene 202B	HSPA1A/HSPA1B	heat shock protein family A (Hsp70) member 1A	IRF7	interferon regulatory factor 7
IFI44	interferon induced protein 44	IDO1	indoleamine 2,3-dioxygenase 1	ISG15	ISG15 ubiquitin like modifier
IFIT1B	interferon induced protein with tetratricopeptide repeats 1B	Ifi202b	interferon activated gene 202B	Mx1	MX dynamin-like GTPase 1
IFIT3	interferon induced protein with tetratricopeptide repeats 3	IFI44	interferon induced protein 44	Mx2	MX dynamin-like GTPase 2
IFNG	interferon gamma	IFIT1B	interferon induced protein with tetratricopeptide repeats 1B	OAS1	2'-5'-oligoadenylate synthetase 1
Igtp	interferon gamma induced GTPase	IFIT3	interferon induced protein with tetratricopeptide repeats 3	OAS2	2'-5'-oligoadenylate synthetase 2
IRF7	interferon regulatory factor 7	Igtp	interferon gamma induced GTPase	OAS3	2'-5'-oligoadenylate synthetase 3
Irgm1	immunity-related GTPase family M member 1	IL33	interleukin 33	Oasl2	2'-5' oligoadenylate synthetase-like 2
ISG15	ISG15 ubiquitin like modifier	IRF7	interferon regulatory factor 7	PHF11	PHD finger protein 11
Mx1	MX dynamin-like GTPase 1	Irgm1	immunity-related GTPase family M member 1	poly rI:rC-RNA	--
Mx2	MX dynamin-like GTPase 2	ISG15	ISG15 ubiquitin like modifier	RSAD2	radical S-adenosyl methionine domain containing 2
NLRC5	NLR family CARD domain containing 5	lipopolysaccharide	--	SLC40A1	solute carrier family 40 member 1
OAS2	2'-5'-oligoadenylate synthetase 2	Mx1	MX dynamin-like GTPase 1	SLC46A1	solute carrier family 46 member 1
OAS3	2'-5'-oligoadenylate synthetase 3	Mx2	MX dynamin-like GTPase 2	SLFN12L	schlafen family member 12 like
RSAD2	radical S-adenosyl methionine domain containing 2	MYO9A	myosin IXA	Slfn2	schlafen 2
RTP4	receptor transporter protein 4	NLRC5	NLR family CARD domain containing 5	Sp100	nuclear antigen Sp100
SERPINA1	serpin family A member 1	OAS2	2'-5'-oligoadenylate synthetase 2	STAT1	signal transducer and activator of transcription 1
SLFN12L	schlafen family member 12 like	OAS3	2'-5'-oligoadenylate synthetase 3	Trim30a/Trim30d	tripartite motif-containing 30A
TAP1	transporter 1, ATP binding cassette subfamily B member	RSAD2	radical S-adenosyl methionine domain containing 2	USP18	ubiquitin specific peptidase 18
USP18	ubiquitin specific peptidase 18	SERPINA1	serpin family A member 1	ZBP1	Z-DNA binding protein 1
		SLFN12L	schlafen family member 12 like
		TAP1	transporter 1, ATP binding cassette subfamily B member
		Trim30a/Trim30d	tripartite motif-containing 30A
		USP18	ubiquitin specific peptidase 18
