# Supplementary material for: Influence of the MUC1 Cell Surface Mucin on Gastric Mucosal Gene Expression Profiles in Response to Helicobacter pylori Infection in Mice
Source: Front Cell Infect Microbiol. 2020 Jul 24;10:343. doi: 10.3389/fcimb.2020.00343 (PMC7393270; doi:10.3389/fcimb.2020.00343)
Supplement: Supplementary file 5 [file Table_5.XLSX]

## Sheet: Cluster lists and histograms
Supplementary Table 5: Cluster lists and histograms
Name	Connections	Default Classes	Probe Set ID	Gene Symbol	Gene Description	mRNA Accession	mRNA Source	mRna - Description	mRNA - xhyb	UniGene ID	GO Biological Process ID	GO Biological Process Term	GO Cellular Component ID	GO Cellular Component Term	GO Molecular Function ID	GO Molecular Function Term	Pathway Source	Pathway Name	MCL_1.7_6
---:10345928	54	No Class	10345928	---	---	GENSCAN00000015939	ENSEMBL	cdna:Genscan chromosome:NCBIM37:1:43936027:44059038:1	FALSE	---	---	---	---	---	---	---	---	---	Cluster001
---:10359999	37	No Class	10359999	---	---	ENSMUST00000082677	ENSEMBL	ncrna:snRNA chromosome:NCBIM37:1:172681848:172681954:-1 gene:ENSMUSG00000064611	FALSE	---	---	---	---	---	---	---	---	---	Cluster001
---:10366593	27	No Class	10366593	---	---	ENSMUST00000122760	ENSEMBL	ncrna:rRNA chromosome:NCBIM37:10:118265022:118265122:1 gene:ENSMUSG00000084709	FALSE	---	---	---	---	---	---	---	---	---	Cluster001
---:10382198	39	No Class	10382198	---	---	ENSMUST00000119828	ENSEMBL	cdna:pseudogene chromosome:NCBIM37:11:108284587:108285072:1 gene:ENSMUSG00000082544	FALSE	---	---	---	---	---	---	---	---	---	Cluster001
---:10400458	25	No Class	10400458	---	---	ENSMUST00000083310	ENSEMBL	ncrna:snRNA chromosome:NCBIM37:12:57011808:57011910:-1 gene:ENSMUSG00000065244	FALSE	---	---	---	---	---	---	---	---	---	Cluster001
---:10405747	32	No Class	10405747	---	---	ENSMUST00000102291	ENSEMBL	ncrna:miRNA chromosome:NCBIM37:13:62568225:62568331:1 gene:ENSMUSG00000076246	FALSE	---	---	---	---	---	---	---	---	---	Cluster001
---:10408485	52	No Class	10408485	---	---	ENSMUST00000122720	ENSEMBL	ncrna:snRNA chromosome:NCBIM37:13:30240067:30240250:-1 gene:ENSMUSG00000084669	FALSE	---	---	---	---	---	---	---	---	---	Cluster001
---:10416531	44	No Class	10416531	---	---	---	---	---	---	---	---	---	---	---	---	---	---	---	Cluster001
---:10433428	29	No Class	10433428	---	---	---	---	---	---	---	---	---	---	---	---	---	---	---	Cluster001
---:10436664	60	No Class	10436664	---	---	---	---	---	---	---	---	---	---	---	---	---	---	---	Cluster001
---:10448232	49	No Class	10448232	---	---	ENSMUST00000097379	ENSEMBL	cdna:known chromosome:NCBIM37:17:22921765:22954708:-1 gene:ENSMUSG00000073442	FALSE	---	---	---	---	---	---	---	---	---	Cluster001
---:10450365	28	No Class	10450365	---	---	ENSMUST00000082728	ENSEMBL	ncrna:snoRNA chromosome:NCBIM37:17:35088958:35089020:-1 gene:ENSMUSG00000064662	FALSE	---	---	---	---	---	---	---	---	---	Cluster001
---:10455342	49	No Class	10455342	---	---	GENSCAN00000042872	ENSEMBL	cdna:Genscan chromosome:NCBIM37:18:42646926:42647423:1	FALSE	---	---	---	---	---	---	---	---	---	Cluster001
---:10456291	46	No Class	10456291	---	---	mmu-mir-122	miRBase Micro RNA Database	MI0000256 Mus musculus miR-122 stem-loop	FALSE	---	---	---	---	---	---	---	---	---	Cluster001
---:10457059	42	No Class	10457059	---	---	---	---	---	---	---	---	---	---	---	---	---	---	---	Cluster001
---:10464997	50	No Class	10464997	---	---	---	---	---	---	---	---	---	---	---	---	---	---	---	Cluster001
---:10493905	33	No Class	10493905	---	---	ENSMUST00000098886	ENSEMBL	cdna:known chromosome:NCBIM37:3:92771657:92772198:1 gene:ENSMUSG00000074433	FALSE	---	---	---	---	---	---	---	---	---	Cluster001
---:10499937	62	No Class	10499937	---	---	ENSMUST00000107304	ENSEMBL	cdna:known chromosome:NCBIM37:3:92592764:92594436:-1 gene:ENSMUSG00000068887	FALSE	---	---	---	---	---	---	---	---	---	Cluster001
---:10503613	51	No Class	10503613	---	---	ENSMUST00000117908	ENSEMBL	cdna:pseudogene chromosome:NCBIM37:4:22446775:22447174:1 gene:ENSMUSG00000081810	FALSE	---	---	---	---	---	---	---	---	---	Cluster001
---:10503692	3	No Class	10503692	---	---	ENSMUST00000118175	ENSEMBL	cdna:pseudogene chromosome:NCBIM37:4:32294123:32295067:1 gene:ENSMUSG00000083564	FALSE	---	---	---	---	---	---	---	---	---	Cluster001
---:10506296	83	No Class	10506296	---	---	---	---	---	---	---	---	---	---	---	---	---	---	---	Cluster001
---:10507473	18	No Class	10507473	---	---	AK154548	GenBank HTC	Mus musculus NOD-derived CD11c +ve dendritic cells cDNA, RIKEN full-length enriched library, clone:F630046N03 product:unclassifiable, full insert sequence.	FALSE	---	---	---	---	---	---	---	---	---	Cluster001
---:10508719	19	No Class	10508719	---	---	FM991911	GenBank	Mus musculus A16 snoRNA, strain C57BL/6J.	FALSE	---	---	---	---	---	---	---	---	---	Cluster001
---:10515423	37	No Class	10515423	---	---	ENSMUST00000082608	ENSEMBL	ncrna:snoRNA chromosome:NCBIM37:4:116826698:116826767:-1 gene:ENSMUSG00000064542	FALSE	---	---	---	---	---	---	---	---	---	Cluster001
---:10519475	38	No Class	10519475	---	---	---	---	---	---	---	---	---	---	---	---	---	---	---	Cluster001
---:10527934	25	No Class	10527934	---	---	AF039839	GenBank	Mus musculus adriamycin-resistant related protein (Arr) mRNA, complete cds.	FALSE	---	---	---	---	---	---	---	---	---	Cluster001
---:10532765	49	No Class	10532765	---	---	ENSMUST00000083386	ENSEMBL	ncrna:snRNA chromosome:NCBIM37:5:114378733:114378830:-1 gene:ENSMUSG00000065320	FALSE	---	---	---	---	---	---	---	---	---	Cluster001
---:10534986	40	No Class	10534986	---	---	mmu-mir-93	miRBase Micro RNA Database	MI0000581 Mus musculus miR-93 stem-loop	FALSE	---	---	---	---	---	---	---	---	---	Cluster001
---:10542951	34	No Class	10542951	---	---	mmu-mir-489	miRBase Micro RNA Database	MI0003476 Mus musculus miR-489 stem-loop	FALSE	---	---	---	---	---	---	---	---	---	Cluster001
---:10544415	66	No Class	10544415	---	---	ENSMUST00000083272	ENSEMBL	ncrna:snRNA chromosome:NCBIM37:6:42287676:42287782:-1 gene:ENSMUSG00000065206	FALSE	---	---	---	---	---	---	---	---	---	Cluster001
---:10550320	24	No Class	10550320	---	---	ENSMUST00000083959	ENSEMBL	ncrna:rRNA chromosome:NCBIM37:7:17057162:17057280:1 gene:ENSMUSG00000065893	FALSE	---	---	---	---	---	---	---	---	---	Cluster001
---:10564015	29	No Class	10564015	---	---	ENSMUST00000101969	ENSEMBL	ncrna:snoRNA chromosome:NCBIM37:7:66734717:66734795:-1 gene:ENSMUSG00000075919	FALSE	---	---	---	---	---	---	---	---	---	Cluster001
---:10566613	11	No Class	10566613	---	---	ENSMUST00000072368	ENSEMBL	cdna:known chromosome:NCBIM37:7:114070048:114070971:-1 gene:ENSMUSG00000062553	FALSE	---	---	---	---	---	---	---	---	---	Cluster001
---:10571761	46	No Class	10571761	---	---	ENSMUST00000050406	ENSEMBL	cdna:pseudogene chromosome:NCBIM37:8:50271272:50271628:1 gene:ENSMUSG00000047204	FALSE	---	---	---	---	---	---	---	---	---	Cluster001
---:10582260	33	No Class	10582260	---	---	ENSMUST00000082708	ENSEMBL	ncrna:snoRNA chromosome:NCBIM37:8:124190528:124190643:-1 gene:ENSMUSG00000064642	FALSE	---	---	---	---	---	---	---	---	---	Cluster001
---:10582580	16	No Class	10582580	---	---	ENSMUST00000101990	ENSEMBL	ncrna:rRNA chromosome:NCBIM37:8:126123761:126123879:-1 gene:ENSMUSG00000075942	FALSE	---	---	---	---	---	---	---	---	---	Cluster001
---:10582582	38	No Class	10582582	---	---	ENSMUST00000101826	ENSEMBL	ncrna:rRNA chromosome:NCBIM37:8:126125472:126125580:-1 gene:ENSMUSG00000075772	FALSE	---	---	---	---	---	---	---	---	---	Cluster001
---:10588545	33	No Class	10588545	---	---	---	---	---	---	---	---	---	---	---	---	---	---	---	Cluster001
---:10588575	58	No Class	10588575	---	---	ENSMUST00000082583	ENSEMBL	ncrna:snRNA chromosome:NCBIM37:9:106999282:106999388:1 gene:ENSMUSG00000064517	FALSE	---	---	---	---	---	---	---	---	---	Cluster001
---:10593469	46	No Class	10593469	---	---	mmu-mir-34c	miRBase Micro RNA Database	MI0000403 Mus musculus miR-34c stem-loop	FALSE	---	---	---	---	---	---	---	---	---	Cluster001
---:10601545	18	No Class	10601545	---	---	ENSMUST00000083195	ENSEMBL	ncrna:snRNA chromosome:NCBIM37:X:113772683:113772829:1 gene:ENSMUSG00000065129	FALSE	---	---	---	---	---	---	---	---	---	Cluster001
---:10605455	46	No Class	10605455	---	---	GENSCAN00000005372	ENSEMBL	cdna:Genscan chromosome:NCBIM37:X:73386634:73407713:-1	FALSE	---	---	---	---	---	---	---	---	---	Cluster001
---:10608652	29	No Class	10608652	---	---	NM_053150.1	---	Mus musculus killer cell lectin-like receptor subfamily A, member 20 (Klra20), mRNA	---	---	---	---	---	---	---	---	---	---	Cluster001
1100001G20Rik :10379736	40	No Class	10379736	1100001G20Rik	RIKEN cDNA 1100001G20 gene	NM_183249	RefSeq	Mus musculus RIKEN cDNA 1100001G20 gene (1100001G20Rik), mRNA.	FALSE	Mm.902	GO:0032496 // GO:0034612 // GO:0050872	response to lipopolysaccharide // response to tumor necrosis factor // white fat cell differentiation	GO:0005615	extracellular space	GO:0010577	metalloenzyme activator activity	---	---	Cluster001
1700013N18Rik :10523891	47	No Class	10523891	1700013N18Rik	ubiquitin-conjugating enzyme E2D 2 pseudogene	NR_003639	RefSeq	Mus musculus RIKEN cDNA 1700013N18 gene (1700013N18Rik), non-coding RNA.	FALSE	Mm.441500	GO:0008150 // GO:0019941 // GO:0043687 // GO:0051246	biological_process // modification-dependent protein catabolic process // post-translational protein modification // regulation of protein metabolic process	GO:0005575	cellular_component	GO:0000166 // GO:0003674 // GO:0004842 // GO:0005524 // GO:0016874 // GO:0019787	nucleotide binding // molecular_function // ubiquitin-protein ligase activity // ATP binding // ligase activity // small conjugating protein ligase activity	---	---	Cluster001
1700052K11Rik :10392035	51	No Class	10392035	1700052K11Rik	RIKEN cDNA 1700052K11 gene	NR_027956	RefSeq	Mus musculus RIKEN cDNA 1700052K11 gene (1700052K11Rik), non-coding RNA.	FALSE	Mm.351426	---	---	---	---	---	---	---	---	Cluster001
1700057K13Rik :10359225	22	No Class	10359225	1700057K13Rik	RIKEN cDNA 1700057K13 gene	BC099580	GenBank	Mus musculus RIKEN cDNA 1700057K13 gene, mRNA (cDNA clone MGC:118391 IMAGE:30920417), complete cds.	FALSE	Mm.116705	---	---	---	---	---	---	---	---	Cluster001
1700101G07Rik :10478926	49	No Class	10478926	1700101G07Rik	RIKEN cDNA 1700101G07 gene	ENSMUST00000077067	ENSEMBL	Putative uncharacterized protein gene:ENSMUSG00000074571	FALSE	---	---	---	---	---	---	---	---	---	Cluster001
2200001I15Rik :10418917	64	No Class	10418917	2200001I15Rik	RIKEN cDNA 2200001I15 gene	BC147105	GenBank	Mus musculus RIKEN cDNA 2200001I15 gene, mRNA (cDNA clone MGC:182242 IMAGE:9056136), complete cds.	FALSE	Mm.27156	---	---	---	---	---	---	---	---	Cluster001
2210411K11Rik :10559673	45	No Class	10559673	2210411K11Rik	RIKEN cDNA 2210411K11 gene	NM_029384	RefSeq	Mus musculus RIKEN cDNA 2210411K11 gene (2210411K11Rik), mRNA.	FALSE	Mm.292837	---	---	---	---	---	---	---	---	Cluster001
2310005G13Rik :10440028	61	No Class	10440028	2310005G13Rik	RIKEN cDNA 2310005G13 gene	NM_183281	RefSeq	Mus musculus RIKEN cDNA 2310005G13 gene (2310005G13Rik), mRNA.	FALSE	Mm.58105	---	---	---	---	---	---	---	---	Cluster001
2310038E17Rik :10574560	76	No Class	10574560	2310038E17Rik	RIKEN cDNA 2310038E17 gene	BC117742	GenBank	Mus musculus RIKEN cDNA 2310038E17 gene, mRNA (cDNA clone MGC:143522 IMAGE:40090393), complete cds.	FALSE	Mm.442371	---	---	---	---	GO:0016787	hydrolase activity	---	---	Cluster001
2310039D24Rik :10580608	92	No Class	10580608	2310039D24Rik	RIKEN cDNA 2310039D24 gene	ENSMUST00000098499	ENSEMBL	hypothetical protein LOC75704 gene:ENSMUSG00000074156	FALSE	Mm.379243	---	---	---	---	---	---	---	---	Cluster001
40603:10423358	51	No Class	10423358	2011-03-01	membrane-associated ring finger (C3HC4) 11	NM_177597	RefSeq	Mus musculus membrane-associated ring finger (C3HC4) 11 (March11), mRNA.	FALSE	Mm.54257	---	---	---	---	---	---	---	---	Cluster001
4833423E24Rik :10484520	60	No Class	10484520	4833423E24Rik	RIKEN cDNA 4833423E24 gene	BC120879	GenBank	Mus musculus RIKEN cDNA 4833423E24 gene, mRNA (cDNA clone MGC:141279 IMAGE:40057526), complete cds.	FALSE	Mm.17636	GO:0006629 // GO:0006633 // GO:0006810 // GO:0008610 // GO:0022900 // GO:0055114	lipid metabolic process // fatty acid biosynthetic process // transport // lipid biosynthetic process // electron transport chain // oxidation reduction	GO:0005783 // GO:0016020 // GO:0016021	endoplasmic reticulum // membrane // integral to membrane	GO:0005506 // GO:0016491 // GO:0016717 // GO:0020037 // GO:0046872	iron ion binding // oxidoreductase activity // oxidoreductase activity, acting on paired donors, with oxidation of a pair of donors resulting in the reduction of molecular oxygen to two molecules of water // heme binding // metal ion binding	---	---	Cluster001
4930412D23Rik :10606589	33	No Class	10606589	4930412D23Rik	RIKEN cDNA 4930412D23 gene	ENSMUST00000052500	ENSEMBL	MCG55106 gene:ENSMUSG00000043569	FALSE	Mm.159093	---	---	---	---	---	---	---	---	Cluster001
4930505H01Rik :10446341	32	No Class	10446341	4930505H01Rik	RIKEN cDNA 4930505H01 gene	AK132847	GenBank HTC	Mus musculus adult male testis cDNA, RIKEN full-length enriched library, clone:4930439L07 product:hypothetical protein, full insert sequence.	FALSE	Mm.444693	---	---	---	---	---	---	---	---	Cluster001
4930520K10Rik :10368759	73	No Class	10368759	4930520K10Rik	RIKEN cDNA 4930520K10 gene	ENSMUST00000044774	ENSEMBL	Putative uncharacterized protein (Fragment) gene:ENSMUSG00000038491	FALSE	---	---	---	---	---	---	---	---	---	Cluster001
5330438D12Rik :10366519	50	No Class	10366519	5330438D12Rik	RIKEN cDNA 5330438D12 gene	AK077360	GenBank HTC	Mus musculus adult male pituitary gland cDNA, RIKEN full-length enriched library, clone:5330438D12 product:hypothetical protein, full insert sequence.	FALSE	---	---	---	---	---	---	---	---	---	Cluster001
6030405A18Rik :10498187	28	No Class	10498187	6030405A18Rik	RIKEN cDNA 6030405A18 gene	NM_177854	RefSeq	Mus musculus RIKEN cDNA 6030405A18 gene (6030405A18Rik), mRNA.	FALSE	Mm.51187	---	---	GO:0016020 // GO:0016021	membrane // integral to membrane	---	---	---	---	Cluster001
6720416L17Rik :10483803	62	No Class	10483803	6720416L17Rik	RIKEN cDNA 6720416L17 gene	ENSMUST00000100000	ENSEMBL	Putative uncharacterized protein gene:ENSMUSG00000075277	FALSE	---	---	---	---	---	---	---	---	---	Cluster001
A430090L17Rik :10412235	29	No Class	10412235	A430090L17Rik	RIKEN cDNA A430090L17 gene	ENSMUST00000057096	ENSEMBL	Putative uncharacterized protein gene:ENSMUSG00000043958	FALSE	---	---	---	---	---	---	---	---	---	Cluster001
Aadacl2 :10492294	64	No Class	10492294	Aadacl2	arylacetamide deacetylase-like 2	NM_001128091	RefSeq	Mus musculus arylacetamide deacetylase-like 2 (Aadacl2), mRNA.	FALSE	Mm.475611	---	---	---	---	---	---	---	---	Cluster001
Aadat :10571891	41	No Class	10571891	Aadat	aminoadipate aminotransferase	NM_011834	RefSeq	Mus musculus aminoadipate aminotransferase (Aadat), mRNA.	FALSE	Mm.35020	GO:0009058	biosynthetic process	GO:0005739	mitochondrion	GO:0003824 // GO:0008483 // GO:0016212 // GO:0016740 // GO:0016769 // GO:0030170 // GO:0047536	catalytic activity // transaminase activity // kynurenine-oxoglutarate transaminase activity // transferase activity // transferase activity, transferring nitrogenous groups // pyridoxal phosphate binding // 2-aminoadipate transaminase activity	---	---	Cluster001
Abcg3 :10531952	13	No Class	10531952	Abcg3	ATP-binding cassette, sub-family G (WHITE), member 3	NM_030239	RefSeq	Mus musculus ATP-binding cassette, sub-family G (WHITE), member 3 (Abcg3), mRNA.	FALSE	Mm.389663	GO:0006810	transport	GO:0016020 // GO:0016021	membrane // integral to membrane	GO:0005524 // GO:0016887	ATP binding // ATPase activity	---	---	Cluster001
Acnat2 :10512886	52	No Class	10512886	Acnat2	acyl-coenzyme A amino acid N-acyltransferase 2	NM_145368	RefSeq	Mus musculus acyl-coenzyme A amino acid N-acyltransferase 2 (Acnat2), mRNA.	FALSE	Mm.35071	GO:0006629 // GO:0006631 // GO:0006637	lipid metabolic process // fatty acid metabolic process // acyl-CoA metabolic process	GO:0005777	peroxisome	GO:0008415 // GO:0016290 // GO:0016740 // GO:0016790	acyltransferase activity // palmitoyl-CoA hydrolase activity // transferase activity // thiolester hydrolase activity	---	---	Cluster001
Acsm5 :10556701	48	No Class	10556701	Acsm5	acyl-CoA synthetase medium-chain family member 5	NM_178758	RefSeq	Mus musculus acyl-CoA synthetase medium-chain family member 5 (Acsm5), mRNA.	FALSE	Mm.185183	GO:0006629 // GO:0006631 // GO:0008152	lipid metabolic process // fatty acid metabolic process // metabolic process	GO:0005739	mitochondrion	GO:0000166 // GO:0000287 // GO:0003824 // GO:0005524 // GO:0016874 // GO:0046872 // GO:0047760	nucleotide binding // magnesium ion binding // catalytic activity // ATP binding // ligase activity // metal ion binding // butyrate-CoA ligase activity	---	---	Cluster001
Adad1 :10491678	46	No Class	10491678	Adad1	adenosine deaminase domain containing 1 (testis specific)	NM_009350	RefSeq	Mus musculus adenosine deaminase domain containing 1 (testis specific) (Adad1), mRNA.	FALSE	Mm.8122	GO:0006396 // GO:0006417 // GO:0007275 // GO:0007283 // GO:0007286 // GO:0030154	RNA processing // regulation of translation // multicellular organismal development // spermatogenesis // spermatid development // cell differentiation	GO:0005622 // GO:0005634	intracellular // nucleus	GO:0003723 // GO:0003725 // GO:0004000	RNA binding // double-stranded RNA binding // adenosine deaminase activity	---	---	Cluster001
Adrb2 :10459288	36	No Class	10459288	Adrb2	adrenergic receptor, beta 2	NM_007420	RefSeq	Mus musculus adrenergic receptor, beta 2 (Adrb2), mRNA.	FALSE	Mm.5598	GO:0001993 // GO:0002024 // GO:0002025 // GO:0002025 // GO:0002028 // GO:0007165 // GO:0007186 // GO:0007189 // GO:0007189 // GO:0009409 // GO:0030501 // GO:0031649 // GO:0040015 // GO:0045453 // GO:0045944 // GO:0045986 // GO:0050873	regulation of systemic arterial blood pressure by norepinephrine-epinephrine // diet induced thermogenesis // vasodilation by norepinephrine-epinephrine involved in regulation of systemic arterial blood pressure // vasodilation by norepinephrine-epinephrine involved in regulation of systemic arterial blood pressure // regulation of sodium ion transport // signal transduction // G-protein coupled …	GO:0005624 // GO:0005634 // GO:0005886 // GO:0016020 // GO:0016021 // GO:0016324	membrane fraction // nucleus // plasma membrane // membrane // integral to membrane // apical plasma membrane	GO:0004871 // GO:0004872 // GO:0004930 // GO:0004935 // GO:0004941 // GO:0005515 // GO:0008179	signal transducer activity // receptor activity // G-protein coupled receptor activity // adrenoceptor activity // beta2-adrenergic receptor activity // protein binding // adenylate cyclase binding	GenMAPP // GenMAPP // GenMAPP	GPCRDB_Class_A_Rhodopsin-like // Monoamine_GPCRs // Calcium_regulation_in_cardiac_cells	Cluster001
AI317395 :10368713	64	No Class	10368713	AI317395	expressed sequence AI317395	BC018406	GenBank	Mus musculus expressed sequence AI317395, mRNA (cDNA clone MGC:25869 IMAGE:4196864), complete cds.	FALSE	Mm.55513	GO:0006810 // GO:0006811 // GO:0006814 // GO:0008643	transport // ion transport // sodium ion transport // carbohydrate transport	GO:0005886 // GO:0016020 // GO:0016021	plasma membrane // membrane // integral to membrane	GO:0015293 // GO:0031402	symporter activity // sodium ion binding	---	---	Cluster001
Aldh3b2 :10460253	32	No Class	10460253	Aldh3b2	aldehyde dehydrogenase 3 family, member B2	ENSMUST00000100032	ENSEMBL	similar to Aldehyde dehydrogenase 3 family, member B1 gene:ENSMUSG00000075296	FALSE	Mm.266843	---	---	---	---	---	---	---	---	Cluster001
Alox15 :10387855	40	No Class	10387855	Alox15	arachidonate 15-lipoxygenase	NM_009660	RefSeq	Mus musculus arachidonate 15-lipoxygenase (Alox15), mRNA.	FALSE	Mm.4584	GO:0001503 // GO:0006691 // GO:0019370 // GO:0030282 // GO:0055114	ossification // leukotriene metabolic process // leukotriene biosynthetic process // bone mineralization // oxidation reduction	GO:0005737	cytoplasm	GO:0004052 // GO:0005506 // GO:0016165 // GO:0016491 // GO:0016702 // GO:0046872	arachidonate 12-lipoxygenase activity // iron ion binding // lipoxygenase activity // oxidoreductase activity // oxidoreductase activity, acting on single donors with incorporation of molecular oxygen, incorporation of two atoms of oxygen // metal ion binding	GenMAPP	Eicosanoid_Synthesis	Cluster001
Alppl2 :10356353	33	No Class	10356353	Alppl2	alkaline phosphatase, placental-like 2	NM_007433	RefSeq	Mus musculus alkaline phosphatase 5 (Akp5), mRNA.	FALSE	Mm.195224	GO:0008152	metabolic process	GO:0005886 // GO:0016020 // GO:0016021 // GO:0031225	plasma membrane // membrane // integral to membrane // anchored to membrane	GO:0000287 // GO:0003824 // GO:0004035 // GO:0008270 // GO:0016787 // GO:0016791 // GO:0046872	magnesium ion binding // catalytic activity // alkaline phosphatase activity // zinc ion binding // hydrolase activity // phosphatase activity // metal ion binding	---	---	Cluster001
Ampd1 :10494873	59	No Class	10494873	Ampd1	adenosine monophosphate deaminase 1 (isoform M)	NM_001033303	RefSeq	Mus musculus adenosine monophosphate deaminase 1 (isoform M) (Ampd1), mRNA.	FALSE	Mm.331272	GO:0006144 // GO:0009117 // GO:0009168	purine base metabolic process // nucleotide metabolic process // purine ribonucleoside monophosphate biosynthetic process	---	---	GO:0003876 // GO:0016787 // GO:0016814 // GO:0019239	AMP deaminase activity // hydrolase activity // hydrolase activity, acting on carbon-nitrogen (but not peptide) bonds, in cyclic amidines // deaminase activity	---	---	Cluster001
Anxa1 :10466606	36	No Class	10466606	Anxa1	annexin A1	NM_010730	RefSeq	Mus musculus annexin A1 (Anxa1), mRNA.	FALSE	Mm.248360	GO:0007049 // GO:0007165 // GO:0042127 // GO:0050482	cell cycle // signal transduction // regulation of cell proliferation // arachidonic acid secretion	GO:0005634 // GO:0005737 // GO:0005886 // GO:0005929 // GO:0016020 // GO:0042383 // GO:0042995	nucleus // cytoplasm // plasma membrane // cilium // membrane // sarcolemma // cell projection	GO:0004859 // GO:0005509 // GO:0005515 // GO:0005544 // GO:0019834	phospholipase inhibitor activity // calcium ion binding // protein binding // calcium-dependent phospholipid binding // phospholipase A2 inhibitor activity	GenMAPP	Prostaglandin_synthesis_regulation	Cluster001
Aox4 :10346448	47	No Class	10346448	Aox4	aldehyde oxidase 4	NM_023631	RefSeq	Mus musculus aldehyde oxidase 4 (Aox4), mRNA.	FALSE	Mm.244525	---	---	---	---	GO:0004031 // GO:0005506 // GO:0009055 // GO:0030151 // GO:0046872 // GO:0051536 // GO:0051537	aldehyde oxidase activity // iron ion binding // electron carrier activity // molybdenum ion binding // metal ion binding // iron-sulfur cluster binding // 2 iron, 2 sulfur cluster binding	---	---	Cluster001
Arg1 :10368343	18	No Class	10368343	Arg1	arginase, liver	NM_007482	RefSeq	Mus musculus arginase, liver (Arg1), mRNA.	FALSE	Mm.154144	GO:0000050 // GO:0006525	urea cycle // arginine metabolic process	GO:0005737	cytoplasm	GO:0004053 // GO:0016787 // GO:0016813 // GO:0030145 // GO:0046872	arginase activity // hydrolase activity // hydrolase activity, acting on carbon-nitrogen (but not peptide) bonds, in linear amidines // manganese ion binding // metal ion binding	---	---	Cluster001
Asprv1 :10539739	58	No Class	10539739	Asprv1	aspartic peptidase, retroviral-like 1	NM_026414	RefSeq	Mus musculus aspartic peptidase, retroviral-like 1 (Asprv1), mRNA.	FALSE	Mm.183043	GO:0006508 // GO:0043588 // GO:0051605	proteolysis // skin development // protein maturation by peptide bond cleavage	GO:0016020 // GO:0016021	membrane // integral to membrane	GO:0004190 // GO:0008233 // GO:0016787	aspartic-type endopeptidase activity // peptidase activity // hydrolase activity	---	---	Cluster001
BC053393 :10375454	45	No Class	10375454	BC053393	cDNA sequence BC053393	BC052651	GenBank	Mus musculus cDNA sequence BC053393, mRNA (cDNA clone MGC:60735 IMAGE:30034019), complete cds.	FALSE	Mm.271088	---	---	---	---	---	---	---	---	Cluster001
Bcl11b :10402554	44	No Class	10402554	Bcl11b	B-cell leukemia/lymphoma 11B	NM_001079883	RefSeq	Mus musculus B-cell leukemia/lymphoma 11B (Bcl11b), transcript variant 1, mRNA.	FALSE	Mm.392694	GO:0006350 // GO:0007409 // GO:0008285 // GO:0009791 // GO:0021953 // GO:0031077 // GO:0033153 // GO:0043066 // GO:0045449 // GO:0045944 // GO:0046632 // GO:0048538	transcription // axonogenesis // negative regulation of cell proliferation // post-embryonic development // central nervous system neuron differentiation // post-embryonic camera-type eye development // T cell receptor V(D)J recombination // negative regulation of apoptosis // regulation of transcription // positive regulation of transcription from RNA polymerase II promoter // alpha-beta T cell …	GO:0005622 // GO:0005634	intracellular // nucleus	GO:0003676 // GO:0008270 // GO:0046872	nucleic acid binding // zinc ion binding // metal ion binding	---	---	Cluster001
Bmp7 :10479008	37	No Class	10479008	Bmp7	bone morphogenetic protein 7	NM_007557	RefSeq	Mus musculus bone morphogenetic protein 7 (Bmp7), mRNA.	FALSE	Mm.595	GO:0001503 // GO:0001707 // GO:0001822 // GO:0007275 // GO:0007389 // GO:0007411 // GO:0007435 // GO:0008285 // GO:0009880 // GO:0009887 // GO:0030154 // GO:0030509 // GO:0030855 // GO:0035239 // GO:0040007 // GO:0042475 // GO:0043065 // GO:0045597 // GO:0045746 // GO:0045944 // GO:0048468 // GO:0048593 // GO:0048596 // GO:0048646 // GO:0048754 // GO:0050768 // GO:0051216 // GO:0060445 // GO:0060…	ossification // mesoderm formation // kidney development // multicellular organismal development // pattern specification process // axon guidance // salivary gland morphogenesis // negative regulation of cell proliferation // embryonic pattern specification // organ morphogenesis // cell differentiation // BMP signaling pathway // epithelial cell differentiation // tube morphogenesis // growth /…	GO:0005576 // GO:0005615	extracellular region // extracellular space	GO:0005125 // GO:0005515 // GO:0008083	cytokine activity // protein binding // growth factor activity	---	---	Cluster001
Bpil2 :10371446	73	No Class	10371446	Bpil2	bactericidal/permeability-increasing protein-like 2	NM_177772	RefSeq	Mus musculus bactericidal/permeability-increasing protein-like 2 (Bpil2), mRNA.	FALSE	Mm.107214	---	---	GO:0005576	extracellular region	GO:0008289	lipid binding	---	---	Cluster001
Bst1 :10521667	49	No Class	10521667	Bst1	bone marrow stromal cell antigen 1	NM_009763	RefSeq	Mus musculus bone marrow stromal cell antigen 1 (Bst1), mRNA.	FALSE	Mm.246332	GO:0008152	metabolic process	GO:0005886 // GO:0016020 // GO:0031225	plasma membrane // membrane // anchored to membrane	GO:0003824 // GO:0003953 // GO:0005488 // GO:0016787	catalytic activity // NAD+ nucleosidase activity // binding // hydrolase activity	---	---	Cluster001
Btnl5 :10450197	20	No Class	10450197	Btnl5	butyrophilin-like 5	NR_004051	RefSeq	Mus musculus butyrophilin-like 5 (Btnl5), non-coding RNA.	FALSE	---	---	---	---	---	---	---	---	---	Cluster001
C130079G13Rik :10492284	72	No Class	10492284	C130079G13Rik	RIKEN cDNA C130079G13 gene	NM_177661	RefSeq	Mus musculus RIKEN cDNA C130079G13 gene (C130079G13Rik), mRNA.	FALSE	Mm.75765	---	---	---	---	---	---	---	---	Cluster001
C1ql1 :10391828	39	No Class	10391828	C1ql1	complement component 1, q subcomponent-like 1	NM_011795	RefSeq	Mus musculus complement component 1, q subcomponent-like 1 (C1ql1), mRNA.	FALSE	Mm.57154 // Mm.478512	GO:0008150	biological_process	GO:0005576 // GO:0005737	extracellular region // cytoplasm	GO:0003674	molecular_function	---	---	Cluster001
Calm4 :10403281	66	No Class	10403281	Calm4	calmodulin 4	NM_020036	RefSeq	Mus musculus calmodulin 4 (Calm4), mRNA.	FALSE	Mm.21075	---	---	GO:0005625 // GO:0005626	soluble fraction // insoluble fraction	GO:0005509	calcium ion binding	---	---	Cluster001
Capn13 :10452770	36	No Class	10452770	Capn13	calpain 13	NM_001033444	RefSeq	Mus musculus calpain 13 (Capn13), mRNA.	FALSE	Mm.81496	GO:0006508	proteolysis	GO:0005622	intracellular	GO:0004197 // GO:0004198 // GO:0005509 // GO:0008233 // GO:0008234 // GO:0016787	cysteine-type endopeptidase activity // calcium-dependent cysteine-type endopeptidase activity // calcium ion binding // peptidase activity // cysteine-type peptidase activity // hydrolase activity	---	---	Cluster001
Caps2 :10366376	31	No Class	10366376	Caps2	calcyphosphine 2	NM_178278	RefSeq	Mus musculus calcyphosphine 2 (Caps2), mRNA.	FALSE	Mm.194428	---	---	---	---	GO:0005509	calcium ion binding	---	---	Cluster001
Cbr2 :10393936	49	No Class	10393936	Cbr2	carbonyl reductase 2	NM_007621	RefSeq	Mus musculus carbonyl reductase 2 (Cbr2), mRNA.	FALSE	Mm.21454	GO:0006116 // GO:0008152 // GO:0051262 // GO:0055114	NADH oxidation // metabolic process // protein tetramerization // oxidation reduction	GO:0005739	mitochondrion	GO:0003824 // GO:0004090 // GO:0004090 // GO:0005488 // GO:0005515 // GO:0016491 // GO:0043621	catalytic activity // carbonyl reductase (NADPH) activity // carbonyl reductase (NADPH) activity // binding // protein binding // oxidoreductase activity // protein self-association	---	---	Cluster001
Ccbp2 :10590427	32	No Class	10590427	Ccbp2	chemokine binding protein 2	NM_021609	RefSeq	Mus musculus chemokine binding protein 2 (Ccbp2), mRNA.	FALSE	Mm.258105	GO:0007165 // GO:0007186	signal transduction // G-protein coupled receptor protein signaling pathway	GO:0005886 // GO:0016020 // GO:0016021	plasma membrane // membrane // integral to membrane	GO:0004871 // GO:0004872 // GO:0004930 // GO:0005515 // GO:0016493 // GO:0016494	signal transducer activity // receptor activity // G-protein coupled receptor activity // protein binding // C-C chemokine receptor activity // C-X-C chemokine receptor activity	GenMAPP	GPCRDB_Class_A_Rhodopsin-like	Cluster001
Cd109 :10587383	49	No Class	10587383	Cd109	CD109 antigen	NM_153098	RefSeq	Mus musculus CD109 antigen (Cd109), mRNA.	FALSE	Mm.32955	---	---	GO:0005576 // GO:0005615 // GO:0005886 // GO:0016020 // GO:0031225	extracellular region // extracellular space // plasma membrane // membrane // anchored to membrane	GO:0004866 // GO:0004867 // GO:0005515 // GO:0030414	endopeptidase inhibitor activity // serine-type endopeptidase inhibitor activity // protein binding // peptidase inhibitor activity	---	---	Cluster001
Cd80 :10435704	20	No Class	10435704	Cd80	CD80 antigen	NM_009855	RefSeq	Mus musculus CD80 antigen (Cd80), mRNA.	FALSE	Mm.89474	GO:0031295 // GO:0046641	T cell costimulation // positive regulation of alpha-beta T cell proliferation	GO:0009897 // GO:0016020 // GO:0016021	external side of plasma membrane // membrane // integral to membrane	GO:0004872 // GO:0005515	receptor activity // protein binding	---	---	Cluster001
Cdo1 :10458828	24	No Class	10458828	Cdo1	cysteine dioxygenase 1, cytosolic	NM_033037	RefSeq	Mus musculus cysteine dioxygenase 1, cytosolic (Cdo1), mRNA.	FALSE	Mm.241056	GO:0019452 // GO:0019530 // GO:0046439 // GO:0055114	L-cysteine catabolic process to taurine // taurine metabolic process // L-cysteine metabolic process // oxidation reduction	GO:0005829	cytosol	GO:0005506 // GO:0016491 // GO:0016702 // GO:0017172 // GO:0046872	iron ion binding // oxidoreductase activity // oxidoreductase activity, acting on single donors with incorporation of molecular oxygen, incorporation of two atoms of oxygen // cysteine dioxygenase activity // metal ion binding	---	---	Cluster001
CH29-112O17.4 :10548541	37	No Class	10548541	CH29-112O17.4	novel KRAB box domain containing protein	XM_001480319	RefSeq	PREDICTED: Mus musculus similar to mKIAA1611 protein (LOC100048474), mRNA.	FALSE	---	---	---	---	---	---	---	---	---	Cluster001
Chaf1b :10437040	64	No Class	10437040	Chaf1b	chromatin assembly factor 1, subunit B (p60)	NM_028083	RefSeq	Mus musculus chromatin assembly factor 1, subunit B (p60) (Chaf1b), mRNA.	FALSE	Mm.274222	GO:0006260 // GO:0006281 // GO:0006350 // GO:0006974 // GO:0007049 // GO:0045449	DNA replication // DNA repair // transcription // response to DNA damage stimulus // cell cycle // regulation of transcription	GO:0005634	nucleus	---	---	---	---	Cluster001
Chi3l4 :10501026	24	No Class	10501026	Chi3l4	chitinase 3-like 4	NM_145126	RefSeq	Mus musculus chitinase 3-like 4 (Chi3l4), mRNA.	FALSE	Mm.425140	GO:0005975 // GO:0006032 // GO:0006954 // GO:0008150	carbohydrate metabolic process // chitin catabolic process // inflammatory response // biological_process	GO:0005575 // GO:0005576	cellular_component // extracellular region	GO:0003674 // GO:0003824 // GO:0004553 // GO:0004568 // GO:0043169	molecular_function // catalytic activity // hydrolase activity, hydrolyzing O-glycosyl compounds // chitinase activity // cation binding	---	---	Cluster001
Cldn4 :10534395	35	No Class	10534395	Cldn4	claudin 4	NM_009903	RefSeq	Mus musculus claudin 4 (Cldn4), mRNA.	FALSE	Mm.7339	---	---	GO:0005886 // GO:0005923 // GO:0016020 // GO:0016021 // GO:0030054	plasma membrane // tight junction // membrane // integral to membrane // cell junction	GO:0005198	structural molecule activity	---	---	Cluster001
Cml1 :10545891	12	No Class	10545891	Cml1	camello-like 1	NM_023160	RefSeq	Mus musculus camello-like 1 (Cml1), mRNA.	FALSE	Mm.13036	GO:0001702 // GO:0007162 // GO:0007275 // GO:0007369 // GO:0008152	gastrulation with mouth forming second // negative regulation of cell adhesion // multicellular organismal development // gastrulation // metabolic process	GO:0005615 // GO:0005743 // GO:0005783 // GO:0005794 // GO:0016020 // GO:0016021	extracellular space // mitochondrial inner membrane // endoplasmic reticulum // Golgi apparatus // membrane // integral to membrane	GO:0008080 // GO:0008415 // GO:0016740	N-acetyltransferase activity // acyltransferase activity // transferase activity	---	---	Cluster001
CN716893 :10605603	35	No Class	10605603	CN716893	expressed sequence CN716893	NM_001033492	RefSeq	Mus musculus expressed sequence CN716893 (CN716893), mRNA.	FALSE	Mm.213584	---	---	---	---	---	---	---	---	Cluster001
Cnfn :10561025	18	No Class	10561025	Cnfn	cornifelin	NM_028219	RefSeq	Mus musculus cornifelin (Cnfn), transcript variant 1, mRNA.	FALSE	Mm.34382	GO:0008150 // GO:0031424	biological_process // keratinization	GO:0001533 // GO:0005737	cornified envelope // cytoplasm	GO:0003674	molecular_function	---	---	Cluster001
Cntnap3 :10410138	34	No Class	10410138	Cntnap3	contactin associated protein-like 3	NM_001081129	RefSeq	Mus musculus contactin associated protein-like 3 (Cntnap3), mRNA.	FALSE	Mm.390590	---	---	---	---	---	---	---	---	Cluster001
Col17a1 :10468344	51	No Class	10468344	Col17a1	collagen, type XVII, alpha 1	NM_007732	RefSeq	Mus musculus collagen, type XVII, alpha 1 (Col17a1), mRNA.	FALSE	Mm.1225	---	---	GO:0005576 // GO:0005578 // GO:0005604 // GO:0016020 // GO:0016021 // GO:0030054 // GO:0030056	extracellular region // proteinaceous extracellular matrix // basement membrane // membrane // integral to membrane // cell junction // hemidesmosome	---	---	---	---	Cluster001
Cpa4 :10537026	41	No Class	10537026	Cpa4	carboxypeptidase A4	NM_027926	RefSeq	Mus musculus carboxypeptidase A4 (Cpa4), mRNA.	FALSE	Mm.105759	GO:0006508	proteolysis	GO:0005576	extracellular region	GO:0004180 // GO:0004181 // GO:0008233 // GO:0008237 // GO:0008270 // GO:0016787 // GO:0046872	carboxypeptidase activity // metallocarboxypeptidase activity // peptidase activity // metallopeptidase activity // zinc ion binding // hydrolase activity // metal ion binding	---	---	Cluster001
Cpxcr1 :10601541	18	No Class	10601541	Cpxcr1	CPX chromosome region, candidate 1	NM_001033471	RefSeq	Mus musculus CPX chromosome region, candidate 1 (Cpxcr1), mRNA.	FALSE	Mm.336224	---	---	---	---	---	---	---	---	Cluster001
Crct1 :10499952	75	No Class	10499952	Crct1	cysteine-rich C-terminal 1	NM_028798	RefSeq	Mus musculus cysteine-rich C-terminal 1 (Crct1), mRNA.	FALSE	Mm.35806	GO:0008150	biological_process	GO:0005575	cellular_component	GO:0005515	protein binding	---	---	Cluster001
Crisp2 :10450938	12	No Class	10450938	Crisp2	cysteine-rich secretory protein 2	NM_009420	RefSeq	Mus musculus cysteine-rich secretory protein 2 (Crisp2), mRNA.	FALSE	Mm.1296	---	---	GO:0005576	extracellular region	---	---	---	---	Cluster001
Csta :10439282	25	No Class	10439282	Csta	cystatin A	NM_001033239	RefSeq	Mus musculus cystatin A (Csta), mRNA.	FALSE	Mm.300592	---	---	GO:0005622 // GO:0005737	intracellular // cytoplasm	GO:0004866 // GO:0004869 // GO:0030414	endopeptidase inhibitor activity // cysteine-type endopeptidase inhibitor activity // peptidase inhibitor activity	---	---	Cluster001
Cyp2c39 :10463037	30	No Class	10463037	Cyp2c39	cytochrome P450, family 2, subfamily c, polypeptide 39	NM_010003	RefSeq	Mus musculus cytochrome P450, family 2, subfamily c, polypeptide 39 (Cyp2c39), mRNA.	FALSE	Mm.42101	GO:0055114	oxidation reduction	GO:0005783 // GO:0005792 // GO:0016020	endoplasmic reticulum // microsome // membrane	GO:0004497 // GO:0005506 // GO:0009055 // GO:0016491 // GO:0020037 // GO:0046872 // GO:0070330	monooxygenase activity // iron ion binding // electron carrier activity // oxidoreductase activity // heme binding // metal ion binding // aromatase activity	---	---	Cluster001
Cyp2e1 :10558673	26	No Class	10558673	Cyp2e1	cytochrome P450, family 2, subfamily e, polypeptide 1	NM_021282	RefSeq	Mus musculus cytochrome P450, family 2, subfamily e, polypeptide 1 (Cyp2e1), mRNA.	FALSE	Mm.21758 // Mm.470181	GO:0055114	oxidation reduction	GO:0005783 // GO:0005792 // GO:0016020	endoplasmic reticulum // microsome // membrane	GO:0004497 // GO:0005506 // GO:0009055 // GO:0016491 // GO:0016712 // GO:0020037 // GO:0046872	monooxygenase activity // iron ion binding // electron carrier activity // oxidoreductase activity // oxidoreductase activity, acting on paired donors, with incorporation or reduction of molecular oxygen, reduced flavin or flavoprotein as one donor, and incorporation of one atom of oxygen // heme binding // metal ion binding	---	---	Cluster001
Cyp2f2 :10551293	46	No Class	10551293	Cyp2f2	cytochrome P450, family 2, subfamily f, polypeptide 2	NM_007817	RefSeq	Mus musculus cytochrome P450, family 2, subfamily f, polypeptide 2 (Cyp2f2), mRNA.	FALSE	Mm.4515	GO:0009636 // GO:0018931 // GO:0055114	response to toxin // naphthalene metabolic process // oxidation reduction	GO:0005783 // GO:0005792 // GO:0016020	endoplasmic reticulum // microsome // membrane	GO:0004497 // GO:0005506 // GO:0009055 // GO:0016491 // GO:0020037 // GO:0046872	monooxygenase activity // iron ion binding // electron carrier activity // oxidoreductase activity // heme binding // metal ion binding	---	---	Cluster001
Cyp4a14 :10515187	41	No Class	10515187	Cyp4a14	cytochrome P450, family 4, subfamily a, polypeptide 14	NM_007822	RefSeq	Mus musculus cytochrome P450, family 4, subfamily a, polypeptide 14 (Cyp4a14), mRNA.	FALSE	Mm.250901	GO:0055114	oxidation reduction	GO:0005783 // GO:0005792 // GO:0016020	endoplasmic reticulum // microsome // membrane	GO:0004497 // GO:0005506 // GO:0009055 // GO:0016491 // GO:0018685 // GO:0020037 // GO:0046872	monooxygenase activity // iron ion binding // electron carrier activity // oxidoreductase activity // alkane 1-monooxygenase activity // heme binding // metal ion binding	---	---	Cluster001
Cyp4a31 :10507171	76	No Class	10507171	Cyp4a31	cytochrome P450, family 4, subfamily a, polypeptide 31	NM_201640	RefSeq	Mus musculus cytochrome P450, family 4, subfamily a, polypeptide 31 (Cyp4a31), mRNA.	FALSE	---	GO:0055114	oxidation reduction	---	---	GO:0004497 // GO:0005506 // GO:0016491 // GO:0046872	monooxygenase activity // iron ion binding // oxidoreductase activity // metal ion binding	---	---	Cluster001
Dapl1 :10472235	64	No Class	10472235	Dapl1	death associated protein-like 1	NM_029723	RefSeq	Mus musculus death associated protein-like 1 (Dapl1), mRNA.	FALSE	Mm.275769	GO:0006915 // GO:0030154	apoptosis // cell differentiation	---	---	---	---	---	---	Cluster001
Dbp :10553092	55	No Class	10553092	Dbp	D site albumin promoter binding protein	NM_016974	RefSeq	Mus musculus D site albumin promoter binding protein (Dbp), mRNA.	FALSE	Mm.378235	GO:0006350 // GO:0006355 // GO:0007623 // GO:0045449 // GO:0048511	transcription // regulation of transcription, DNA-dependent // circadian rhythm // regulation of transcription // rhythmic process	GO:0005634	nucleus	GO:0003677 // GO:0003700 // GO:0043565 // GO:0046983	DNA binding // transcription factor activity // sequence-specific DNA binding // protein dimerization activity	---	---	Cluster001
Defb15 :10577446	25	No Class	10577446	Defb15	defensin beta 15	NM_139222	RefSeq	Mus musculus defensin beta 15 (Defb15), mRNA.	FALSE	Mm.390015	GO:0006952 // GO:0042742	defense response // defense response to bacterium	GO:0005576	extracellular region	---	---	---	---	Cluster001
Defb4 :10570610	85	No Class	10570610	Defb4	defensin beta 4	NM_019728	RefSeq	Mus musculus defensin beta 4 (Defb4), mRNA.	FALSE	Mm.45276	GO:0006952 // GO:0042742	defense response // defense response to bacterium	GO:0005576	extracellular region	---	---	---	---	Cluster001
Dmkn :10552044	69	No Class	10552044	Dmkn	dermokine	NM_172899	RefSeq	Mus musculus dermokine (Dmkn), transcript variant 2, mRNA.	FALSE	Mm.30138	GO:0030154	cell differentiation	GO:0005576 // GO:0005615	extracellular region // extracellular space	---	---	---	---	Cluster001
Dnajc5b :10490966	42	No Class	10490966	Dnajc5b	DnaJ (Hsp40) homolog, subfamily C, member 5 beta	NM_025489	RefSeq	Mus musculus DnaJ (Hsp40) homolog, subfamily C, member 5 beta (Dnajc5b), mRNA.	FALSE	Mm.45615	GO:0006457	protein folding	GO:0016020	membrane	GO:0031072 // GO:0051082	heat shock protein binding // unfolded protein binding	---	---	Cluster001
Dnase1l2 :10448471	48	No Class	10448471	Dnase1l2	deoxyribonuclease 1-like 2	NM_025718	RefSeq	Mus musculus deoxyribonuclease 1-like 2 (Dnase1l2), mRNA.	FALSE	Mm.29017	GO:0006308	DNA catabolic process	GO:0005576	extracellular region	GO:0004518 // GO:0004519 // GO:0004536 // GO:0016787	nuclease activity // endonuclease activity // deoxyribonuclease activity // hydrolase activity	---	---	Cluster001
Dsc3 :10457669	43	No Class	10457669	Dsc3	desmocollin 3	NM_007882	RefSeq	Mus musculus desmocollin 3 (Dsc3), mRNA.	FALSE	Mm.89935	GO:0001701 // GO:0007155 // GO:0007156	in utero embryonic development // cell adhesion // homophilic cell adhesion	GO:0005576 // GO:0005737 // GO:0005886 // GO:0016020 // GO:0016021 // GO:0030054 // GO:0030057	extracellular region // cytoplasm // plasma membrane // membrane // integral to membrane // cell junction // desmosome	GO:0005509 // GO:0005515	calcium ion binding // protein binding	---	---	Cluster001
Dsg1a :10454113	33	No Class	10454113	Dsg1a	desmoglein 1 alpha	NM_010079	RefSeq	Mus musculus desmoglein 1 alpha (Dsg1a), mRNA.	FALSE	Mm.37953	GO:0007155 // GO:0007156	cell adhesion // homophilic cell adhesion	GO:0005886 // GO:0016020 // GO:0016021 // GO:0030054 // GO:0030057 // GO:0030057	plasma membrane // membrane // integral to membrane // cell junction // desmosome // desmosome	GO:0005509 // GO:0005515	calcium ion binding // protein binding	---	---	Cluster001
Dusp22 :10404380	44	No Class	10404380	Dusp22	dual specificity phosphatase 22	NM_001037955	RefSeq	Mus musculus dual specificity phosphatase 22 (Dusp22), transcript variant 1, mRNA.	FALSE	Mm.289646	GO:0006470 // GO:0007179 // GO:0016311 // GO:0042127 // GO:0046330	protein amino acid dephosphorylation // transforming growth factor beta receptor signaling pathway // dephosphorylation // regulation of cell proliferation // positive regulation of JNK cascade	GO:0005575 // GO:0005634 // GO:0005737	cellular_component // nucleus // cytoplasm	GO:0004721 // GO:0004725 // GO:0005515 // GO:0008138 // GO:0016787 // GO:0016791	phosphoprotein phosphatase activity // protein tyrosine phosphatase activity // protein binding // protein tyrosine/serine/threonine phosphatase activity // hydrolase activity // phosphatase activity	---	---	Cluster001
Ebf1 :10375358	25	No Class	10375358	Ebf1	early B-cell factor 1	ENSMUST00000109268	ENSEMBL	Early B-cell factor 1 gene:ENSMUSG00000057098	FALSE	Mm.439662	GO:0006350 // GO:0006355 // GO:0007275 // GO:0045449 // GO:0045941	transcription // regulation of transcription, DNA-dependent // multicellular organismal development // regulation of transcription // positive regulation of transcription	GO:0005634	nucleus	GO:0003677 // GO:0003700 // GO:0005515 // GO:0005515 // GO:0008270 // GO:0030528 // GO:0046872	DNA binding // transcription factor activity // protein binding // protein binding // zinc ion binding // transcription regulator activity // metal ion binding	---	---	Cluster001
Eif3c :10557432	27	No Class	10557432	Eif3c	eukaryotic translation initiation factor 3, subunit C	NM_146200	RefSeq	Mus musculus eukaryotic translation initiation factor 3, subunit C (Eif3c), mRNA.	FALSE	Mm.22776	GO:0006412 // GO:0006413	translation // translational initiation	GO:0005737 // GO:0005852	cytoplasm // eukaryotic translation initiation factor 3 complex	GO:0003743 // GO:0043022	translation initiation factor activity // ribosome binding	GenMAPP	Translation_Factors	Cluster001
Elf5 :10474171	37	No Class	10474171	Elf5	E74-like factor 5	NM_010125	RefSeq	Mus musculus E74-like factor 5 (Elf5), transcript variant 1, mRNA.	FALSE	Mm.20888	GO:0006350 // GO:0006355 // GO:0007398 // GO:0045449 // GO:0060644	transcription // regulation of transcription, DNA-dependent // ectoderm development // regulation of transcription // mammary gland epithelial cell differentiation	GO:0005634 // GO:0005737	nucleus // cytoplasm	GO:0003677 // GO:0003700 // GO:0043565	DNA binding // transcription factor activity // sequence-specific DNA binding	---	---	Cluster001
Elovl6 :10495993	58	No Class	10495993	Elovl6	ELOVL family member 6, elongation of long chain fatty acids (yeast)	NM_130450	RefSeq	Mus musculus ELOVL family member 6, elongation of long chain fatty acids (yeast) (Elovl6), mRNA.	FALSE	Mm.314113	GO:0006633 // GO:0008610 // GO:0030497	fatty acid biosynthetic process // lipid biosynthetic process // fatty acid elongation	GO:0005739 // GO:0005783 // GO:0016020 // GO:0016021 // GO:0030176	mitochondrion // endoplasmic reticulum // membrane // integral to membrane // integral to endoplasmic reticulum membrane	GO:0016747	transferase activity, transferring acyl groups other than amino-acyl groups	---	---	Cluster001
Ephx3 :10449807	30	No Class	10449807	Ephx3	epoxide hydrolase 3	NM_001033163	RefSeq	Mus musculus epoxide hydrolase 3 (Ephx3), mRNA.	FALSE	Mm.176240	---	---	GO:0005575	cellular_component	GO:0003824 // GO:0016787	catalytic activity // hydrolase activity	---	---	Cluster001
Esm1 :10407281	30	No Class	10407281	Esm1	endothelial cell-specific molecule 1	NM_023612	RefSeq	Mus musculus endothelial cell-specific molecule 1 (Esm1), mRNA.	FALSE	Mm.38929	GO:0001558	regulation of cell growth	GO:0005576	extracellular region	GO:0005520	insulin-like growth factor binding	---	---	Cluster001
Fam19a2 :10366725	15	No Class	10366725	Fam19a2	family with sequence similarity 19, member A2	NM_182807	RefSeq	Mus musculus family with sequence similarity 19, member A2 (Fam19a2), mRNA.	FALSE	Mm.51939	---	---	GO:0005737	cytoplasm	---	---	---	---	Cluster001
Fbxo43 :10428150	9	No Class	10428150	Fbxo43	F-box protein 43	NM_001081253	RefSeq	Mus musculus F-box protein 43 (Fbxo43), mRNA.	FALSE	Mm.26393	GO:0007126 // GO:0008150 // GO:0019941	meiosis // biological_process // modification-dependent protein catabolic process	GO:0005575	cellular_component	GO:0003674 // GO:0008270 // GO:0046872	molecular_function // zinc ion binding // metal ion binding	---	---	Cluster001
Gc :10531149	17	No Class	10531149	Gc	group specific component	NM_008096	RefSeq	Mus musculus group specific component (Gc), mRNA.	FALSE	Mm.196595	GO:0006810 // GO:0042359	transport // vitamin D metabolic process	GO:0005576 // GO:0005615	extracellular region // extracellular space	GO:0003779 // GO:0005499 // GO:0051183	actin binding // vitamin D binding // vitamin transporter activity	---	---	Cluster001
Gcg :10483074	54	No Class	10483074	Gcg	glucagon	NM_008100	RefSeq	Mus musculus glucagon (Gcg), mRNA.	FALSE	Mm.45494	GO:0050796	regulation of insulin secretion	GO:0005576	extracellular region	GO:0005179	hormone activity	---	---	Cluster001
Gdap1l1 :10478374	58	No Class	10478374	Gdap1l1	ganglioside-induced differentiation-associated protein 1-like 1	NM_144891	RefSeq	Mus musculus ganglioside-induced differentiation-associated protein 1-like 1 (Gdap1l1), mRNA.	FALSE	Mm.102080	---	---	---	---	---	---	---	---	Cluster001
Gm10152 :10559359	44	No Class	10559359	Gm10152	predicted gene 10152	ENSMUST00000084390	ENSEMBL	Putative uncharacterized protein gene:ENSMUSG00000066092	FALSE	---	---	---	---	---	---	---	---	---	Cluster001
Gm10515 :10441398	31	No Class	10441398	Gm10515	predicted gene 10515	ENSMUST00000097433	ENSEMBL	Putative uncharacterized protein gene:ENSMUSG00000073473	FALSE	---	---	---	---	---	---	---	---	---	Cluster001
Gm10558 :10355225	38	No Class	10355225	Gm10558	predicted gene 10558	ENSMUST00000097706	ENSEMBL	Putative uncharacterized protein gene:ENSMUSG00000073656	FALSE	---	---	---	---	---	---	---	---	---	Cluster001
Gm10574 :10559357	42	No Class	10559357	Gm10574	predicted gene 10574	ENSMUST00000097928	ENSEMBL	Putative uncharacterized protein gene:ENSMUSG00000073778	FALSE	---	---	---	---	---	---	---	---	---	Cluster001
Gm10696 :10494005	60	No Class	10494005	Gm10696	predicted gene 10696	NM_001146107	RefSeq	Mus musculus predicted gene 10696 (Gm10696), mRNA.	FALSE	Mm.304029	---	---	---	---	---	---	---	---	Cluster001
Gm10750 :10488430	60	No Class	10488430	Gm10750	predicted gene 10750	ENSMUST00000099266	ENSEMBL	Putative uncharacterized protein gene:ENSMUSG00000074739	FALSE	---	---	---	---	---	---	---	---	---	Cluster001
Gm11428 :10379727	20	No Class	10379727	Gm11428	predicted gene 11428	NM_001081957	RefSeq	Mus musculus predicted gene 11428 (Gm11428), mRNA.	FALSE	Mm.24097	---	---	---	---	---	---	---	---	Cluster001
Gm129 :10373452	47	No Class	10373452	Gm129	predicted gene 129	BC132471	GenBank	Mus musculus gene model 129, (NCBI), mRNA (cDNA clone MGC:164102 IMAGE:40130748), complete cds.	FALSE	Mm.331218	---	---	---	---	---	---	---	---	Cluster001
Gm13125 :10518197	38	No Class	10518197	Gm13125	predicted gene 13125	NM_001115077	RefSeq	Mus musculus predicted gene 13125 (Gm13125), mRNA.	FALSE	Mm.473686	---	---	---	---	---	---	---	---	Cluster001
Gm14047 :10476012	34	No Class	10476012	Gm14047	predicted gene 14047	ENSMUST00000099381	ENSEMBL	Putative uncharacterized protein gene:ENSMUSG00000074805	FALSE	---	---	---	---	---	---	---	---	---	Cluster001
Gm1527 :10491197	29	No Class	10491197	Gm1527	predicted gene 1527	NM_001033479	RefSeq	Mus musculus predicted gene 1527 (Gm1527), mRNA.	FALSE	Mm.60893	---	---	---	---	GO:0005096	GTPase activator activity	---	---	Cluster001
Gm443 :10520301	48	No Class	10520301	Gm443	predicted gene 443	NM_198621	RefSeq	Mus musculus predicted gene 443 (Gm443), mRNA.	FALSE	Mm.291521	---	---	GO:0005737	cytoplasm	GO:0000166 // GO:0005524	nucleotide binding // ATP binding	---	---	Cluster001
Gm5329 // Gm5329 // Gm5329 // Gm5329 :10562289	37	No Class	10562289	Gm5329 // Gm5329 // Gm5329 // Gm5329	predicted gene 5329 // predicted gene 5329 // predicted gene 5329 // predicted gene 5329	ENSMUST00000075737	ENSEMBL	similar to ribosomal protein L23a gene:ENSMUSG00000078381	FALSE	---	---	---	---	---	---	---	---	---	Cluster001
Gm5535 :10488233	37	No Class	10488233	Gm5535	predicted gene 5535	ENSMUST00000099292	ENSEMBL	Putative uncharacterized protein gene:ENSMUSG00000074758	FALSE	---	---	---	---	---	---	---	---	---	Cluster001
Gm5605 :10569998	38	No Class	10569998	Gm5605	predicted gene 5605	XR_031249	RefSeq	PREDICTED: Mus musculus similar to 1700023B02Rik protein (LOC434275), misc RNA.	FALSE	---	---	---	---	---	---	---	---	---	Cluster001
Gm5647 :10607425	32	No Class	10607425	Gm5647	predicted gene 5647	NM_001037167	RefSeq	Mus musculus predicted gene 5647 (Gm5647), mRNA.	FALSE	Mm.357614	---	---	---	---	---	---	---	---	Cluster001
Gm5910 :10579991	42	No Class	10579991	Gm5910	predicted gene 5910	XR_031582	RefSeq	PREDICTED: Mus musculus similar to PES1 protein (LOC546077), misc RNA.	FALSE	---	---	---	---	---	---	---	---	---	Cluster001
Gm5941 :10600741	20	No Class	10600741	Gm5941	predicted gene 5941	NM_001034103	RefSeq	Mus musculus predicted gene 5941 (Gm5941), mRNA.	FALSE	Mm.380183	---	---	---	---	---	---	---	---	Cluster001
Gm6038 :10599958	40	No Class	10599958	Gm6038	predicted gene 6038	XM_908268	RefSeq	PREDICTED: Mus musculus predicted gene, EG547447 (EG547447), mRNA.	FALSE	---	---	---	---	---	---	---	---	---	Cluster001
Gm6086 :10348906	34	No Class	10348906	Gm6086	predicted gene 6086	NM_001039219	RefSeq	Mus musculus predicted gene 6086 (Gm6086), mRNA.	FALSE	---	---	---	---	---	---	---	---	---	Cluster001
Gm7055 :10499939	62	No Class	10499939	Gm7055	predicted gene 7055	XM_001478521	RefSeq	PREDICTED: Mus musculus hypothetical LOC631101 (LOC631101), mRNA.	FALSE	Mm.250525	---	---	---	---	---	---	---	---	Cluster001
Gm7247 :10414555	37	No Class	10414555	Gm7247	predicted gene 7247	AY358079	GenBank	Mus musculus unknown mRNA.	FALSE	Mm.453699	---	---	---	---	---	---	---	---	Cluster001
Gm7262 :10563766	14	No Class	10563766	Gm7262	predicted gene 7262	XM_001475880	RefSeq	PREDICTED: Mus musculus predicted gene, EG639116 (EG639116), mRNA.	FALSE	---	---	---	---	---	---	---	---	---	Cluster001
Gm8773 :10519482	37	No Class	10519482	Gm8773	predicted gene 8773	ENSMUST00000101627	ENSEMBL	Putative uncharacterized protein gene:ENSMUSG00000073234	FALSE	Mm.376656	---	---	---	---	---	---	---	---	Cluster001
Gm884 :10391934	67	No Class	10391934	Gm884	predicted gene 884	NM_001033434	RefSeq	Mus musculus predicted gene 884 (Gm884), mRNA.	FALSE	Mm.380214	---	---	---	---	---	---	---	---	Cluster001
Gm906 :10405154	35	No Class	10405154	Gm906	predicted gene 906	BC147515	GenBank	Mus musculus gene model 906, (NCBI), mRNA (cDNA clone MGC:182613 IMAGE:9056507), complete cds.	FALSE	Mm.425809	---	---	---	---	---	---	---	---	Cluster001
Gm94 :10458709	76	No Class	10458709	Gm94	predicted gene 94	NM_001033280	RefSeq	Mus musculus predicted gene 94 (Gm94), mRNA.	FALSE	Mm.100304	---	---	GO:0005576	extracellular region	---	---	---	---	Cluster001
Gm9889 :10495528	35	No Class	10495528	Gm9889	predicted gene 9889	ENSMUST00000064809	ENSEMBL	Putative uncharacterized protein gene:ENSMUSG00000052769	FALSE	---	---	---	---	---	---	---	---	---	Cluster001
Gp49a :10363070	39	No Class	10363070	Gp49a	glycoprotein 49 A	NM_008147	RefSeq	Mus musculus glycoprotein 49 A (Gp49a), mRNA.	FALSE	Mm.439661	---	---	GO:0016020 // GO:0016021	membrane // integral to membrane	---	---	---	---	Cluster001
Gpnmb :10538187	38	No Class	10538187	Gpnmb	glycoprotein (transmembrane) nmb	NM_053110	RefSeq	Mus musculus glycoprotein (transmembrane) nmb (Gpnmb), mRNA.	FALSE	Mm.302602	GO:0007155	cell adhesion	GO:0005887 // GO:0016020 // GO:0016021 // GO:0016023 // GO:0031410	integral to plasma membrane // membrane // integral to membrane // cytoplasmic membrane-bounded vesicle // cytoplasmic vesicle	GO:0005178 // GO:0008201	integrin binding // heparin binding	---	---	Cluster001
Gpr112 :10599773	35	No Class	10599773	Gpr112	G protein-coupled receptor 112	ENSMUST00000114762	ENSEMBL	G protein-coupled receptor 112 gene:ENSMUSG00000053852	FALSE	Mm.35282 // Mm.473626	GO:0007165 // GO:0007186	signal transduction // G-protein coupled receptor protein signaling pathway	GO:0005886 // GO:0016020 // GO:0016021	plasma membrane // membrane // integral to membrane	GO:0004871 // GO:0004872 // GO:0004930	signal transducer activity // receptor activity // G-protein coupled receptor activity	---	---	Cluster001
Gpr115 :10450982	23	No Class	10450982	Gpr115	G protein-coupled receptor 115	BC089564	GenBank	Mus musculus G protein-coupled receptor 115, mRNA (cDNA clone MGC:107333 IMAGE:30502915), complete cds.	FALSE	Mm.66217	GO:0007165 // GO:0007166 // GO:0007186 // GO:0007218	signal transduction // cell surface receptor linked signal transduction // G-protein coupled receptor protein signaling pathway // neuropeptide signaling pathway	GO:0005886 // GO:0016020 // GO:0016021	plasma membrane // membrane // integral to membrane	GO:0004871 // GO:0004872 // GO:0004888 // GO:0004930	signal transducer activity // receptor activity // transmembrane receptor activity // G-protein coupled receptor activity	GenMAPP	GPCRDB_Other	Cluster001
Gpr142 :10382421	17	No Class	10382421	Gpr142	G protein-coupled receptor 142	NM_181749	RefSeq	Mus musculus G protein-coupled receptor 142 (Gpr142), mRNA.	FALSE	Mm.269127	GO:0007165 // GO:0007186	signal transduction // G-protein coupled receptor protein signaling pathway	GO:0005886 // GO:0016020 // GO:0016021	plasma membrane // membrane // integral to membrane	GO:0004871 // GO:0004872 // GO:0004930	signal transducer activity // receptor activity // G-protein coupled receptor activity	---	---	Cluster001
Gpr15 :10440131	29	No Class	10440131	Gpr15	G protein-coupled receptor 15	NM_001162955	RefSeq	Mus musculus G protein-coupled receptor 15 (Gpr15), mRNA.	FALSE	Mm.359970	GO:0007165 // GO:0007186	signal transduction // G-protein coupled receptor protein signaling pathway	GO:0005737 // GO:0005886 // GO:0016020 // GO:0016021	cytoplasm // plasma membrane // membrane // integral to membrane	GO:0004871 // GO:0004872 // GO:0004930 // GO:0045028	signal transducer activity // receptor activity // G-protein coupled receptor activity // purinergic nucleotide receptor activity, G-protein coupled	---	---	Cluster001
Gpx6 :10403911	45	No Class	10403911	Gpx6	glutathione peroxidase 6	NM_145451	RefSeq	Mus musculus glutathione peroxidase 6 (Gpx6), mRNA.	FALSE	Mm.46195	GO:0006979 // GO:0055114	response to oxidative stress // oxidation reduction	GO:0005576	extracellular region	GO:0004601 // GO:0004602 // GO:0016491	peroxidase activity // glutathione peroxidase activity // oxidoreductase activity	---	---	Cluster001
Gramd1c :10439547	70	No Class	10439547	Gramd1c	GRAM domain containing 1C	NM_153528	RefSeq	Mus musculus GRAM domain containing 1C (Gramd1c), mRNA.	FALSE	Mm.19316	---	---	GO:0016020 // GO:0016021	membrane // integral to membrane	---	---	---	---	Cluster001
Gulo :10420899	11	No Class	10420899	Gulo	gulonolactone (L-) oxidase	NM_178747	RefSeq	Mus musculus gulonolactone (L-) oxidase (Gulo), mRNA.	FALSE	Mm.26207	GO:0009058 // GO:0019853 // GO:0055114	biosynthetic process // L-ascorbic acid biosynthetic process // oxidation reduction	GO:0005783 // GO:0005792 // GO:0016020 // GO:0016021	endoplasmic reticulum // microsome // membrane // integral to membrane	GO:0003824 // GO:0003885 // GO:0009055 // GO:0016491 // GO:0016899 // GO:0050105 // GO:0050660	catalytic activity // D-arabinono-1,4-lactone oxidase activity // electron carrier activity // oxidoreductase activity // oxidoreductase activity, acting on the CH-OH group of donors, oxygen as acceptor // L-gulonolactone oxidase activity // FAD binding	---	---	Cluster001
H2-t9 :10450731	46	No Class	10450731	H2-t9	MHC class Ib T9	XR_034252	RefSeq	PREDICTED: Mus musculus similar to MHC class I antigen (LOC630294), misc RNA.	FALSE	---	---	---	---	---	---	---	---	---	Cluster001
Hao1 :10488010	11	No Class	10488010	Hao1	hydroxyacid oxidase 1, liver	NM_010403	RefSeq	Mus musculus hydroxyacid oxidase 1, liver (Hao1), mRNA.	FALSE	Mm.26634	GO:0008152 // GO:0055114	metabolic process // oxidation reduction	GO:0005777	peroxisome	GO:0003824 // GO:0003973 // GO:0009055 // GO:0010181 // GO:0016491	catalytic activity // (S)-2-hydroxy-acid oxidase activity // electron carrier activity // FMN binding // oxidoreductase activity	---	---	Cluster001
Hmcn1 :10358541	29	No Class	10358541	Hmcn1	hemicentin 1	NM_001024720	RefSeq	Mus musculus hemicentin 1 (Hmcn1), mRNA.	FALSE	Mm.379425 // Mm.478581	---	---	GO:0005576 // GO:0005604 // GO:0005938 // GO:0030054	extracellular region // basement membrane // cell cortex // cell junction	---	---	---	---	Cluster001
Hmgn2 :10522784	54	No Class	10522784	Hmgn2	high mobility group nucleosomal binding domain 2	BC083085	GenBank	Mus musculus high mobility group nucleosomal binding domain 2, mRNA (cDNA clone MGC:103384 IMAGE:6516041), complete cds.	FALSE	Mm.319660	---	---	GO:0000785 // GO:0005634 // GO:0005737	chromatin // nucleus // cytoplasm	GO:0003677	DNA binding	---	---	Cluster001
Hopx :10530819	34	No Class	10530819	Hopx	HOP homeobox	NM_175606	RefSeq	Mus musculus HOP homeobox (Hopx), transcript variant 1, mRNA.	FALSE	Mm.181852	GO:0000122 // GO:0000122 // GO:0001829 // GO:0001829 // GO:0006350 // GO:0006355 // GO:0007275 // GO:0007507 // GO:0008016 // GO:0016575 // GO:0043415 // GO:0045449 // GO:0045596 // GO:0048286 // GO:0051155	negative regulation of transcription from RNA polymerase II promoter // negative regulation of transcription from RNA polymerase II promoter // trophectodermal cell differentiation // trophectodermal cell differentiation // transcription // regulation of transcription, DNA-dependent // multicellular organismal development // heart development // regulation of heart contraction // histone deacetyl…	GO:0005634 // GO:0005634 // GO:0005737	nucleus // nucleus // cytoplasm	GO:0003677 // GO:0003700 // GO:0005515 // GO:0016564 // GO:0030528 // GO:0043565	DNA binding // transcription factor activity // protein binding // transcription repressor activity // transcription regulator activity // sequence-specific DNA binding	---	---	Cluster001
Hoxa1 :10544746	42	No Class	10544746	Hoxa1	homeo box A1	NM_010449	RefSeq	Mus musculus homeo box A1 (Hoxa1), mRNA.	FALSE	Mm.197	GO:0006350 // GO:0006355 // GO:0006357 // GO:0007275 // GO:0007399 // GO:0008045 // GO:0009653 // GO:0009952 // GO:0009952 // GO:0021569 // GO:0021569 // GO:0021570 // GO:0021570 // GO:0021571 // GO:0021571 // GO:0021612 // GO:0021754 // GO:0021953 // GO:0030902 // GO:0042472 // GO:0045449 // GO:0045944 // GO:0048646	transcription // regulation of transcription, DNA-dependent // regulation of transcription from RNA polymerase II promoter // multicellular organismal development // nervous system development // motor axon guidance // anatomical structure morphogenesis // anterior/posterior pattern formation // anterior/posterior pattern formation // rhombomere 3 development // rhombomere 3 development // rhombo…	GO:0005634	nucleus	GO:0003677 // GO:0003700 // GO:0030528 // GO:0043565	DNA binding // transcription factor activity // transcription regulator activity // sequence-specific DNA binding	---	---	Cluster001
Hrg :10434709	80	No Class	10434709	Hrg	histidine-rich glycoprotein	NM_053176	RefSeq	Mus musculus histidine-rich glycoprotein (Hrg), mRNA.	FALSE	Mm.358794	GO:0051918	negative regulation of fibrinolysis	GO:0005575	cellular_component	GO:0004867	serine-type endopeptidase inhibitor activity	---	---	Cluster001
Hspb7 :10509992	39	No Class	10509992	Hspb7	heat shock protein family, member 7 (cardiovascular)	NM_013868	RefSeq	Mus musculus heat shock protein family, member 7 (cardiovascular) (Hspb7), mRNA.	FALSE	Mm.46181	GO:0006950 // GO:0009408	response to stress // response to heat	GO:0005856	cytoskeleton	---	---	---	---	Cluster001
Hyal6 :10536717	58	No Class	10536717	Hyal6	hyaluronoglucosaminidase 6	NM_028920	RefSeq	Mus musculus hyaluronoglucosaminidase 6 (Hyal6), mRNA.	FALSE	Mm.87331	---	---	---	---	---	---	---	---	Cluster001
Ifitm6 :10569020	74	No Class	10569020	Ifitm6	interferon induced transmembrane protein 6	NM_001033632	RefSeq	Mus musculus interferon induced transmembrane protein 6 (Ifitm6), mRNA.	FALSE	Mm.276440	---	---	GO:0016021	integral to membrane	---	---	---	---	Cluster001
Ifna12 :10514300	33	No Class	10514300	Ifna12	interferon alpha 12	NM_177361	RefSeq	Mus musculus interferon alpha 12 (Ifna12), mRNA.	FALSE	Mm.246618	GO:0006952 // GO:0009615	defense response // response to virus	GO:0005576 // GO:0005615	extracellular region // extracellular space	GO:0005125 // GO:0005126	cytokine activity // cytokine receptor binding	---	---	Cluster001
Ifna13 :10514309	18	No Class	10514309	Ifna13	interferon alpha 13	NM_177347	RefSeq	Mus musculus interferon alpha 13 (Ifna13), mRNA.	FALSE	Mm.246592	GO:0006952 // GO:0009615	defense response // response to virus	GO:0005576 // GO:0005615	extracellular region // extracellular space	GO:0005125 // GO:0005126	cytokine activity // cytokine receptor binding	---	---	Cluster001
Ifna6 // Ifna6 :10505884	55	No Class	10505884	Ifna6 // Ifna6	interferon alpha 6 // interferon alpha 6	NM_206871	RefSeq	Mus musculus interferon alpha 6 (Ifna6), mRNA.	FALSE	Mm.377090 // Mm.377090	GO:0006952 // GO:0009615 // GO:0006952 // GO:0009615	defense response // response to virus // defense response // response to virus	GO:0005576 // GO:0005615 // GO:0005576 // GO:0005615	extracellular region // extracellular space // extracellular region // extracellular space	GO:0005125 // GO:0005126 // GO:0005125 // GO:0005126	cytokine activity // cytokine receptor binding // cytokine activity // cytokine receptor binding	---	---	Cluster001
Il1f6 :10469793	47	No Class	10469793	Il1f6	interleukin 1 family, member 6	NM_019450	RefSeq	Mus musculus interleukin 1 family, member 6 (Il1f6), mRNA.	FALSE	Mm.133095	GO:0006954 // GO:0006955	inflammatory response // immune response	GO:0005575 // GO:0005576 // GO:0005615	cellular_component // extracellular region // extracellular space	GO:0005125 // GO:0005149 // GO:0005152	cytokine activity // interleukin-1 receptor binding // interleukin-1 receptor antagonist activity	---	---	Cluster001
Il1f8 :10469774	39	No Class	10469774	Il1f8	interleukin 1 family, member 8	NM_027163	RefSeq	Mus musculus interleukin 1 family, member 8 (Il1f8), mRNA.	FALSE	Mm.45901	GO:0006954 // GO:0006955	inflammatory response // immune response	GO:0005576 // GO:0005615	extracellular region // extracellular space	GO:0005125 // GO:0005149	cytokine activity // interleukin-1 receptor binding	---	---	Cluster001
Il1f9 :10469786	44	No Class	10469786	Il1f9	interleukin 1 family, member 9	NM_153511	RefSeq	Mus musculus interleukin 1 family, member 9 (Il1f9), mRNA.	FALSE	Mm.249379	GO:0006955	immune response	GO:0005576 // GO:0005615	extracellular region // extracellular space	GO:0005125 // GO:0005149	cytokine activity // interleukin-1 receptor binding	---	---	Cluster001
Il1r2 :10345752	32	No Class	10345752	Il1r2	interleukin 1 receptor, type II	NM_010555	RefSeq	Mus musculus interleukin 1 receptor, type II (Il1r2), mRNA.	FALSE	Mm.1349	---	---	GO:0016020 // GO:0016021	membrane // integral to membrane	GO:0004872 // GO:0004908 // GO:0004910	receptor activity // interleukin-1 receptor activity // interleukin-1, Type II, blocking receptor activity	---	---	Cluster001
Il7 :10497188	39	No Class	10497188	Il7	interleukin 7	NM_008371	RefSeq	Mus musculus interleukin 7 (Il7), mRNA.	FALSE	Mm.3825	GO:0002360 // GO:0006916 // GO:0006955 // GO:0010468 // GO:0010468 // GO:0030890 // GO:0043066 // GO:0043086 // GO:0045453 // GO:0045582 // GO:0046622 // GO:0046622 // GO:0048873	T cell lineage commitment // anti-apoptosis // immune response // regulation of gene expression // regulation of gene expression // positive regulation of B cell proliferation // negative regulation of apoptosis // negative regulation of catalytic activity // bone resorption // positive regulation of T cell differentiation // positive regulation of organ growth // positive regulation of organ gro…	GO:0005576 // GO:0005615	extracellular region // extracellular space	GO:0005125 // GO:0005126 // GO:0005139 // GO:0008083	cytokine activity // cytokine receptor binding // interleukin-7 receptor binding // growth factor activity	---	---	Cluster001
Inmt :10544932	82	No Class	10544932	Inmt	indolethylamine N-methyltransferase	NM_009349	RefSeq	Mus musculus indolethylamine N-methyltransferase (Inmt), mRNA.	FALSE	Mm.299	---	---	GO:0005737	cytoplasm	GO:0008168 // GO:0016740 // GO:0030748	methyltransferase activity // transferase activity // amine N-methyltransferase activity	---	---	Cluster001
Irak3 :10372781	19	No Class	10372781	Irak3	interleukin-1 receptor-associated kinase 3	NM_028679	RefSeq	Mus musculus interleukin-1 receptor-associated kinase 3 (Irak3), mRNA.	FALSE	Mm.146194	GO:0001960 // GO:0006468 // GO:0006915 // GO:0007165 // GO:0009615 // GO:0010933 // GO:0010936 // GO:0032494 // GO:0032496 // GO:0032695 // GO:0032715 // GO:0032720 // GO:0034122 // GO:0042177 // GO:0042981 // GO:0043244 // GO:0043330 // GO:0043407 // GO:0045824	negative regulation of cytokine-mediated signaling pathway // protein amino acid phosphorylation // apoptosis // signal transduction // response to virus // positive regulation of macrophage tolerance induction // negative regulation of macrophage cytokine production // response to peptidoglycan // response to lipopolysaccharide // negative regulation of interleukin-12 production // negative regu…	GO:0005634 // GO:0005737	nucleus // cytoplasm	GO:0000166 // GO:0000287 // GO:0004672 // GO:0004674 // GO:0004872 // GO:0005515 // GO:0005524 // GO:0016301 // GO:0016740	nucleotide binding // magnesium ion binding // protein kinase activity // protein serine/threonine kinase activity // receptor activity // protein binding // ATP binding // kinase activity // transferase activity	---	---	Cluster001
Itgam :10557862	28	No Class	10557862	Itgam	integrin alpha M	NM_001082960	RefSeq	Mus musculus integrin alpha M (Itgam), transcript variant 1, mRNA.	FALSE	Mm.262106	GO:0007155 // GO:0007159 // GO:0007229 // GO:0030593 // GO:0045123 // GO:0050798	cell adhesion // leukocyte adhesion // integrin-mediated signaling pathway // neutrophil chemotaxis // cellular extravasation // activated T cell proliferation	GO:0005634 // GO:0008305 // GO:0009897 // GO:0009986 // GO:0016020 // GO:0016021	nucleus // integrin complex // external side of plasma membrane // cell surface // membrane // integral to membrane	GO:0001846 // GO:0001846 // GO:0004872 // GO:0005509 // GO:0005515 // GO:0008201 // GO:0043395	opsonin binding // opsonin binding // receptor activity // calcium ion binding // protein binding // heparin binding // heparan sulfate proteoglycan binding	GenMAPP	Integrin-mediated_cell_adhesion_KEGG	Cluster001
Ivl :10499904	51	No Class	10499904	Ivl	involucrin	NM_008412	RefSeq	Mus musculus involucrin (Ivl), mRNA.	FALSE	Mm.207365	GO:0030216 // GO:0031424	keratinocyte differentiation // keratinization	GO:0001533 // GO:0005737	cornified envelope // cytoplasm	---	---	---	---	Cluster001
Kctd4 :10416505	37	No Class	10416505	Kctd4	potassium channel tetramerisation domain containing 4	NM_026214	RefSeq	Mus musculus potassium channel tetramerisation domain containing 4 (Kctd4), mRNA.	FALSE	Mm.390712	GO:0006813	potassium ion transport	GO:0008076 // GO:0016020	voltage-gated potassium channel complex // membrane	GO:0005249 // GO:0005515	voltage-gated potassium channel activity // protein binding	---	---	Cluster001
Klhl29 :10399337	21	No Class	10399337	Klhl29	kelch-like 29 (Drosophila)	BC138283	GenBank	Mus musculus kelch-like 29 (Drosophila), mRNA (cDNA clone MGC:169907 IMAGE:8861302), complete cds.	FALSE	Mm.390459	---	---	---	---	GO:0005515	protein binding	---	---	Cluster001
Klk14 :10552462	62	No Class	10552462	Klk14	kallikrein related-peptidase 14	NM_174866	RefSeq	Mus musculus kallikrein related-peptidase 14 (Klk14), mRNA.	FALSE	Mm.247377	GO:0006508	proteolysis	GO:0005576	extracellular region	GO:0004252 // GO:0008233 // GO:0008236 // GO:0016787	serine-type endopeptidase activity // peptidase activity // serine-type peptidase activity // hydrolase activity	---	---	Cluster001
Klk7 :10552508	75	No Class	10552508	Klk7	kallikrein related-peptidase 7 (chymotryptic, stratum corneum)	NM_011872	RefSeq	Mus musculus kallikrein related-peptidase 7 (chymotryptic, stratum corneum) (Klk7), mRNA.	FALSE	Mm.251227	GO:0006508	proteolysis	GO:0005576	extracellular region	GO:0004252 // GO:0008233 // GO:0008236 // GO:0016787	serine-type endopeptidase activity // peptidase activity // serine-type peptidase activity // hydrolase activity	---	---	Cluster001
Krt13 :10391013	59	No Class	10391013	Krt13	keratin 13	NM_010662	RefSeq	Mus musculus keratin 13 (Krt13), mRNA.	FALSE	Mm.4646	---	---	GO:0005882	intermediate filament	GO:0005198 // GO:0005515	structural molecule activity // protein binding	---	---	Cluster001
Krt14 :10391052	37	No Class	10391052	Krt14	keratin 14	NM_016958	RefSeq	Mus musculus keratin 14 (Krt14), mRNA.	FALSE	Mm.439898	---	---	GO:0005634 // GO:0005737 // GO:0005882 // GO:0045095 // GO:0045095	nucleus // cytoplasm // intermediate filament // keratin filament // keratin filament	GO:0005198 // GO:0005515	structural molecule activity // protein binding	---	---	Cluster001
Krt15 :10391025	77	No Class	10391025	Krt15	keratin 15	NM_008469	RefSeq	Mus musculus keratin 15 (Krt15), mRNA.	FALSE	Mm.440010	---	---	GO:0005882	intermediate filament	GO:0005198	structural molecule activity	---	---	Cluster001
Krt4 :10432886	65	No Class	10432886	Krt4	keratin 4	NM_008475	RefSeq	Mus musculus keratin 4 (Krt4), mRNA.	FALSE	Mm.46425	GO:0009790 // GO:0030855 // GO:0050680	embryonic development // epithelial cell differentiation // negative regulation of epithelial cell proliferation	GO:0005882 // GO:0045095	intermediate filament // keratin filament	GO:0005198 // GO:0046982	structural molecule activity // protein heterodimerization activity	---	---	Cluster001
Krt5 :10432785	56	No Class	10432785	Krt5	keratin 5	NM_027011	RefSeq	Mus musculus keratin 5 (Krt5), mRNA.	FALSE	Mm.451847	---	---	GO:0005882 // GO:0045095 // GO:0045095	intermediate filament // keratin filament // keratin filament	GO:0005198 // GO:0005515	structural molecule activity // protein binding	---	---	Cluster001
Krt78 :10432907	61	No Class	10432907	Krt78	keratin 78	NM_212487	RefSeq	Mus musculus keratin 78 (Krt78), mRNA.	FALSE	Mm.325105	---	---	GO:0005882	intermediate filament	---	---	---	---	Cluster001
Krtap10-4 :10370330	53	No Class	10370330	Krtap10-4	keratin associated protein 10-4	NM_001135991	RefSeq	Mus musculus keratin associated protein 10-4 (Krtap10-4), mRNA.	FALSE	Mm.432613	---	---	GO:0005882	intermediate filament	---	---	---	---	Cluster001
Krtdap :10552064	56	No Class	10552064	Krtdap	keratinocyte differentiation associated protein	NM_001033131	RefSeq	Mus musculus keratinocyte differentiation associated protein (Krtdap), mRNA.	FALSE	Mm.268157	GO:0008544 // GO:0030154	epidermis development // cell differentiation	GO:0005576	extracellular region	---	---	---	---	Cluster001
Lass3 :10554034	26	No Class	10554034	Lass3	LAG1 homolog, ceramide synthase 3	DQ646881	GenBank	Mus musculus longevity assurance 3-like protein variant 2 (Lass3) mRNA, complete cds.	FALSE	Mm.380104	GO:0030148	sphingolipid biosynthetic process	GO:0005575 // GO:0005634 // GO:0016020 // GO:0016021	cellular_component // nucleus // membrane // integral to membrane	GO:0003677 // GO:0050291	DNA binding // sphingosine N-acyltransferase activity	---	---	Cluster001
Lce1a1 :10499911	58	No Class	10499911	Lce1a1	late cornified envelope 1A1	NM_025984	RefSeq	Mus musculus late cornified envelope 1A1 (Lce1a1), mRNA.	FALSE	Mm.41969	---	---	---	---	---	---	---	---	Cluster001
Lce1b :10499914	65	No Class	10499914	Lce1b	late cornified envelope 1B	NM_026822	RefSeq	Mus musculus late cornified envelope 1B (Lce1b), mRNA.	FALSE	Mm.291769	---	---	---	---	---	---	---	---	Cluster001
Lce1c :10493889	47	No Class	10493889	Lce1c	late cornified envelope 1C	NM_028622	RefSeq	Mus musculus late cornified envelope 1C (Lce1c), mRNA.	FALSE	Mm.292458	---	---	---	---	---	---	---	---	Cluster001
Lce1d :10499921	57	No Class	10499921	Lce1d	late cornified envelope 1D	NM_027137	RefSeq	Mus musculus late cornified envelope 1D (Lce1d), mRNA.	FALSE	Mm.176243	---	---	---	---	---	---	---	---	Cluster001
Lce1e :10499924	61	No Class	10499924	Lce1e	late cornified envelope 1E	NM_026811	RefSeq	Mus musculus late cornified envelope 1E (Lce1e), mRNA.	FALSE	Mm.290624	---	---	---	---	---	---	---	---	Cluster001
Lce1g :10499930	45	No Class	10499930	Lce1g	late cornified envelope 1G	NM_025413	RefSeq	Mus musculus late cornified envelope 1G (Lce1g), mRNA.	FALSE	Mm.158107	---	---	---	---	GO:0005515	protein binding	---	---	Cluster001
Lce1h :10499932	70	No Class	10499932	Lce1h	late cornified envelope 1H	NM_026335	RefSeq	Mus musculus late cornified envelope 1H (Lce1h), mRNA.	FALSE	Mm.23784	---	---	---	---	---	---	---	---	Cluster001
Lce1i :10499935	71	No Class	10499935	Lce1i	late cornified envelope 1I	NM_029667	RefSeq	Mus musculus late cornified envelope 1I (Lce1i), mRNA.	FALSE	Mm.291782	---	---	---	---	---	---	---	---	Cluster001
Lce1m :10499954	65	No Class	10499954	Lce1m	late cornified envelope 1M	NM_025420	RefSeq	Mus musculus late cornified envelope 1M (Lce1m), mRNA.	FALSE	Mm.292457	---	---	---	---	---	---	---	---	Cluster001
Lce3a :10499948	94	No Class	10499948	Lce3a	late cornified envelope 3A	NM_001039594	RefSeq	Mus musculus late cornified envelope 3A (Lce3a), mRNA.	FALSE	Mm.387664	---	---	---	---	---	---	---	---	Cluster001
Lce3c :10493900	68	No Class	10493900	Lce3c	late cornified envelope 3C	NM_033175	RefSeq	Mus musculus late cornified envelope 3C (Lce3c), mRNA.	FALSE	Mm.301748	GO:0008150	biological_process	GO:0005575	cellular_component	GO:0003674	molecular_function	---	---	Cluster001
Lce3c :10493903	72	No Class	10493903	Lce3c	late cornified envelope 3C	NM_033175	RefSeq	Mus musculus late cornified envelope 3C (Lce3c), mRNA.	FALSE	Mm.301748	GO:0008150	biological_process	GO:0005575	cellular_component	GO:0003674	molecular_function	---	---	Cluster001
Lce3f :10493907	50	No Class	10493907	Lce3f	late cornified envelope 3F	NM_001018079	RefSeq	Mus musculus late cornified envelope 3F (Lce3f), mRNA.	FALSE	Mm.439968	---	---	---	---	---	---	---	---	Cluster001
Lce6a :10499909	33	No Class	10499909	Lce6a	late cornified envelope 6A	AK019072	GenBank HTC	Mus musculus adult male stomach cDNA, RIKEN full-length enriched library, clone:2210420J11 product:unclassifiable, full insert sequence.	FALSE	---	---	---	---	---	---	---	---	---	Cluster001
Lcn14 :10470186	54	No Class	10470186	Lcn14	lipocalin 14	NM_001099301	RefSeq	Mus musculus lipocalin 14 (Lcn14), mRNA.	FALSE	Mm.464561	---	---	---	---	---	---	---	---	Cluster001
Lgals7 :10551638	49	No Class	10551638	Lgals7	lectin, galactose binding, soluble 7	NM_008496	RefSeq	Mus musculus lectin, galactose binding, soluble 7 (Lgals7), mRNA.	FALSE	Mm.20973	GO:0006915	apoptosis	GO:0005576 // GO:0005634 // GO:0005737	extracellular region // nucleus // cytoplasm	GO:0005529	sugar binding	---	---	Cluster001
Lilrb4 :10363082	63	No Class	10363082	Lilrb4	leukocyte immunoglobulin-like receptor, subfamily B, member 4	NM_013532	RefSeq	Mus musculus leukocyte immunoglobulin-like receptor, subfamily B, member 4 (Lilrb4), mRNA.	FALSE	Mm.34408	GO:0006955	immune response	GO:0005886 // GO:0016020 // GO:0016021	plasma membrane // membrane // integral to membrane	GO:0004872	receptor activity	---	---	Cluster001
Lipk :10462554	53	No Class	10462554	Lipk	lipase, family member K	NM_172837	RefSeq	Mus musculus lipase, family member K (Lipk), mRNA.	FALSE	Mm.58924	GO:0006629 // GO:0016042	lipid metabolic process // lipid catabolic process	GO:0005576	extracellular region	GO:0016787	hydrolase activity	---	---	Cluster001
Lipm :10462575	56	No Class	10462575	Lipm	lipase, family member M	NM_023903	RefSeq	Mus musculus lipase, family member M (Lipm), mRNA.	FALSE	Mm.195937	GO:0006629 // GO:0016042	lipid metabolic process // lipid catabolic process	GO:0005576	extracellular region	GO:0016787	hydrolase activity	---	---	Cluster001
Lipn :10462565	59	No Class	10462565	Lipn	lipase, family member N	NM_027340	RefSeq	Mus musculus lipase, family member N (Lipn), mRNA.	FALSE	Mm.75602	GO:0006629 // GO:0016042	lipid metabolic process // lipid catabolic process	GO:0005576	extracellular region	GO:0016787	hydrolase activity	---	---	Cluster001
LOC100045878 :10414731	12	No Class	10414731	LOC100045878	similar to TRAV6D-4	ENSMUST00000103577	ENSEMBL	similar to TRAV6D-4 gene:ENSMUSG00000076768	FALSE	---	---	---	---	---	---	---	---	---	Cluster001
LOC100047728 :10551282	49	No Class	10551282	LOC100047728	similar to Cytochrome P450 2A5 (CYPIIA5) (Coumarin 7-hydroxylase) (P450-15-COH) (P450-IIA3.2)	XR_033870	RefSeq	PREDICTED: Mus musculus similar to Cytochrome P450 2A5 (CYPIIA5) (Coumarin 7-hydroxylase) (P450-15-COH) (P450-IIA3.2) (LOC100047728), misc RNA.	FALSE	---	---	---	---	---	---	---	---	---	Cluster001
LOC546994 :10556932	30	No Class	10556932	LOC546994	similar to Ankyrin repeat domain-containing protein 26	ENSMUST00000094067	ENSEMBL	similar to Ankyrin repeat domain-containing protein 26 gene:ENSMUSG00000070396	FALSE	Mm.425503	---	---	---	---	---	---	---	---	Cluster001
Lor :10499870	37	No Class	10499870	Lor	loricrin	NM_008508	RefSeq	Mus musculus loricrin (Lor), mRNA.	FALSE	Mm.1121	GO:0031424	keratinization	GO:0001533 // GO:0009898	cornified envelope // internal side of plasma membrane	GO:0005200 // GO:0030280	structural constituent of cytoskeleton // structural constituent of epidermis	---	---	Cluster001
Lrrtm3 :10369752	24	No Class	10369752	Lrrtm3	leucine rich repeat transmembrane neuronal 3	NM_178678	RefSeq	Mus musculus leucine rich repeat transmembrane neuronal 3 (Lrrtm3), mRNA.	FALSE	Mm.431318	GO:0008150	biological_process	GO:0016020 // GO:0016021	membrane // integral to membrane	GO:0003674 // GO:0005515	molecular_function // protein binding	---	---	Cluster001
Lypd5 :10550870	66	No Class	10550870	Lypd5	Ly6/Plaur domain containing 5	NM_029806	RefSeq	Mus musculus Ly6/Plaur domain containing 5 (Lypd5), mRNA.	FALSE	Mm.261468	---	---	GO:0005886 // GO:0016020 // GO:0031225	plasma membrane // membrane // anchored to membrane	---	---	---	---	Cluster001
Lyz2 :10372648	23	No Class	10372648	Lyz2	lysozyme 2	NM_017372	RefSeq	Mus musculus lysozyme 2 (Lyz2), mRNA.	FALSE	Mm.45436	GO:0008152 // GO:0016998 // GO:0019835 // GO:0042742 // GO:0050829 // GO:0050830	metabolic process // cell wall macromolecule catabolic process // cytolysis // defense response to bacterium // defense response to Gram-negative bacterium // defense response to Gram-positive bacterium	---	---	GO:0003796 // GO:0003824 // GO:0016787 // GO:0016798	lysozyme activity // catalytic activity // hydrolase activity // hydrolase activity, acting on glycosyl bonds	---	---	Cluster001
Matn1 :10508676	28	No Class	10508676	Matn1	matrilin 1, cartilage matrix protein	NM_010769	RefSeq	Mus musculus matrilin 1, cartilage matrix protein (Matn1), mRNA.	FALSE	Mm.271796	---	---	GO:0005578	proteinaceous extracellular matrix	GO:0005515	protein binding	---	---	Cluster001
Mc2r :10459611	33	No Class	10459611	Mc2r	melanocortin 2 receptor	NM_008560	RefSeq	Mus musculus melanocortin 2 receptor (Mc2r), mRNA.	FALSE	Mm.426053	GO:0007165 // GO:0007186	signal transduction // G-protein coupled receptor protein signaling pathway	GO:0005886 // GO:0016020 // GO:0016021	plasma membrane // membrane // integral to membrane	GO:0004871 // GO:0004872 // GO:0004930 // GO:0004977 // GO:0004978	signal transducer activity // receptor activity // G-protein coupled receptor activity // melanocortin receptor activity // adrenocorticotropin receptor activity	---	---	Cluster001
Megf6 :10510882	42	No Class	10510882	Megf6	multiple EGF-like-domains 6	NM_001162977	RefSeq	Mus musculus multiple EGF-like-domains 6 (Megf6), mRNA.	FALSE	Mm.275216	---	---	GO:0005576	extracellular region	GO:0005509	calcium ion binding	---	---	Cluster001
Mt4 :10574013	62	No Class	10574013	Mt4	metallothionein 4	NM_008631	RefSeq	Mus musculus metallothionein 4 (Mt4), mRNA.	FALSE	Mm.1536	GO:0006875 // GO:0046686	cellular metal ion homeostasis // response to cadmium ion	---	---	GO:0005507 // GO:0008270 // GO:0046872	copper ion binding // zinc ion binding // metal ion binding	---	---	Cluster001
Muc15 :10474467	60	No Class	10474467	Muc15	mucin 15	NM_172979	RefSeq	Mus musculus mucin 15 (Muc15), mRNA.	FALSE	Mm.32566	---	---	GO:0016020 // GO:0016021	membrane // integral to membrane	---	---	---	---	Cluster001
Mxi1 :10468517	62	No Class	10468517	Mxi1	Max interacting protein 1	NM_010847	RefSeq	Mus musculus Max interacting protein 1 (Mxi1), transcript variant 1, mRNA.	FALSE	Mm.2154	GO:0000122 // GO:0006350 // GO:0045449	negative regulation of transcription from RNA polymerase II promoter // transcription // regulation of transcription	GO:0005634	nucleus	GO:0003677 // GO:0005515 // GO:0016564 // GO:0030528	DNA binding // protein binding // transcription repressor activity // transcription regulator activity	---	---	Cluster001
Myod1 :10553256	37	No Class	10553256	Myod1	myogenic differentiation 1	NM_010866	RefSeq	Mus musculus myogenic differentiation 1 (Myod1), mRNA.	FALSE	Mm.1526	GO:0000381 // GO:0000381 // GO:0006350 // GO:0006355 // GO:0007275 // GO:0007517 // GO:0007517 // GO:0007518 // GO:0007519 // GO:0007519 // GO:0007519 // GO:0030154 // GO:0043415 // GO:0045445 // GO:0045449 // GO:0045944 // GO:0051146	regulation of alternative nuclear mRNA splicing, via spliceosome // regulation of alternative nuclear mRNA splicing, via spliceosome // transcription // regulation of transcription, DNA-dependent // multicellular organismal development // muscle organ development // muscle organ development // myoblast cell fate determination // skeletal muscle tissue development // skeletal muscle tissue develop…	GO:0005634 // GO:0005634 // GO:0005667	nucleus // nucleus // transcription factor complex	GO:0003677 // GO:0003700 // GO:0003705 // GO:0005515 // GO:0008134 // GO:0016563 // GO:0030528	DNA binding // transcription factor activity // RNA polymerase II transcription factor activity, enhancer binding // protein binding // transcription factor binding // transcription activator activity // transcription regulator activity	---	---	Cluster001
Myog :10349993	43	No Class	10349993	Myog	myogenin	NM_031189	RefSeq	Mus musculus myogenin (Myog), mRNA.	FALSE	Mm.16528	GO:0001503 // GO:0006355 // GO:0007275 // GO:0007517 // GO:0007519 // GO:0007519 // GO:0030154 // GO:0045449 // GO:0045944 // GO:0048741	ossification // regulation of transcription, DNA-dependent // multicellular organismal development // muscle organ development // skeletal muscle tissue development // skeletal muscle tissue development // cell differentiation // regulation of transcription // positive regulation of transcription from RNA polymerase II promoter // skeletal muscle fiber development	GO:0005634 // GO:0005634	nucleus // nucleus	GO:0003677 // GO:0003700 // GO:0003705 // GO:0016563 // GO:0030528	DNA binding // transcription factor activity // RNA polymerase II transcription factor activity, enhancer binding // transcription activator activity // transcription regulator activity	---	---	Cluster001
Niacr1 :10533720	23	No Class	10533720	Niacr1	niacin receptor 1	NM_030701	RefSeq	Mus musculus niacin receptor 1 (Niacr1), mRNA.	FALSE	Mm.440567	GO:0006915 // GO:0007165 // GO:0007186	apoptosis // signal transduction // G-protein coupled receptor protein signaling pathway	GO:0005886 // GO:0016020 // GO:0016021	plasma membrane // membrane // integral to membrane	GO:0001614 // GO:0004871 // GO:0004872 // GO:0004930 // GO:0005525	purinergic nucleotide receptor activity // signal transducer activity // receptor activity // G-protein coupled receptor activity // GTP binding	GenMAPP	GPCRDB_Class_A_Rhodopsin-like	Cluster001
Nmu :10530772	62	No Class	10530772	Nmu	neuromedin U	NM_019515	RefSeq	Mus musculus neuromedin U (Nmu), mRNA.	FALSE	Mm.154879	GO:0006940 // GO:0007218	regulation of smooth muscle contraction // neuropeptide signaling pathway	GO:0005576	extracellular region	GO:0042922	neuromedin U receptor binding	---	---	Cluster001
Nutf2 :10574899	45	No Class	10574899	Nutf2	nuclear transport factor 2	NM_026532	RefSeq	Mus musculus nuclear transport factor 2 (Nutf2), mRNA.	FALSE	Mm.269188	GO:0006606 // GO:0006810 // GO:0015031	protein import into nucleus // transport // protein transport	GO:0005622 // GO:0005737	intracellular // cytoplasm	GO:0008565	protein transporter activity	---	---	Cluster001
Olfr1013 :10473460	31	No Class	10473460	Olfr1013	olfactory receptor 1013	NM_146762	RefSeq	Mus musculus olfactory receptor 1013 (Olfr1013), mRNA.	FALSE	Mm.223189	GO:0007165 // GO:0007186 // GO:0007608	signal transduction // G-protein coupled receptor protein signaling pathway // sensory perception of smell	GO:0016021	integral to membrane	GO:0004871 // GO:0004872 // GO:0004930 // GO:0004984	signal transducer activity // receptor activity // G-protein coupled receptor activity // olfactory receptor activity	---	---	Cluster001
Olfr1030 :10473485	24	No Class	10473485	Olfr1030	olfactory receptor 1030	NM_146588	RefSeq	Mus musculus olfactory receptor 1030 (Olfr1030), mRNA.	FALSE	Mm.223108	GO:0007165 // GO:0007186 // GO:0007608 // GO:0050896	signal transduction // G-protein coupled receptor protein signaling pathway // sensory perception of smell // response to stimulus	GO:0005886 // GO:0016020 // GO:0016021	plasma membrane // membrane // integral to membrane	GO:0004871 // GO:0004872 // GO:0004930 // GO:0004984	signal transducer activity // receptor activity // G-protein coupled receptor activity // olfactory receptor activity	---	---	Cluster001
Olfr1047 :10484573	28	No Class	10484573	Olfr1047	olfactory receptor 1047	NM_147012	RefSeq	Mus musculus olfactory receptor 1047 (Olfr1047), mRNA.	FALSE	Mm.377789	GO:0007165 // GO:0007186 // GO:0007608	signal transduction // G-protein coupled receptor protein signaling pathway // sensory perception of smell	GO:0016021	integral to membrane	GO:0004871 // GO:0004872 // GO:0004930 // GO:0004984	signal transducer activity // receptor activity // G-protein coupled receptor activity // olfactory receptor activity	---	---	Cluster001
Olfr1054 :10484586	15	No Class	10484586	Olfr1054	olfactory receptor 1054	NM_147019	RefSeq	Mus musculus olfactory receptor 1054 (Olfr1054), mRNA.	FALSE	Mm.389305	GO:0007165 // GO:0007186 // GO:0007608	signal transduction // G-protein coupled receptor protein signaling pathway // sensory perception of smell	GO:0016021	integral to membrane	GO:0004871 // GO:0004872 // GO:0004930 // GO:0004984	signal transducer activity // receptor activity // G-protein coupled receptor activity // olfactory receptor activity	---	---	Cluster001
Olfr1065 :10484604	30	No Class	10484604	Olfr1065	olfactory receptor 1065	NM_146408	RefSeq	Mus musculus olfactory receptor 1065 (Olfr1065), mRNA.	FALSE	Mm.357297	GO:0007165 // GO:0007186 // GO:0007608	signal transduction // G-protein coupled receptor protein signaling pathway // sensory perception of smell	GO:0016021	integral to membrane	GO:0004871 // GO:0004872 // GO:0004930 // GO:0004984	signal transducer activity // receptor activity // G-protein coupled receptor activity // olfactory receptor activity	---	---	Cluster001
Olfr108 :10445135	59	No Class	10445135	Olfr108	olfactory receptor 108	NM_146465	RefSeq	Mus musculus olfactory receptor 108 (Olfr108), mRNA.	FALSE	Mm.377511	GO:0007165 // GO:0007186 // GO:0007608	signal transduction // G-protein coupled receptor protein signaling pathway // sensory perception of smell	GO:0016021	integral to membrane	GO:0004871 // GO:0004872 // GO:0004930 // GO:0004984	signal transducer activity // receptor activity // G-protein coupled receptor activity // olfactory receptor activity	---	---	Cluster001
Olfr1136 :10484687	21	No Class	10484687	Olfr1136	olfactory receptor 1136	NM_146659	RefSeq	Mus musculus olfactory receptor 1136 (Olfr1136), mRNA.	FALSE	Mm.377616	GO:0007165 // GO:0007186 // GO:0007608	signal transduction // G-protein coupled receptor protein signaling pathway // sensory perception of smell	GO:0016021	integral to membrane	GO:0004871 // GO:0004872 // GO:0004930 // GO:0004984	signal transducer activity // receptor activity // G-protein coupled receptor activity // olfactory receptor activity	---	---	Cluster001
Olfr1156 :10484701	31	No Class	10484701	Olfr1156	olfactory receptor 1156	NM_146817	RefSeq	Mus musculus olfactory receptor 1156 (Olfr1156), mRNA.	FALSE	Mm.377703	GO:0007165 // GO:0007186 // GO:0007608	signal transduction // G-protein coupled receptor protein signaling pathway // sensory perception of smell	GO:0016021	integral to membrane	GO:0004871 // GO:0004872 // GO:0004930 // GO:0004984	signal transducer activity // receptor activity // G-protein coupled receptor activity // olfactory receptor activity	---	---	Cluster001
Olfr1170 :10484726	19	No Class	10484726	Olfr1170	olfactory receptor 1170	NM_146532	RefSeq	Mus musculus olfactory receptor 1170 (Olfr1170), mRNA.	FALSE	Mm.377552	GO:0007165 // GO:0007186 // GO:0007608	signal transduction // G-protein coupled receptor protein signaling pathway // sensory perception of smell	GO:0016021	integral to membrane	GO:0004871 // GO:0004872 // GO:0004930 // GO:0004984	signal transducer activity // receptor activity // G-protein coupled receptor activity // olfactory receptor activity	---	---	Cluster001
Olfr1226 :10484801	51	No Class	10484801	Olfr1226	olfactory receptor 1226	NM_146967	RefSeq	Mus musculus olfactory receptor 1226 (Olfr1226), mRNA.	FALSE	Mm.223360	GO:0007165 // GO:0007186 // GO:0007608	signal transduction // G-protein coupled receptor protein signaling pathway // sensory perception of smell	GO:0016021	integral to membrane	GO:0004871 // GO:0004872 // GO:0004930 // GO:0004984	signal transducer activity // receptor activity // G-protein coupled receptor activity // olfactory receptor activity	---	---	Cluster001
Olfr1275 :10485765	20	No Class	10485765	Olfr1275	olfactory receptor 1275	NM_001011795	RefSeq	Mus musculus olfactory receptor 1275 (Olfr1275), mRNA.	FALSE	Mm.377323	GO:0007165 // GO:0007186 // GO:0007608	signal transduction // G-protein coupled receptor protein signaling pathway // sensory perception of smell	GO:0016021	integral to membrane	GO:0004871 // GO:0004872 // GO:0004930 // GO:0004984	signal transducer activity // receptor activity // G-protein coupled receptor activity // olfactory receptor activity	---	---	Cluster001
Olfr1279 :10474483	48	No Class	10474483	Olfr1279	olfactory receptor 1279	NM_146393	RefSeq	Mus musculus olfactory receptor 1279 (Olfr1279), mRNA.	FALSE	Mm.357709	GO:0007165 // GO:0007186 // GO:0007608	signal transduction // G-protein coupled receptor protein signaling pathway // sensory perception of smell	GO:0016021	integral to membrane	GO:0004871 // GO:0004872 // GO:0004930 // GO:0004984	signal transducer activity // receptor activity // G-protein coupled receptor activity // olfactory receptor activity	---	---	Cluster001
Olfr1286 :10485771	43	No Class	10485771	Olfr1286	olfactory receptor 1286	NM_207254	RefSeq	Mus musculus olfactory receptor 1286 (Olfr1286), mRNA.	FALSE	Mm.377872	GO:0007165 // GO:0007186 // GO:0007608	signal transduction // G-protein coupled receptor protein signaling pathway // sensory perception of smell	GO:0016021	integral to membrane	GO:0004871 // GO:0004872 // GO:0004930 // GO:0004984	signal transducer activity // receptor activity // G-protein coupled receptor activity // olfactory receptor activity	---	---	Cluster001
Olfr1355 :10364413	46	No Class	10364413	Olfr1355	olfactory receptor 1355	NM_207571	RefSeq	Mus musculus olfactory receptor 1355 (Olfr1355), mRNA.	FALSE	Mm.334149	GO:0007165 // GO:0007186 // GO:0007608	signal transduction // G-protein coupled receptor protein signaling pathway // sensory perception of smell	GO:0016021	integral to membrane	GO:0004871 // GO:0004872 // GO:0004930 // GO:0004984	signal transducer activity // receptor activity // G-protein coupled receptor activity // olfactory receptor activity	---	---	Cluster001
Olfr1451 :10461788	42	No Class	10461788	Olfr1451	olfactory receptor 1451	NM_146705	RefSeq	Mus musculus olfactory receptor 1451 (Olfr1451), mRNA.	FALSE	Mm.391163	GO:0007165 // GO:0007186 // GO:0007608	signal transduction // G-protein coupled receptor protein signaling pathway // sensory perception of smell	GO:0016021	integral to membrane	GO:0004871 // GO:0004872 // GO:0004930 // GO:0004984	signal transducer activity // receptor activity // G-protein coupled receptor activity // olfactory receptor activity	---	---	Cluster001
Olfr193 :10440162	19	No Class	10440162	Olfr193	olfactory receptor 193	NM_001011791	RefSeq	Mus musculus olfactory receptor 193 (Olfr193), mRNA.	FALSE	Mm.390897	GO:0007165 // GO:0007186 // GO:0007608	signal transduction // G-protein coupled receptor protein signaling pathway // sensory perception of smell	GO:0016021	integral to membrane	GO:0004871 // GO:0004872 // GO:0004930 // GO:0004984	signal transducer activity // receptor activity // G-protein coupled receptor activity // olfactory receptor activity	---	---	Cluster001
Olfr244 :10360410	21	No Class	10360410	Olfr244	olfactory receptor 244	NM_001005520	RefSeq	Mus musculus olfactory receptor 244 (Olfr244), mRNA.	FALSE	Mm.457873	GO:0007165 // GO:0007186 // GO:0007608	signal transduction // G-protein coupled receptor protein signaling pathway // sensory perception of smell	GO:0016021	integral to membrane	GO:0004871 // GO:0004872 // GO:0004930 // GO:0004984	signal transducer activity // receptor activity // G-protein coupled receptor activity // olfactory receptor activity	---	---	Cluster001
Olfr251 :10584403	70	No Class	10584403	Olfr251	olfactory receptor 251	NM_207553	RefSeq	Mus musculus olfactory receptor 251 (Olfr251), mRNA.	FALSE	---	GO:0007165 // GO:0007186 // GO:0007608	signal transduction // G-protein coupled receptor protein signaling pathway // sensory perception of smell	GO:0016021	integral to membrane	GO:0004871 // GO:0004872 // GO:0004930 // GO:0004984	signal transducer activity // receptor activity // G-protein coupled receptor activity // olfactory receptor activity	---	---	Cluster001
Olfr283 :10432154	53	No Class	10432154	Olfr283	olfactory receptor 283	NM_147036	RefSeq	Mus musculus olfactory receptor 283 (Olfr283), mRNA.	FALSE	Mm.377802	GO:0007165 // GO:0007186 // GO:0007608	signal transduction // G-protein coupled receptor protein signaling pathway // sensory perception of smell	GO:0016021	integral to membrane	GO:0004871 // GO:0004872 // GO:0004930 // GO:0004984	signal transducer activity // receptor activity // G-protein coupled receptor activity // olfactory receptor activity	---	---	Cluster001
Olfr5 :10559782	36	No Class	10559782	Olfr5	olfactory receptor 5	NM_146914	RefSeq	Mus musculus olfactory receptor 5 (Olfr5), mRNA.	FALSE	Mm.358623	GO:0007165 // GO:0007186 // GO:0007608 // GO:0050896	signal transduction // G-protein coupled receptor protein signaling pathway // sensory perception of smell // response to stimulus	GO:0005886 // GO:0016020 // GO:0016021	plasma membrane // membrane // integral to membrane	GO:0004871 // GO:0004872 // GO:0004930 // GO:0004984	signal transducer activity // receptor activity // G-protein coupled receptor activity // olfactory receptor activity	GenMAPP	GPCRDB_Other	Cluster001
Olfr502 :10566692	39	No Class	10566692	Olfr502	olfactory receptor 502	NM_146739	RefSeq	Mus musculus olfactory receptor 502 (Olfr502), mRNA.	FALSE	Mm.377664	GO:0007165 // GO:0007186 // GO:0007608 // GO:0050896	signal transduction // G-protein coupled receptor protein signaling pathway // sensory perception of smell // response to stimulus	GO:0005886 // GO:0016020 // GO:0016021	plasma membrane // membrane // integral to membrane	GO:0004871 // GO:0004872 // GO:0004930 // GO:0004984	signal transducer activity // receptor activity // G-protein coupled receptor activity // olfactory receptor activity	---	---	Cluster001
Olfr559 :10566170	33	No Class	10566170	Olfr559	olfactory receptor 559	NM_147112	RefSeq	Mus musculus olfactory receptor 559 (Olfr559), mRNA.	FALSE	Mm.377856	GO:0007165 // GO:0007186 // GO:0007608	signal transduction // G-protein coupled receptor protein signaling pathway // sensory perception of smell	GO:0016021	integral to membrane	GO:0004871 // GO:0004872 // GO:0004930 // GO:0004984	signal transducer activity // receptor activity // G-protein coupled receptor activity // olfactory receptor activity	---	---	Cluster001
Olfr598 :10555785	29	No Class	10555785	Olfr598	olfactory receptor 598	NM_001011793	RefSeq	Mus musculus olfactory receptor 598 (Olfr598), mRNA.	FALSE	Mm.377320	GO:0007165 // GO:0007186 // GO:0007608	signal transduction // G-protein coupled receptor protein signaling pathway // sensory perception of smell	GO:0016021	integral to membrane	GO:0004871 // GO:0004872 // GO:0004930 // GO:0004984	signal transducer activity // receptor activity // G-protein coupled receptor activity // olfactory receptor activity	---	---	Cluster001
Olfr60 :10568956	55	No Class	10568956	Olfr60	olfactory receptor 60	NM_146955	RefSeq	Mus musculus olfactory receptor 60 (Olfr60), mRNA.	FALSE	Mm.222844	GO:0007165 // GO:0007186 // GO:0007608	signal transduction // G-protein coupled receptor protein signaling pathway // sensory perception of smell	GO:0016021	integral to membrane	GO:0004871 // GO:0004872 // GO:0004930 // GO:0004984	signal transducer activity // receptor activity // G-protein coupled receptor activity // olfactory receptor activity	GenMAPP	GPCRDB_Other	Cluster001
Olfr604 :10566211	55	No Class	10566211	Olfr604	olfactory receptor 604	NM_147070	RefSeq	Mus musculus olfactory receptor 604 (Olfr604), mRNA.	FALSE	Mm.377824	GO:0007165 // GO:0007186 // GO:0007608	signal transduction // G-protein coupled receptor protein signaling pathway // sensory perception of smell	GO:0016021	integral to membrane	GO:0004871 // GO:0004872 // GO:0004930 // GO:0004984	signal transducer activity // receptor activity // G-protein coupled receptor activity // olfactory receptor activity	---	---	Cluster001
Olfr627 :10555809	67	No Class	10555809	Olfr627	olfactory receptor 627	NM_001025386	RefSeq	Mus musculus olfactory receptor 627 (Olfr627), mRNA.	FALSE	Mm.389933	GO:0007165 // GO:0007186 // GO:0007608	signal transduction // G-protein coupled receptor protein signaling pathway // sensory perception of smell	GO:0016021	integral to membrane	GO:0004871 // GO:0004872 // GO:0004930 // GO:0004984	signal transducer activity // receptor activity // G-protein coupled receptor activity // olfactory receptor activity	---	---	Cluster001
Olfr659 :10555883	48	No Class	10555883	Olfr659	olfactory receptor 659	NM_147050	RefSeq	Mus musculus olfactory receptor 659 (Olfr659), mRNA.	FALSE	Mm.377809	GO:0007165 // GO:0007186 // GO:0007608	signal transduction // G-protein coupled receptor protein signaling pathway // sensory perception of smell	GO:0016021	integral to membrane	GO:0004871 // GO:0004872 // GO:0004930 // GO:0004984	signal transducer activity // receptor activity // G-protein coupled receptor activity // olfactory receptor activity	---	---	Cluster001
Olfr744 :10414487	40	No Class	10414487	Olfr744	olfactory receptor 744	NM_001011738	RefSeq	Mus musculus olfactory receptor 744 (Olfr744), mRNA.	FALSE	Mm.368033	GO:0007165 // GO:0007186 // GO:0007608	signal transduction // G-protein coupled receptor protein signaling pathway // sensory perception of smell	GO:0016021	integral to membrane	GO:0004871 // GO:0004872 // GO:0004930 // GO:0004984	signal transducer activity // receptor activity // G-protein coupled receptor activity // olfactory receptor activity	GenMAPP	GPCRDB_Other	Cluster001
Olfr771 :10373618	46	No Class	10373618	Olfr771	olfactory receptor 771	NM_146547	RefSeq	Mus musculus olfactory receptor 771 (Olfr771), mRNA.	FALSE	Mm.223077	GO:0007165 // GO:0007186 // GO:0007608	signal transduction // G-protein coupled receptor protein signaling pathway // sensory perception of smell	GO:0016021	integral to membrane	GO:0004871 // GO:0004872 // GO:0004930 // GO:0004984	signal transducer activity // receptor activity // G-protein coupled receptor activity // olfactory receptor activity	---	---	Cluster001
Olfr773 :10373622	33	No Class	10373622	Olfr773	olfactory receptor 773	NM_207008	RefSeq	Mus musculus olfactory receptor 773 (Olfr773), mRNA.	FALSE	Mm.377884	---	---	---	---	---	---	---	---	Cluster001
Olfr782 :10367483	20	No Class	10367483	Olfr782	olfactory receptor 782	NM_001011797	RefSeq	Mus musculus olfactory receptor 782 (Olfr782), mRNA.	FALSE	Mm.422962	GO:0007165 // GO:0007186 // GO:0007608	signal transduction // G-protein coupled receptor protein signaling pathway // sensory perception of smell	GO:0016021	integral to membrane	GO:0004871 // GO:0004872 // GO:0004930 // GO:0004984	signal transducer activity // receptor activity // G-protein coupled receptor activity // olfactory receptor activity	---	---	Cluster001
Olfr786 :10367495	35	No Class	10367495	Olfr786	olfactory receptor 786	NM_146549	RefSeq	Mus musculus olfactory receptor 786 (Olfr786), mRNA.	FALSE	Mm.246629	GO:0007165 // GO:0007186 // GO:0007608	signal transduction // G-protein coupled receptor protein signaling pathway // sensory perception of smell	GO:0016021	integral to membrane	GO:0004871 // GO:0004872 // GO:0004930 // GO:0004984	signal transducer activity // receptor activity // G-protein coupled receptor activity // olfactory receptor activity	---	---	Cluster001
Olfr808 :10367519	29	No Class	10367519	Olfr808	olfactory receptor 808	NM_146928	RefSeq	Mus musculus olfactory receptor 808 (Olfr808), mRNA.	FALSE	Mm.377753	GO:0007165 // GO:0007186 // GO:0007608	signal transduction // G-protein coupled receptor protein signaling pathway // sensory perception of smell	GO:0016021	integral to membrane	GO:0004871 // GO:0004872 // GO:0004930 // GO:0004984	signal transducer activity // receptor activity // G-protein coupled receptor activity // olfactory receptor activity	---	---	Cluster001
Olfr810 :10373642	30	No Class	10373642	Olfr810	olfactory receptor 810	NM_146550	RefSeq	Mus musculus olfactory receptor 810 (Olfr810), mRNA.	FALSE	Mm.377559	GO:0007165 // GO:0007186 // GO:0007608	signal transduction // G-protein coupled receptor protein signaling pathway // sensory perception of smell	GO:0016021	integral to membrane	GO:0004871 // GO:0004872 // GO:0004930 // GO:0004984	signal transducer activity // receptor activity // G-protein coupled receptor activity // olfactory receptor activity	---	---	Cluster001
Olfr888 :10584374	68	No Class	10584374	Olfr888	olfactory receptor 888	NM_146424	RefSeq	Mus musculus olfactory receptor 888 (Olfr888), mRNA.	FALSE	Mm.271345	GO:0007186 // GO:0007608	G-protein coupled receptor protein signaling pathway // sensory perception of smell	GO:0016021	integral to membrane	GO:0004872 // GO:0004984	receptor activity // olfactory receptor activity	---	---	Cluster001
Olfr909 :10584424	25	No Class	10584424	Olfr909	olfactory receptor 909	NM_146873	RefSeq	Mus musculus olfactory receptor 909 (Olfr909), mRNA.	FALSE	Mm.223288	GO:0007165 // GO:0007186 // GO:0007608	signal transduction // G-protein coupled receptor protein signaling pathway // sensory perception of smell	GO:0016021	integral to membrane	GO:0004871 // GO:0004872 // GO:0004930 // GO:0004984	signal transducer activity // receptor activity // G-protein coupled receptor activity // olfactory receptor activity	---	---	Cluster001
Olfr924 :10584468	21	No Class	10584468	Olfr924	olfactory receptor 924	NM_207560	RefSeq	Mus musculus olfactory receptor 924 (Olfr924), mRNA.	FALSE	Mm.355016	GO:0007165 // GO:0007186 // GO:0007608	signal transduction // G-protein coupled receptor protein signaling pathway // sensory perception of smell	GO:0016021	integral to membrane	GO:0004871 // GO:0004872 // GO:0004930 // GO:0004984	signal transducer activity // receptor activity // G-protein coupled receptor activity // olfactory receptor activity	---	---	Cluster001
Olfr967 :10584506	32	No Class	10584506	Olfr967	olfactory receptor 967	NM_001011826	RefSeq	Mus musculus olfactory receptor 967 (Olfr967), mRNA.	FALSE	Mm.377345	GO:0007165 // GO:0007186 // GO:0007608	signal transduction // G-protein coupled receptor protein signaling pathway // sensory perception of smell	GO:0016021	integral to membrane	GO:0004871 // GO:0004872 // GO:0004930 // GO:0004984	signal transducer activity // receptor activity // G-protein coupled receptor activity // olfactory receptor activity	---	---	Cluster001
Olig3 :10361895	38	No Class	10361895	Olig3	oligodendrocyte transcription factor 3	NM_053008	RefSeq	Mus musculus oligodendrocyte transcription factor 3 (Olig3), mRNA.	FALSE	Mm.156946	GO:0006350 // GO:0008150 // GO:0045449	transcription // biological_process // regulation of transcription	GO:0005575 // GO:0005634	cellular_component // nucleus	GO:0003674 // GO:0003677 // GO:0030528	molecular_function // DNA binding // transcription regulator activity	---	---	Cluster001
Opn1sw :10543591	51	No Class	10543591	Opn1sw	opsin 1 (cone pigments), short-wave-sensitive (color blindness, tritan)	NM_007538	RefSeq	Mus musculus opsin 1 (cone pigments), short-wave-sensitive (color blindness, tritan) (Opn1sw), mRNA.	FALSE	Mm.56987	GO:0007165 // GO:0007186 // GO:0007601 // GO:0007602 // GO:0018298 // GO:0050896	signal transduction // G-protein coupled receptor protein signaling pathway // visual perception // phototransduction // protein-chromophore linkage // response to stimulus	GO:0001750 // GO:0016020 // GO:0016021	photoreceptor outer segment // membrane // integral to membrane	GO:0004871 // GO:0004872 // GO:0004930 // GO:0009881	signal transducer activity // receptor activity // G-protein coupled receptor activity // photoreceptor activity	---	---	Cluster001
Pate2 :10584236	54	No Class	10584236	Pate2	prostate and testis expressed 2	NM_001033421	RefSeq	Mus musculus prostate and testis expressed 2 (Pate2), mRNA.	FALSE	Mm.297745	---	---	GO:0005576 // GO:0005615	extracellular region // extracellular space	---	---	---	---	Cluster001
Patz1 :10383681	25	No Class	10383681	Patz1	POZ (BTB) and AT hook containing zinc finger 1	NM_019574	RefSeq	Mus musculus POZ (BTB) and AT hook containing zinc finger 1 (Patz1), mRNA.	FALSE	Mm.275563	GO:0010468 // GO:0016481 // GO:0030217 // GO:0045449	regulation of gene expression // negative regulation of transcription // T cell differentiation // regulation of transcription	GO:0005634 // GO:0005634	nucleus // nucleus	GO:0003677 // GO:0003682 // GO:0005515 // GO:0008270 // GO:0016563 // GO:0016564 // GO:0046872	DNA binding // chromatin binding // protein binding // zinc ion binding // transcription activator activity // transcription repressor activity // metal ion binding	---	---	Cluster001
Pcdh8 :10416680	41	No Class	10416680	Pcdh8	protocadherin 8	NM_021543	RefSeq	Mus musculus protocadherin 8 (Pcdh8), transcript variant 1, mRNA.	FALSE	Mm.390715	GO:0001756 // GO:0007155 // GO:0016331	somitogenesis // cell adhesion // morphogenesis of embryonic epithelium	GO:0005886 // GO:0005887 // GO:0016020 // GO:0016021	plasma membrane // integral to plasma membrane // membrane // integral to membrane	GO:0005509 // GO:0005515	calcium ion binding // protein binding	---	---	Cluster001
Perp :10361887	53	No Class	10361887	Perp	PERP, TP53 apoptosis effector	NM_022032	RefSeq	Mus musculus PERP, TP53 apoptosis effector (Perp), mRNA.	FALSE	Mm.28209	GO:0006915 // GO:0006917 // GO:0007155	apoptosis // induction of apoptosis // cell adhesion	GO:0005739 // GO:0005794 // GO:0005886 // GO:0005887 // GO:0016020 // GO:0016021 // GO:0030054	mitochondrion // Golgi apparatus // plasma membrane // integral to plasma membrane // membrane // integral to membrane // cell junction	GO:0005515	protein binding	---	---	Cluster001
Pilra :10534927	61	No Class	10534927	Pilra	paired immunoglobin-like type 2 receptor alpha	NM_153510	RefSeq	Mus musculus paired immunoglobin-like type 2 receptor alpha (Pilra), mRNA.	FALSE	Mm.379385	GO:0007165	signal transduction	GO:0016020 // GO:0016021	membrane // integral to membrane	GO:0004872 // GO:0005515	receptor activity // protein binding	---	---	Cluster001
Plg :10441753	22	No Class	10441753	Plg	plasminogen	NM_008877	RefSeq	Mus musculus plasminogen (Plg), mRNA.	FALSE	Mm.971	GO:0006508 // GO:0006915 // GO:0006917 // GO:0007596 // GO:0016525 // GO:0042246 // GO:0042730 // GO:0045445 // GO:0046716 // GO:0048771 // GO:0060707 // GO:0060716	proteolysis // apoptosis // induction of apoptosis // blood coagulation // negative regulation of angiogenesis // tissue regeneration // fibrinolysis // myoblast differentiation // muscle maintenance // tissue remodeling // trophoblast giant cell differentiation // labyrinthine layer blood vessel development	GO:0005576	extracellular region	GO:0004252 // GO:0005509 // GO:0008233 // GO:0008236 // GO:0016787	serine-type endopeptidase activity // calcium ion binding // peptidase activity // serine-type peptidase activity // hydrolase activity	---	---	Cluster001
Polr2k :10423742	40	No Class	10423742	Polr2k	polymerase (RNA) II (DNA directed) polypeptide K	NM_001039368	RefSeq	Mus musculus polymerase (RNA) II (DNA directed) polypeptide K (Polr2k), transcript variant 1, mRNA.	FALSE	Mm.27375	GO:0006350	transcription	GO:0005634	nucleus	GO:0003677 // GO:0003899 // GO:0008270 // GO:0046872	DNA binding // DNA-directed RNA polymerase activity // zinc ion binding // metal ion binding	GenMAPP	RNA_transcription_Reactome	Cluster001
Ppbp :10523128	62	No Class	10523128	Ppbp	pro-platelet basic protein	NM_023785	RefSeq	Mus musculus pro-platelet basic protein (Ppbp), mRNA.	FALSE	Mm.293614	---	---	---	---	---	---	---	---	Cluster001
Ppl :10437516	55	No Class	10437516	Ppl	periplakin	NM_008909	RefSeq	Mus musculus periplakin (Ppl), mRNA.	FALSE	Mm.266875	GO:0031424	keratinization	GO:0005634 // GO:0005737 // GO:0005739 // GO:0005856 // GO:0005886 // GO:0016020 // GO:0019897 // GO:0030054	nucleus // cytoplasm // mitochondrion // cytoskeleton // plasma membrane // membrane // extrinsic to plasma membrane // cell junction	---	---	---	---	Cluster001
Prg4 :10358476	68	No Class	10358476	Prg4	proteoglycan 4 (megakaryocyte stimulating factor, articular superficial zone protein)	NM_021400	RefSeq	Mus musculus proteoglycan 4 (megakaryocyte stimulating factor, articular superficial zone protein) (Prg4), transcript variant 1, mRNA.	FALSE	Mm.329131	GO:0006955	immune response	GO:0005576	extracellular region	GO:0005044 // GO:0030247	scavenger receptor activity // polysaccharide binding	---	---	Cluster001
Prl7a1 :10408420	49	No Class	10408420	Prl7a1	prolactin family 7, subfamily a, member 1	NM_008930	RefSeq	Mus musculus prolactin family 7, subfamily a, member 1 (Prl7a1), mRNA.	FALSE	Mm.196424	GO:0008150	biological_process	GO:0005575 // GO:0005576	cellular_component // extracellular region	GO:0003674 // GO:0005179	molecular_function // hormone activity	---	---	Cluster001
Prox2 :10401586	72	No Class	10401586	Prox2	prospero homeobox 2	NM_175198	RefSeq	Mus musculus prospero homeobox 2 (Prox2), mRNA.	FALSE	Mm.311944 // Mm.477070	GO:0006350 // GO:0007275 // GO:0045449	transcription // multicellular organismal development // regulation of transcription	GO:0005634	nucleus	GO:0003677 // GO:0030528	DNA binding // transcription regulator activity	---	---	Cluster001
Prss35 :10587616	61	No Class	10587616	Prss35	protease, serine, 35	NM_178738	RefSeq	Mus musculus protease, serine, 35 (Prss35), mRNA.	FALSE	Mm.257629	GO:0006508	proteolysis	GO:0005576	extracellular region	GO:0004252	serine-type endopeptidase activity	---	---	Cluster001
Psg18 :10560358	24	No Class	10560358	Psg18	pregnancy specific glycoprotein 18	NM_011963	RefSeq	Mus musculus pregnancy specific glycoprotein 18 (Psg18), mRNA.	FALSE	Mm.89991	GO:0007565 // GO:0009691	female pregnancy // cytokinin biosynthetic process	---	---	---	---	---	---	Cluster001
Pus7l :10431792	27	No Class	10431792	Pus7l	pseudouridylate synthase 7 homolog (S. cerevisiae)-like	NM_172437	RefSeq	Mus musculus pseudouridylate synthase 7 homolog (S. cerevisiae)-like (Pus7l), mRNA.	FALSE	Mm.34344	GO:0001522 // GO:0008033 // GO:0009451	pseudouridine synthesis // tRNA processing // RNA modification	---	---	GO:0003723 // GO:0009982 // GO:0016853	RNA binding // pseudouridine synthase activity // isomerase activity	---	---	Cluster001
Rdh12 :10396840	57	No Class	10396840	Rdh12	retinol dehydrogenase 12	NM_030017	RefSeq	Mus musculus retinol dehydrogenase 12 (Rdh12), mRNA.	FALSE	Mm.274373	GO:0007601 // GO:0008152 // GO:0050896 // GO:0055114	visual perception // metabolic process // response to stimulus // oxidation reduction	---	---	GO:0003824 // GO:0005488 // GO:0016491	catalytic activity // binding // oxidoreductase activity	---	---	Cluster001
Refbp2 :10360147	11	No Class	10360147	Refbp2	RNA and export factor binding protein 2	NM_019484	RefSeq	Mus musculus RNA and export factor binding protein 2 (Refbp2), mRNA.	FALSE	Mm.389208	GO:0006397 // GO:0006810 // GO:0008380 // GO:0051028	mRNA processing // transport // RNA splicing // mRNA transport	GO:0005634 // GO:0005681 // GO:0005737	nucleus // spliceosomal complex // cytoplasm	GO:0000166 // GO:0003676 // GO:0003697 // GO:0003723	nucleotide binding // nucleic acid binding // single-stranded DNA binding // RNA binding	GenMAPP	mRNA_processing_binding_Reactome	Cluster001
Rhox2e :10599286	61	No Class	10599286	Rhox2e	reproductive homeobox 2E	NM_001085348	RefSeq	Mus musculus reproductive homeobox 2E (Rhox2e), mRNA.	FALSE	Mm.455498	GO:0008150	biological_process	GO:0005575	cellular_component	GO:0003674	molecular_function	---	---	Cluster001
Rptn :10493979	53	No Class	10493979	Rptn	repetin	NM_009100	RefSeq	Mus musculus repetin (Rptn), mRNA.	FALSE	Mm.1417	---	---	GO:0001533 // GO:0005576 // GO:0005578	cornified envelope // extracellular region // proteinaceous extracellular matrix	GO:0005509	calcium ion binding	---	---	Cluster001
Rtl1 :10398348	22	No Class	10398348	Rtl1	retrotransposon-like 1	NM_184109	RefSeq	Mus musculus retrotransposon-like 1 (Rtl1), mRNA.	FALSE	Mm.23062	GO:0007275	multicellular organismal development	GO:0016020 // GO:0016021	membrane // integral to membrane	---	---	---	---	Cluster001
S100a14 :10493794	30	No Class	10493794	S100a14	S100 calcium binding protein A14	NM_025393	RefSeq	Mus musculus S100 calcium binding protein A14 (S100a14), mRNA.	FALSE	Mm.24006	---	---	GO:0005737	cytoplasm	GO:0005509	calcium ion binding	---	---	Cluster001
Sbpl :10448399	41	No Class	10448399	Sbpl	spermine binding protein-like	NM_001077421	RefSeq	Mus musculus spermine binding protein-like (Sbpl), mRNA.	FALSE	Mm.46428	---	---	---	---	---	---	---	---	Cluster001
Sdr16c6 :10511353	66	No Class	10511353	Sdr16c6	short chain dehydrogenase/reductase family 16C, member 6	NM_001080710	RefSeq	Mus musculus short chain dehydrogenase/reductase family 16C, member 6 (Sdr16c6), mRNA.	FALSE	Mm.298546	GO:0055114	oxidation reduction	---	---	GO:0016491	oxidoreductase activity	---	---	Cluster001
Serpina1c :10402406	59	No Class	10402406	Serpina1c	serine (or cysteine) peptidase inhibitor, clade A, member 1C	NM_009245	RefSeq	Mus musculus serine (or cysteine) peptidase inhibitor, clade A, member 1C (Serpina1c), mRNA.	FALSE	Mm.439694	GO:0006487 // GO:0034097 // GO:0043434	protein amino acid N-linked glycosylation // response to cytokine stimulus // response to peptide hormone stimulus	GO:0005576	extracellular region	GO:0004867 // GO:0005515 // GO:0030414	serine-type endopeptidase inhibitor activity // protein binding // peptidase inhibitor activity	---	---	Cluster001
Serpina3m :10398069	46	No Class	10398069	Serpina3m	serine (or cysteine) peptidase inhibitor, clade A, member 3M	NM_009253	RefSeq	Mus musculus serine (or cysteine) peptidase inhibitor, clade A, member 3M (Serpina3m), mRNA.	FALSE	---	GO:0034097 // GO:0043434	response to cytokine stimulus // response to peptide hormone stimulus	GO:0005575 // GO:0005576	cellular_component // extracellular region	GO:0004867 // GO:0030414	serine-type endopeptidase inhibitor activity // peptidase inhibitor activity	---	---	Cluster001
Serpinb10 :10349166	70	No Class	10349166	Serpinb10	serine (or cysteine) peptidase inhibitor, clade B (ovalbumin), member 10	NM_198028	RefSeq	Mus musculus serine (or cysteine) peptidase inhibitor, clade B (ovalbumin), member 10 (Serpinb10), transcript variant 1, mRNA.	FALSE	Mm.123919	---	---	GO:0005634 // GO:0005737	nucleus // cytoplasm	GO:0004867 // GO:0030414	serine-type endopeptidase inhibitor activity // peptidase inhibitor activity	---	---	Cluster001
Serpinb11 :10349138	56	No Class	10349138	Serpinb11	serine (or cysteine) peptidase inhibitor, clade B (ovalbumin), member 11	NM_025867	RefSeq	Mus musculus serine (or cysteine) peptidase inhibitor, clade B (ovalbumin), member 11 (Serpinb11), mRNA.	FALSE	Mm.12638	---	---	GO:0005737	cytoplasm	GO:0004867 // GO:0030414	serine-type endopeptidase inhibitor activity // peptidase inhibitor activity	---	---	Cluster001
Serpinb12 :10349118	72	No Class	10349118	Serpinb12	serine (or cysteine) peptidase inhibitor, clade B (ovalbumin), member 12	NM_027971	RefSeq	Mus musculus serine (or cysteine) peptidase inhibitor, clade B (ovalbumin), member 12 (Serpinb12), mRNA.	FALSE	Mm.321740	---	---	GO:0005737	cytoplasm	GO:0004867 // GO:0030414	serine-type endopeptidase inhibitor activity // peptidase inhibitor activity	---	---	Cluster001
Serpinb1c :10408565	46	No Class	10408565	Serpinb1c	serine (or cysteine) peptidase inhibitor, clade B, member 1c	NM_173051	RefSeq	Mus musculus serine (or cysteine) peptidase inhibitor, clade B, member 1c (Serpinb1c), mRNA.	FALSE	Mm.250802	GO:0008150	biological_process	GO:0005575 // GO:0005737	cellular_component // cytoplasm	GO:0004867 // GO:0030414	serine-type endopeptidase inhibitor activity // peptidase inhibitor activity	---	---	Cluster001
Serpinb2 :10349157	36	No Class	10349157	Serpinb2	serine (or cysteine) peptidase inhibitor, clade B, member 2	NM_011111	RefSeq	Mus musculus serine (or cysteine) peptidase inhibitor, clade B, member 2 (Serpinb2), mRNA.	FALSE	Mm.271870	---	---	GO:0005576 // GO:0005737	extracellular region // cytoplasm	GO:0004252 // GO:0004867 // GO:0030414	serine-type endopeptidase activity // serine-type endopeptidase inhibitor activity // peptidase inhibitor activity	---	---	Cluster001
Serpinb3c :10357090	64	No Class	10357090	Serpinb3c	serine (or cysteine) peptidase inhibitor, clade B, member 3C	NM_201363	RefSeq	Mus musculus serine (or cysteine) peptidase inhibitor, clade B, member 3C (Serpinb3c), mRNA.	FALSE	---	---	---	---	---	GO:0004867 // GO:0005515	serine-type endopeptidase inhibitor activity // protein binding	---	---	Cluster001
Serpinb5 :10349108	28	No Class	10349108	Serpinb5	serine (or cysteine) peptidase inhibitor, clade B, member 5	NM_009257	RefSeq	Mus musculus serine (or cysteine) peptidase inhibitor, clade B, member 5 (Serpinb5), mRNA.	FALSE	Mm.268618	GO:0002009 // GO:0030198 // GO:0050678 // GO:0060512	morphogenesis of an epithelium // extracellular matrix organization // regulation of epithelial cell proliferation // prostate gland morphogenesis	GO:0005576 // GO:0005737	extracellular region // cytoplasm	GO:0004867	serine-type endopeptidase inhibitor activity	---	---	Cluster001
Serpinb8 :10349174	27	No Class	10349174	Serpinb8	serine (or cysteine) peptidase inhibitor, clade B, member 8	NM_011459	RefSeq	Mus musculus serine (or cysteine) peptidase inhibitor, clade B, member 8 (Serpinb8), transcript variant 1, mRNA.	FALSE	Mm.83909	---	---	GO:0005737	cytoplasm	GO:0004867 // GO:0030414	serine-type endopeptidase inhibitor activity // peptidase inhibitor activity	---	---	Cluster001
Sla :10429128	42	No Class	10429128	Sla	src-like adaptor	NM_001029841	RefSeq	Mus musculus src-like adaptor (Sla), transcript variant 1, mRNA.	FALSE	Mm.7601	---	---	GO:0005737 // GO:0005768	cytoplasm // endosome	GO:0005515	protein binding	---	---	Cluster001
Slc17a3 :10404097	15	No Class	10404097	Slc17a3	solute carrier family 17 (sodium phosphate), member 3	NM_134069	RefSeq	Mus musculus solute carrier family 17 (sodium phosphate), member 3 (Slc17a3), mRNA.	FALSE	Mm.27038	---	---	---	---	---	---	---	---	Cluster001
Slc23a3 :10355717	35	No Class	10355717	Slc23a3	solute carrier family 23 (nucleobase transporters), member 3	NM_194333	RefSeq	Mus musculus solute carrier family 23 (nucleobase transporters), member 3 (Slc23a3), mRNA.	FALSE	Mm.68157	GO:0006810 // GO:0008150	transport // biological_process	GO:0005575 // GO:0005737 // GO:0016020 // GO:0016021	cellular_component // cytoplasm // membrane // integral to membrane	GO:0003674 // GO:0005215	molecular_function // transporter activity	---	---	Cluster001
Slc2a7 :10510532	34	No Class	10510532	Slc2a7	solute carrier family 2 (facilitated glucose transporter), member 7	NM_001085529	RefSeq	Mus musculus solute carrier family 2 (facilitated glucose transporter), member 7 (Slc2a7), mRNA.	FALSE	Mm.359648	GO:0006810 // GO:0008643	transport // carbohydrate transport	GO:0016020 // GO:0016021	membrane // integral to membrane	---	---	---	---	Cluster001
Slc30a8 :10424086	15	No Class	10424086	Slc30a8	solute carrier family 30 (zinc transporter), member 8	NM_172816	RefSeq	Mus musculus solute carrier family 30 (zinc transporter), member 8 (Slc30a8), mRNA.	FALSE	Mm.208831	GO:0006810 // GO:0006811 // GO:0006812 // GO:0006829	transport // ion transport // cation transport // zinc ion transport	GO:0005886 // GO:0016020 // GO:0016021 // GO:0031410	plasma membrane // membrane // integral to membrane // cytoplasmic vesicle	GO:0008270 // GO:0008324	zinc ion binding // cation transmembrane transporter activity	---	---	Cluster001
Slco1a4 :10548996	81	No Class	10548996	Slco1a4	solute carrier organic anion transporter family, member 1a4	NM_030687	RefSeq	Mus musculus solute carrier organic anion transporter family, member 1a4 (Slco1a4), mRNA.	FALSE	Mm.458583	GO:0006810 // GO:0006811 // GO:0006820	transport // ion transport // anion transport	GO:0005624 // GO:0016020 // GO:0016021	membrane fraction // membrane // integral to membrane	GO:0005215 // GO:0008514	transporter activity // organic anion transmembrane transporter activity	---	---	Cluster001
Slpi :10489463	80	No Class	10489463	Slpi	secretory leukocyte peptidase inhibitor	NM_011414	RefSeq	Mus musculus secretory leukocyte peptidase inhibitor (Slpi), mRNA.	FALSE	Mm.371583	---	---	GO:0005576	extracellular region	GO:0004867 // GO:0008233 // GO:0030414	serine-type endopeptidase inhibitor activity // peptidase activity // peptidase inhibitor activity	---	---	Cluster001
Smpx :10602756	19	No Class	10602756	Smpx	small muscle protein, X-linked	NM_025357	RefSeq	Mus musculus small muscle protein, X-linked (Smpx), mRNA.	FALSE	Mm.140340	---	---	GO:0005634 // GO:0005737	nucleus // cytoplasm	---	---	GenMAPP	Striated_muscle_contraction	Cluster001
Spink5 :10455395	46	No Class	10455395	Spink5	serine peptidase inhibitor, Kazal type 5	NM_001081180	RefSeq	Mus musculus serine peptidase inhibitor, Kazal type 5 (Spink5), mRNA.	FALSE	Mm.35369	GO:0030155 // GO:0045861	regulation of cell adhesion // negative regulation of proteolysis	---	---	GO:0004867 // GO:0030414	serine-type endopeptidase inhibitor activity // peptidase inhibitor activity	---	---	Cluster001
Sptlc3 :10476545	67	No Class	10476545	Sptlc3	serine palmitoyltransferase, long chain base subunit 3	NM_175467	RefSeq	Mus musculus serine palmitoyltransferase, long chain base subunit 3 (Sptlc3), mRNA.	FALSE	Mm.100450	GO:0008152 // GO:0009058	metabolic process // biosynthetic process	GO:0005783 // GO:0016020 // GO:0016021	endoplasmic reticulum // membrane // integral to membrane	GO:0003824 // GO:0004758 // GO:0008415 // GO:0016740 // GO:0016769 // GO:0030170	catalytic activity // serine C-palmitoyltransferase activity // acyltransferase activity // transferase activity // transferase activity, transferring nitrogenous groups // pyridoxal phosphate binding	---	---	Cluster001
Srpx2 :10601659	28	No Class	10601659	Srpx2	sushi-repeat-containing protein, X-linked 2	NM_026838	RefSeq	Mus musculus sushi-repeat-containing protein, X-linked 2 (Srpx2), transcript variant 1, mRNA.	FALSE	Mm.263553	---	---	GO:0005576	extracellular region	---	---	---	---	Cluster001
Stra8 :10537231	21	No Class	10537231	Stra8	stimulated by retinoic acid gene 8	NM_009292	RefSeq	Mus musculus stimulated by retinoic acid gene 8 (Stra8), mRNA.	FALSE	Mm.5171	GO:0001541 // GO:0006260 // GO:0007066 // GO:0007126 // GO:0007129 // GO:0007131 // GO:0007283 // GO:0009566 // GO:0010032 // GO:0033315 // GO:0042138 // GO:0046620 // GO:0048599	ovarian follicle development // DNA replication // female meiosis sister chromatid cohesion // meiosis // synapsis // reciprocal meiotic recombination // spermatogenesis // fertilization // meiotic chromosome condensation // meiotic cell cycle DNA replication checkpoint // meiotic DNA double-strand break formation // regulation of organ growth // oocyte development	GO:0005737	cytoplasm	---	---	---	---	Cluster001
Tas2r114 :10548614	26	No Class	10548614	Tas2r114	taste receptor, type 2, member 114	NM_207019	RefSeq	Mus musculus taste receptor, type 2, member 114 (Tas2r114), mRNA.	FALSE	Mm.377908	GO:0007165 // GO:0007186 // GO:0050896 // GO:0050909	signal transduction // G-protein coupled receptor protein signaling pathway // response to stimulus // sensory perception of taste	GO:0016020 // GO:0016021	membrane // integral to membrane	GO:0004871 // GO:0004872 // GO:0004930	signal transducer activity // receptor activity // G-protein coupled receptor activity	---	---	Cluster001
Tas2r118 :10543409	57	No Class	10543409	Tas2r118	taste receptor, type 2, member 118	NM_207022	RefSeq	Mus musculus taste receptor, type 2, member 118 (Tas2r118), mRNA.	FALSE	Mm.377909	GO:0001580 // GO:0007165 // GO:0007186 // GO:0050896 // GO:0050909	detection of chemical stimulus involved in sensory perception of bitter taste // signal transduction // G-protein coupled receptor protein signaling pathway // response to stimulus // sensory perception of taste	GO:0016020 // GO:0016021	membrane // integral to membrane	GO:0004871 // GO:0004872 // GO:0004930	signal transducer activity // receptor activity // G-protein coupled receptor activity	---	---	Cluster001
Tbx18 :10595560	29	No Class	10595560	Tbx18	T-box18	NM_023814	RefSeq	Mus musculus T-box18 (Tbx18), mRNA.	FALSE	Mm.158789	GO:0001756 // GO:0002053 // GO:0006350 // GO:0006355 // GO:0009948 // GO:0016331 // GO:0045449 // GO:0050679 // GO:0051145	somitogenesis // positive regulation of mesenchymal cell proliferation // transcription // regulation of transcription, DNA-dependent // anterior/posterior axis specification // morphogenesis of embryonic epithelium // regulation of transcription // positive regulation of epithelial cell proliferation // smooth muscle cell differentiation	GO:0005634	nucleus	GO:0003677 // GO:0003700	DNA binding // transcription factor activity	---	---	Cluster001
Tgm3 :10476042	73	No Class	10476042	Tgm3	transglutaminase 3, E polypeptide	NM_009374	RefSeq	Mus musculus transglutaminase 3, E polypeptide (Tgm3), mRNA.	FALSE	Mm.2961	GO:0018149 // GO:0031424 // GO:0035315 // GO:0043588	peptide cross-linking // keratinization // hair cell differentiation // skin development	GO:0001533	cornified envelope	GO:0003810 // GO:0005509 // GO:0008415 // GO:0016740 // GO:0046872	protein-glutamine gamma-glutamyltransferase activity // calcium ion binding // acyltransferase activity // transferase activity // metal ion binding	---	---	Cluster001
Them5 :10494016	48	No Class	10494016	Them5	thioesterase superfamily member 5	NM_025416	RefSeq	Mus musculus thioesterase superfamily member 5 (Them5), mRNA.	FALSE	Mm.180200	---	---	---	---	GO:0016787	hydrolase activity	---	---	Cluster001
Tmem121 :10399021	27	No Class	10399021	Tmem121	transmembrane protein 121	NM_153776	RefSeq	Mus musculus transmembrane protein 121 (Tmem121), mRNA.	FALSE	Mm.313244	GO:0008150	biological_process	GO:0005575 // GO:0016020 // GO:0016021	cellular_component // membrane // integral to membrane	GO:0003674	molecular_function	---	---	Cluster001
Tmem71 :10429114	72	No Class	10429114	Tmem71	transmembrane protein 71	NM_172514	RefSeq	Mus musculus transmembrane protein 71 (Tmem71), mRNA.	FALSE	Mm.132299	---	---	GO:0016020 // GO:0016021	membrane // integral to membrane	---	---	---	---	Cluster001
Tmprss11a :10530974	58	No Class	10530974	Tmprss11a	transmembrane protease, serine 11a	NM_001033233	RefSeq	Mus musculus transmembrane protease, serine 11a (Tmprss11a), mRNA.	FALSE	Mm.249106	GO:0006508 // GO:0007049	proteolysis // cell cycle	GO:0005576 // GO:0005887 // GO:0016020 // GO:0016021	extracellular region // integral to plasma membrane // membrane // integral to membrane	GO:0004252 // GO:0008233 // GO:0008236 // GO:0016787	serine-type endopeptidase activity // peptidase activity // serine-type peptidase activity // hydrolase activity	---	---	Cluster001
Tmprss11e :10531022	81	No Class	10531022	Tmprss11e	transmembrane protease, serine 11e	NM_172880	RefSeq	Mus musculus transmembrane protease, serine 11e (Tmprss11e), mRNA.	FALSE	Mm.130801	GO:0006508	proteolysis	GO:0005576 // GO:0005886 // GO:0005887 // GO:0016020 // GO:0016021	extracellular region // plasma membrane // integral to plasma membrane // membrane // integral to membrane	GO:0004252 // GO:0005515 // GO:0008233 // GO:0008236 // GO:0016787	serine-type endopeptidase activity // protein binding // peptidase activity // serine-type peptidase activity // hydrolase activity	---	---	Cluster001
Tmprss11f :10530998	65	No Class	10530998	Tmprss11f	transmembrane protease, serine 11f	NM_178730	RefSeq	Mus musculus transmembrane protease, serine 11f (Tmprss11f), mRNA.	FALSE	Mm.106867	GO:0006508	proteolysis	GO:0005576 // GO:0005887 // GO:0016020 // GO:0016021	extracellular region // integral to plasma membrane // membrane // integral to membrane	GO:0004252 // GO:0008233 // GO:0008236 // GO:0016787	serine-type endopeptidase activity // peptidase activity // serine-type peptidase activity // hydrolase activity	---	---	Cluster001
Trdn :10362458	52	No Class	10362458	Trdn	triadin	NM_029726	RefSeq	Mus musculus triadin (Trdn), mRNA.	FALSE	Mm.338508	GO:0008150	biological_process	GO:0016020	membrane	GO:0005515	protein binding	---	---	Cluster001
Trem1 :10445746	28	No Class	10445746	Trem1	triggering receptor expressed on myeloid cells 1	NM_021406	RefSeq	Mus musculus triggering receptor expressed on myeloid cells 1 (Trem1), mRNA.	FALSE	Mm.248352	---	---	GO:0016020 // GO:0016021	membrane // integral to membrane	GO:0004872	receptor activity	---	---	Cluster001
Trf :10596148	66	No Class	10596148	Trf	transferrin	NM_133977	RefSeq	Mus musculus transferrin (Trf), mRNA.	FALSE	Mm.37214	GO:0006810 // GO:0006811 // GO:0006826 // GO:0006879	transport // ion transport // iron ion transport // cellular iron ion homeostasis	GO:0005576 // GO:0005768 // GO:0030139 // GO:0030139 // GO:0055037	extracellular region // endosome // endocytic vesicle // endocytic vesicle // recycling endosome	GO:0005506 // GO:0008199 // GO:0046872	iron ion binding // ferric iron binding // metal ion binding	---	---	Cluster001
Trim29 :10584604	32	No Class	10584604	Trim29	tripartite motif-containing 29	NM_023655	RefSeq	Mus musculus tripartite motif-containing 29 (Trim29), mRNA.	FALSE	Mm.273277	---	---	GO:0005622 // GO:0005737	intracellular // cytoplasm	GO:0005515 // GO:0008270 // GO:0046872	protein binding // zinc ion binding // metal ion binding	---	---	Cluster001
Trmt61a :10398717	24	No Class	10398717	Trmt61a	tRNA methyltransferase 61 homolog A (S. cerevisiae)	NM_177374	RefSeq	Mus musculus tRNA methyltransferase 61 homolog A (S. cerevisiae) (Trmt61a), transcript variant 1, mRNA.	FALSE	Mm.425747	GO:0008033 // GO:0030488	tRNA processing // tRNA methylation	GO:0005634	nucleus	GO:0008168 // GO:0016429 // GO:0016740	methyltransferase activity // tRNA (adenine-N1-)-methyltransferase activity // transferase activity	---	---	Cluster001
Tspan11 :10542066	41	No Class	10542066	Tspan11	tetraspanin 11	NM_026743	RefSeq	Mus musculus tetraspanin 11 (Tspan11), mRNA.	FALSE	Mm.174368	---	---	GO:0016020 // GO:0016021	membrane // integral to membrane	---	---	---	---	Cluster001
Ugt2b1 :10531041	41	No Class	10531041	Ugt2b1	UDP glucuronosyltransferase 2 family, polypeptide B1	NM_152811	RefSeq	Mus musculus UDP glucuronosyltransferase 2 family, polypeptide B1 (Ugt2b1), mRNA.	FALSE	Mm.26741	---	---	---	---	GO:0016740 // GO:0016757	transferase activity // transferase activity, transferring glycosyl groups	---	---	Cluster001
Upk1b :10439500	27	No Class	10439500	Upk1b	uroplakin 1B	NM_178924	RefSeq	Mus musculus uroplakin 1B (Upk1b), mRNA.	FALSE	Mm.476929	---	---	GO:0016020 // GO:0016021	membrane // integral to membrane	---	---	---	---	Cluster001
Upp2 :10472199	58	No Class	10472199	Upp2	uridine phosphorylase 2	NM_029692	RefSeq	Mus musculus uridine phosphorylase 2 (Upp2), mRNA.	FALSE	Mm.200370	GO:0009116 // GO:0009166	nucleoside metabolic process // nucleotide catabolic process	GO:0005737	cytoplasm	GO:0003824 // GO:0004850 // GO:0016740 // GO:0016757 // GO:0016763	catalytic activity // uridine phosphorylase activity // transferase activity // transferase activity, transferring glycosyl groups // transferase activity, transferring pentosyl groups	---	---	Cluster001
Uty :10608107	31	No Class	10608107	Uty	ubiquitously transcribed tetratricopeptide repeat gene, Y chromosome	NM_009484	RefSeq	Mus musculus ubiquitously transcribed tetratricopeptide repeat gene, Y chromosome (Uty), mRNA.	FALSE	Mm.20477	GO:0016568 // GO:0055114	chromatin modification // oxidation reduction	GO:0005634	nucleus	GO:0005488 // GO:0005506 // GO:0016491 // GO:0016702 // GO:0046872	binding // iron ion binding // oxidoreductase activity // oxidoreductase activity, acting on single donors with incorporation of molecular oxygen, incorporation of two atoms of oxygen // metal ion binding	---	---	Cluster001
V1rc6 :10538582	27	No Class	10538582	V1rc6	vomeronasal 1 receptor, C6	NM_053236	RefSeq	Mus musculus vomeronasal 1 receptor, C6 (V1rc6), mRNA.	FALSE	Mm.377160	GO:0007606	sensory perception of chemical stimulus	---	---	GO:0004872	receptor activity	---	---	Cluster001
V1ri7 :10408138	32	No Class	10408138	V1ri7	vomeronasal 1 receptor, I7	NM_134224	RefSeq	Mus musculus vomeronasal 1 receptor, I7 (V1ri7), mRNA.	FALSE	Mm.377212	GO:0019236	response to pheromone	GO:0005887	integral to plasma membrane	GO:0004872 // GO:0005550 // GO:0016503	receptor activity // pheromone binding // pheromone receptor activity	---	---	Cluster001
Vmn2r111 :10448226	54	No Class	10448226	Vmn2r111	vomeronasal 2, receptor 111	NM_001104573	RefSeq	Mus musculus vomeronasal 2, receptor 111 (Vmn2r111), mRNA.	FALSE	Mm.390947	---	---	---	---	GO:0004872	receptor activity	---	---	Cluster001
Vmn2r65 :10565343	47	No Class	10565343	Vmn2r65	vomeronasal 2, receptor 65	NM_001105180	RefSeq	Mus musculus vomeronasal 2, receptor 65 (Vmn2r65), mRNA.	FALSE	Mm.389926	---	---	---	---	GO:0004872	receptor activity	---	---	Cluster001
Vmn2r83 :10364438	38	No Class	10364438	Vmn2r83	vomeronasal 2, receptor 83	NM_001104537	RefSeq	Mus musculus vomeronasal 2, receptor 83 (Vmn2r83), mRNA.	FALSE	Mm.469865	---	---	---	---	---	---	---	---	Cluster001
Xcr1 :10597996	42	No Class	10597996	Xcr1	chemokine (C motif) receptor 1	NM_011798	RefSeq	Mus musculus chemokine (C motif) receptor 1 (Xcr1), mRNA.	FALSE	Mm.390241	GO:0006935 // GO:0007165 // GO:0007186 // GO:0034097 // GO:0051209	chemotaxis // signal transduction // G-protein coupled receptor protein signaling pathway // response to cytokine stimulus // release of sequestered calcium ion into cytosol	GO:0005886 // GO:0016020 // GO:0016021	plasma membrane // membrane // integral to membrane	GO:0004871 // GO:0004872 // GO:0004930 // GO:0004950	signal transducer activity // receptor activity // G-protein coupled receptor activity // chemokine receptor activity	GenMAPP	GPCRDB_Other	Cluster001
Zcchc13 :10601324	6	No Class	10601324	Zcchc13	zinc finger, CCHC domain containing 13	NM_029158	RefSeq	Mus musculus zinc finger, CCHC domain containing 13 (Zcchc13), mRNA.	FALSE	Mm.159414	GO:0008150	biological_process	GO:0005575	cellular_component	GO:0003674 // GO:0008270 // GO:0046872	molecular_function // zinc ion binding // metal ion binding	---	---	Cluster001
Zfp677 :10442194	59	No Class	10442194	Zfp677	zinc finger protein 677	NM_172486	RefSeq	Mus musculus zinc finger protein 677 (Zfp677), mRNA.	FALSE	Mm.33443	GO:0006350	transcription	GO:0005634	nucleus	GO:0008270 // GO:0046872	zinc ion binding // metal ion binding	---	---	Cluster001
Zfy1 :10608100	15	No Class	10608100	Zfy1	zinc finger protein 1, Y linked	NM_009570	RefSeq	Mus musculus zinc finger protein 1, Y linked (Zfy1), mRNA.	FALSE	Mm.4324	GO:0006350 // GO:0045449	transcription // regulation of transcription	GO:0005622 // GO:0005634	intracellular // nucleus	GO:0003676 // GO:0003677 // GO:0008270 // GO:0030528 // GO:0046872	nucleic acid binding // DNA binding // zinc ion binding // transcription regulator activity // metal ion binding	---	---	Cluster001
---:10345181	45	No Class	10345181	---	---	ENSMUST00000081488	ENSEMBL	cdna:pseudogene chromosome:NCBIM37:1:28994880:28995185:1 gene:ENSMUSG00000058590	FALSE	---	---	---	---	---	---	---	---	---	Cluster002
---:10345224	15	No Class	10345224	---	---	ENSMUST00000083289	ENSEMBL	ncrna:snRNA chromosome:NCBIM37:1:33350521:33350629:1 gene:ENSMUSG00000065223	FALSE	---	---	---	---	---	---	---	---	---	Cluster002
---:10347186	16	No Class	10347186	---	---	ENSMUST00000102000	ENSEMBL	ncrna:snRNA chromosome:NCBIM37:1:70643389:70643495:1 gene:ENSMUSG00000075952	FALSE	---	---	---	---	---	---	---	---	---	Cluster002
---:10347222	31	No Class	10347222	---	---	ENSMUST00000082922	ENSEMBL	ncrna:snRNA chromosome:NCBIM37:11:83085000:83085190:1 gene:ENSMUSG00000064856	FALSE	---	---	---	---	---	---	---	---	---	Cluster002
---:10348030	26	No Class	10348030	---	---	---	---	---	---	---	---	---	---	---	---	---	---	---	Cluster002
---:10348927	40	No Class	10348927	---	---	ENSMUST00000082527	ENSEMBL	ncrna:snRNA chromosome:NCBIM37:1:98513676:98513782:1 gene:ENSMUSG00000064461	FALSE	---	---	---	---	---	---	---	---	---	Cluster002
---:10349427	55	No Class	10349427	---	---	ENSMUST00000104551	ENSEMBL	ncrna:misc_RNA chromosome:NCBIM37:1:129228389:129228518:1 gene:ENSMUSG00000077739	FALSE	---	---	---	---	---	---	---	---	---	Cluster002
---:10351859	29	No Class	10351859	---	---	ENSMUST00000085885	ENSEMBL	cdna:pseudogene chromosome:NCBIM37:1:175080262:175080503:1 gene:ENSMUSG00000066680	FALSE	---	---	---	---	---	---	---	---	---	Cluster002
---:10362387	36	No Class	10362387	---	---	ENSMUST00000082681	ENSEMBL	ncrna:snRNA chromosome:NCBIM37:10:29069391:29069497:1 gene:ENSMUSG00000064615	FALSE	---	---	---	---	---	---	---	---	---	Cluster002
---:10365968	34	No Class	10365968	---	---	GENSCAN00000045351	ENSEMBL	cdna:Genscan chromosome:NCBIM37:10:95904887:95975778:1	FALSE	---	---	---	---	---	---	---	---	---	Cluster002
---:10368979	21	No Class	10368979	---	---	ENSMUST00000102327	ENSEMBL	ncrna:miRNA chromosome:NCBIM37:10:44641873:44641983:-1 gene:ENSMUSG00000076282	FALSE	---	---	---	---	---	---	---	---	---	Cluster002
---:10375815	21	No Class	10375815	---	---	ENSMUST00000120114	ENSEMBL	cdna:pseudogene chromosome:NCBIM37:11:50956034:50956969:1 gene:ENSMUSG00000083312	FALSE	---	---	---	---	---	---	---	---	---	Cluster002
---:10382081	55	No Class	10382081	---	---	ENSMUST00000083228	ENSEMBL	ncrna:snRNA chromosome:NCBIM37:11:106121520:106121627:1 gene:ENSMUSG00000065162	FALSE	---	---	---	---	---	---	---	---	---	Cluster002
---:10386157	26	No Class	10386157	---	---	GENSCAN00000040106	ENSEMBL	cdna:Genscan chromosome:NCBIM37:11:58043982:58063177:-1	FALSE	---	---	---	---	---	---	---	---	---	Cluster002
---:10390244	33	No Class	10390244	---	---	ENSMUST00000082861	ENSEMBL	ncrna:snRNA chromosome:NCBIM37:11:95944987:95945170:-1 gene:ENSMUSG00000064795	FALSE	---	---	---	---	---	---	---	---	---	Cluster002
---:10390651	24	No Class	10390651	---	---	ENSMUST00000122672	ENSEMBL	ncrna:snRNA chromosome:NCBIM37:11:98334987:98335122:-1 gene:ENSMUSG00000084621	FALSE	---	---	---	---	---	---	---	---	---	Cluster002
---:10394809	27	No Class	10394809	---	---	ENSMUST00000095805	ENSEMBL	cdna:known chromosome:NCBIM37:12:24046169:24052525:-1 gene:ENSMUSG00000066569	FALSE	---	---	---	---	---	---	---	---	---	Cluster002
---:10397701	49	No Class	10397701	---	---	---	---	---	---	---	---	---	---	---	---	---	---	---	Cluster002
---:10398412	28	No Class	10398412	---	---	mmu-mir-300	miRBase Micro RNA Database	MI0000400 Mus musculus miR-300 stem-loop	FALSE	---	---	---	---	---	---	---	---	---	Cluster002
---:10399352	22	No Class	10399352	---	---	GENSCAN00000044913	ENSEMBL	cdna:Genscan chromosome:NCBIM37:12:6973524:6983558:-1	FALSE	---	---	---	---	---	---	---	---	---	Cluster002
---:10400315	38	No Class	10400315	---	---	GENSCAN00000017236	ENSEMBL	cdna:Genscan chromosome:NCBIM37:12:55530532:55565996:-1	FALSE	---	---	---	---	---	---	---	---	---	Cluster002
---:10400555	37	No Class	10400555	---	---	GENSCAN00000031770	ENSEMBL	cdna:Genscan chromosome:NCBIM37:12:60456075:60456596:-1	FALSE	---	---	---	---	---	---	---	---	---	Cluster002
---:10400740	44	No Class	10400740	---	---	ENSMUST00000083985	ENSEMBL	ncrna:snRNA chromosome:NCBIM37:12:70687140:70687245:-1 gene:ENSMUSG00000065919	FALSE	---	---	---	---	---	---	---	---	---	Cluster002
---:10400803	37	No Class	10400803	---	---	---	---	---	---	---	---	---	---	---	---	---	---	---	Cluster002
---:10401956	54	No Class	10401956	---	---	---	---	---	---	---	---	---	---	---	---	---	---	---	Cluster002
---:10405755	66	No Class	10405755	---	---	ENSMUST00000122489	ENSEMBL	ncrna:miRNA chromosome:NCBIM37:11:120769902:120770011:-1 gene:ENSMUSG00000084438	FALSE	---	---	---	---	---	---	---	---	---	Cluster002
---:10408008	33	No Class	10408008	---	---	ENSMUST00000116054	ENSEMBL	cdna:pseudogene chromosome:NCBIM37:13:21472560:21472999:-1 gene:ENSMUSG00000081191	FALSE	---	---	---	---	---	---	---	---	---	Cluster002
---:10408900	23	No Class	10408900	---	---	GENSCAN00000027800	ENSEMBL	cdna:Genscan chromosome:NCBIM37:13:43498928:43655495:-1	FALSE	---	---	---	---	---	---	---	---	---	Cluster002
---:10410309	43	No Class	10410309	---	---	BC065418	GenBank HTC	Mus musculus zinc finger protein 456, mRNA (cDNA clone IMAGE:3974428).	FALSE	---	---	---	---	---	---	---	---	---	Cluster002
---:10410925	42	No Class	10410925	---	---	AJ240057	GenBank	Mus musculus mRNA for Z39 snoRNA.	FALSE	---	---	---	---	---	---	---	---	---	Cluster002
---:10414179	34	No Class	10414179	---	---	GENSCAN00000005282	ENSEMBL	cdna:Genscan chromosome:NCBIM37:14:41262451:41262750:1	FALSE	---	---	---	---	---	---	---	---	---	Cluster002
---:10414697	20	No Class	10414697	---	---	ENSMUST00000103567	ENSEMBL	TRAV1 gene:ENSMUSG00000076758	FALSE	---	---	---	---	---	---	---	---	---	Cluster002
---:10419060	28	No Class	10419060	---	---	---	---	---	---	---	---	---	---	---	---	---	---	---	Cluster002
---:10419368	43	No Class	10419368	---	---	---	---	---	---	---	---	---	---	---	---	---	---	---	Cluster002
---:10420668	19	No Class	10420668	---	---	mmu-mir-15a	miRBase Micro RNA Database	MI0000564 Mus musculus miR-15a stem-loop	FALSE	---	---	---	---	---	---	---	---	---	Cluster002
---:10424066	13	No Class	10424066	---	---	ENSMUST00000083808	ENSEMBL	ncrna:snRNA chromosome:NCBIM37:15:48382854:48383025:1 gene:ENSMUSG00000065742	FALSE	---	---	---	---	---	---	---	---	---	Cluster002
---:10424068	26	No Class	10424068	---	---	---	---	---	---	---	---	---	---	---	---	---	---	---	Cluster002
---:10424555	38	No Class	10424555	---	---	ENSMUST00000083234	ENSEMBL	ncrna:snRNA chromosome:NCBIM37:15:68501846:68501952:1 gene:ENSMUSG00000065168	FALSE	---	---	---	---	---	---	---	---	---	Cluster002
---:10425755	9	No Class	10425755	---	---	ENSMUST00000083025	ENSEMBL	ncrna:rRNA chromosome:NCBIM37:15:82173083:82173201:1 gene:ENSMUSG00000064959	FALSE	---	---	---	---	---	---	---	---	---	Cluster002
---:10427418	21	No Class	10427418	---	---	GENSCAN00000001300	ENSEMBL	cdna:Genscan chromosome:NCBIM37:15:3695892:3696875:-1	FALSE	---	---	---	---	---	---	---	---	---	Cluster002
---:10427659	24	No Class	10427659	---	---	ENSMUST00000077670	ENSEMBL	cdna:known chromosome:NCBIM37:15:9507954:9560399:-1 gene:ENSMUSG00000063249	FALSE	---	---	---	---	---	---	---	---	---	Cluster002
---:10437239	24	No Class	10437239	---	---	---	---	---	---	---	---	---	---	---	---	---	---	---	Cluster002
---:10447617	45	No Class	10447617	---	---	mmu-mir-692-1	miRBase Micro RNA Database	MI0004660 Mus musculus miR-692-1 stem-loop	FALSE	---	---	---	---	---	---	---	---	---	Cluster002
---:10453316	34	No Class	10453316	---	---	---	---	---	---	---	---	---	---	---	---	---	---	---	Cluster002
---:10458888	16	No Class	10458888	---	---	ENSMUST00000082886	ENSEMBL	ncrna:snRNA chromosome:NCBIM37:18:51413823:51413929:-1 gene:ENSMUSG00000064820	FALSE	---	---	---	---	---	---	---	---	---	Cluster002
---:10460114	32	No Class	10460114	---	---	GENSCAN00000016964	ENSEMBL	cdna:Genscan chromosome:NCBIM37:18:87643580:87706323:-1	FALSE	---	---	---	---	---	---	---	---	---	Cluster002
---:10461790	25	No Class	10461790	---	---	ENSMUST00000099644	ENSEMBL	cdna:pseudogene chromosome:NCBIM37:19:13090715:13091639:1 gene:ENSMUSG00000074985	FALSE	---	---	---	---	---	---	---	---	---	Cluster002
---:10473270	22	No Class	10473270	---	---	ENSMUST00000118678	ENSEMBL	cdna:pseudogene chromosome:NCBIM37:2:83230286:83230769:1 gene:ENSMUSG00000083291	FALSE	---	---	---	---	---	---	---	---	---	Cluster002
---:10474506	13	No Class	10474506	---	---	ENSMUST00000077152	ENSEMBL	cdna:pseudogene chromosome:NCBIM37:2:111367461:111368399:1 gene:ENSMUSG00000059145	FALSE	---	---	---	---	---	---	---	---	---	Cluster002
---:10478523	49	No Class	10478523	---	---	AK081116	GenBank HTC	Mus musculus 10 days neonate cerebellum cDNA, RIKEN full-length enriched library, clone:B930089N03 product:Hypothetical Gag gene protein p24, full insert sequence.	FALSE	---	---	---	---	---	---	---	---	---	Cluster002
---:10482119	33	No Class	10482119	---	---	ENSMUST00000100152	ENSEMBL	cdna:pseudogene chromosome:NCBIM37:2:36663346:36663912:-1 gene:ENSMUSG00000075385	FALSE	---	---	---	---	---	---	---	---	---	Cluster002
---:10492172	12	No Class	10492172	---	---	---	---	---	---	---	---	---	---	---	---	---	---	---	Cluster002
---:10492955	54	No Class	10492955	---	---	ENSMUST00000082938	ENSEMBL	ncrna:snRNA chromosome:NCBIM37:3:86734665:86734824:1 gene:ENSMUSG00000064872	FALSE	---	---	---	---	---	---	---	---	---	Cluster002
---:10495929	7	No Class	10495929	---	---	mmu-mir-302d	miRBase Micro RNA Database	MI0003718 Mus musculus miR-302d stem-loop	FALSE	---	---	---	---	---	---	---	---	---	Cluster002
---:10500089	36	No Class	10500089	---	---	ENSMUST00000083018	ENSEMBL	ncrna:snoRNA chromosome:NCBIM37:3:94894547:94894631:-1 gene:ENSMUSG00000064952	FALSE	---	---	---	---	---	---	---	---	---	Cluster002
---:10503257	24	No Class	10503257	---	---	ENSMUST00000073189	ENSEMBL	cdna:pseudogene chromosome:NCBIM37:4:11060474:11060755:1 gene:ENSMUSG00000058164	FALSE	---	---	---	---	---	---	---	---	---	Cluster002
---:10505917	34	No Class	10505917	---	---	ENSMUST00000116078	ENSEMBL	cdna:pseudogene chromosome:NCBIM37:4:90704591:90704964:1 gene:ENSMUSG00000079962	FALSE	---	---	---	---	---	---	---	---	---	Cluster002
---:10505978	13	No Class	10505978	---	---	ENSMUST00000083811	ENSEMBL	ncrna:snRNA chromosome:NCBIM37:4:95190735:95190895:1 gene:ENSMUSG00000065745	FALSE	---	---	---	---	---	---	---	---	---	Cluster002
---:10506108	27	No Class	10506108	---	---	ENSMUST00000102339	ENSEMBL	ncrna:miRNA chromosome:NCBIM37:4:98328328:98328423:1 gene:ENSMUSG00000076294	FALSE	---	---	---	---	---	---	---	---	---	Cluster002
---:10507655	37	No Class	10507655	---	---	ENSMUST00000083306	ENSEMBL	ncrna:snRNA chromosome:NCBIM37:4:119200605:119200711:1 gene:ENSMUSG00000065240	FALSE	---	---	---	---	---	---	---	---	---	Cluster002
---:10509856	42	No Class	10509856	---	---	ENSMUST00000082509	ENSEMBL	ncrna:snRNA chromosome:NCBIM37:4:140474599:140474704:1 gene:ENSMUSG00000064443	FALSE	---	---	---	---	---	---	---	---	---	Cluster002
---:10511950	23	No Class	10511950	---	---	ENSMUST00000121908	ENSEMBL	cdna:pseudogene chromosome:NCBIM37:4:34336643:34337096:-1 gene:ENSMUSG00000082649	FALSE	---	---	---	---	---	---	---	---	---	Cluster002
---:10513803	46	No Class	10513803	---	---	ENSMUST00000072181	ENSEMBL	cdna:pseudogene chromosome:NCBIM37:4:67179340:67179966:-1 gene:ENSMUSG00000064154	FALSE	---	---	---	---	---	---	---	---	---	Cluster002
---:10514193	12	No Class	10514193	---	---	ENSMUST00000082753	ENSEMBL	ncrna:snRNA chromosome:NCBIM37:4:85689298:85689398:-1 gene:ENSMUSG00000064687	FALSE	---	---	---	---	---	---	---	---	---	Cluster002
---:10519177	21	No Class	10519177	---	---	ENSMUST00000082982	ENSEMBL	ncrna:snRNA chromosome:NCBIM37:4:155094149:155094250:-1 gene:ENSMUSG00000064916	FALSE	---	---	---	---	---	---	---	---	---	Cluster002
---:10519514	30	No Class	10519514	---	---	ENSMUST00000121828	ENSEMBL	cdna:pseudogene chromosome:NCBIM37:5:8055139:8055553:1 gene:ENSMUSG00000082867	FALSE	---	---	---	---	---	---	---	---	---	Cluster002
---:10519940	15	No Class	10519940	---	---	ENSMUST00000082570	ENSEMBL	ncrna:snRNA chromosome:NCBIM37:5:19598433:19598536:1 gene:ENSMUSG00000064504	FALSE	---	---	---	---	---	---	---	---	---	Cluster002
---:10525041	28	No Class	10525041	---	---	ENSMUST00000082683	ENSEMBL	ncrna:rRNA chromosome:NCBIM37:5:120514344:120514452:1 gene:ENSMUSG00000064617	FALSE	---	---	---	---	---	---	---	---	---	Cluster002
---:10535902	14	No Class	10535902	---	---	ENSMUST00000082770	ENSEMBL	ncrna:rRNA chromosome:NCBIM37:5:150092694:150092799:-1 gene:ENSMUSG00000064704	FALSE	---	---	---	---	---	---	---	---	---	Cluster002
---:10538148	22	No Class	10538148	---	---	---	---	---	---	---	---	---	---	---	---	---	---	---	Cluster002
---:10556151	48	No Class	10556151	---	---	---	---	---	---	---	---	---	---	---	---	---	---	---	Cluster002
---:10563903	37	No Class	10563903	---	---	ENSMUST00000101871	ENSEMBL	ncrna:snoRNA chromosome:NCBIM37:7:66608653:66608731:-1 gene:ENSMUSG00000075819	FALSE	---	---	---	---	---	---	---	---	---	Cluster002
---:10571655	18	No Class	10571655	---	---	---	---	---	---	---	---	---	---	---	---	---	---	---	Cluster002
---:10573317	23	No Class	10573317	---	---	mmu-mir-709	miRBase Micro RNA Database	MI0004693 Mus musculus miR-709 stem-loop	FALSE	---	---	---	---	---	---	---	---	---	Cluster002
---:10576189	42	No Class	10576189	---	---	ENSMUST00000098336	ENSEMBL	cdna:known chromosome:NCBIM37:8:125407494:125407686:1 gene:ENSMUSG00000074044	FALSE	---	---	---	---	---	---	---	---	---	Cluster002
---:10578136	66	No Class	10578136	---	---	---	---	---	---	---	---	---	---	---	---	---	---	---	Cluster002
---:10581011	45	No Class	10581011	---	---	---	---	---	---	---	---	---	---	---	---	---	---	---	Cluster002
---:10587778	35	No Class	10587778	---	---	ENSMUST00000083947	ENSEMBL	ncrna:snRNA chromosome:NCBIM37:9:90246833:90246977:1 gene:ENSMUSG00000065881	FALSE	---	---	---	---	---	---	---	---	---	Cluster002
---:10592531	22	No Class	10592531	---	---	ENSMUST00000082975	ENSEMBL	ncrna:snRNA chromosome:NCBIM37:9:41147519:41147624:-1 gene:ENSMUSG00000064909	FALSE	---	---	---	---	---	---	---	---	---	Cluster002
---:10593506	6	No Class	10593506	---	---	---	---	---	---	---	---	---	---	---	---	---	---	---	Cluster002
---:10595165	25	No Class	10595165	---	---	ENSMUST00000119091	ENSEMBL	cdna:pseudogene chromosome:NCBIM37:9:78236708:78237274:-1 gene:ENSMUSG00000083032	FALSE	---	---	---	---	---	---	---	---	---	Cluster002
---:10596070	50	No Class	10596070	---	---	GENSCAN00000040996	ENSEMBL	cdna:Genscan chromosome:NCBIM37:9:100883104:100981022:-1	FALSE	---	---	---	---	---	---	---	---	---	Cluster002
---:10598407	39	No Class	10598407	---	---	ENSMUST00000081922	ENSEMBL	cdna:pseudogene chromosome:NCBIM37:X:7329256:7329540:1 gene:ENSMUSG00000062784	FALSE	---	---	---	---	---	---	---	---	---	Cluster002
---:10601086	24	No Class	10601086	---	---	---	---	---	---	---	---	---	---	---	---	---	---	---	Cluster002
---:10601863	48	No Class	10601863	---	---	ENSMUST00000120785	ENSEMBL	cdna:pseudogene chromosome:NCBIM37:X:132862838:132863610:1 gene:ENSMUSG00000083470	FALSE	---	---	---	---	---	---	---	---	---	Cluster002
---:10604232	14	No Class	10604232	---	---	ENSMUST00000082595	ENSEMBL	ncrna:snRNA chromosome:NCBIM37:X:36658554:36658658:-1 gene:ENSMUSG00000064529	FALSE	---	---	---	---	---	---	---	---	---	Cluster002
---:10604832	25	No Class	10604832	---	---	mmu-mir-505	miRBase Micro RNA Database	MI0004706 Mus musculus miR-505 stem-loop	FALSE	---	---	---	---	---	---	---	---	---	Cluster002
---:10608570	31	No Class	10608570	---	---	ENSMUST00000115935	ENSEMBL	cdna:known supercontig:NCBIM37:NT_161925:222889:246225:-1 gene:ENSMUSG00000079804	FALSE	---	---	---	---	---	---	---	---	---	Cluster002
---:10608600	13	No Class	10608600	---	---	---	---	---	---	---	---	---	---	---	---	---	---	---	Cluster002
---:10608638	20	No Class	10608638	---	---	NM_001039118.1	---	Mus musculus killer cell lectin-like receptor subfamily A member 33 (Klra33), mRNA	---	---	---	---	---	---	---	---	---	---	Cluster002
---:10608659	9	No Class	10608659	---	---	NM_053152.1	---	Mus musculus killer cell lectin-like receptor subfamily A, member 22 (Klra22), mRNA	---	---	---	---	---	---	---	---	---	---	Cluster002
1110004E09Rik :10440840	22	No Class	10440840	1110004E09Rik	RIKEN cDNA 1110004E09 gene	BC019533	GenBank	Mus musculus RIKEN cDNA 1110004E09 gene, mRNA (cDNA clone MGC:28517 IMAGE:4191729), complete cds.	FALSE	Mm.45374	---	---	---	---	---	---	---	---	Cluster002
1700001L19Rik :10405964	31	No Class	10405964	1700001L19Rik	RIKEN cDNA 1700001L19 gene	BC119515	GenBank	Mus musculus RIKEN cDNA 1700001L19 gene, mRNA (cDNA clone MGC:141154 IMAGE:40055598), complete cds.	FALSE	Mm.272795	---	---	---	---	---	---	---	---	Cluster002
1700006E09Rik :10381506	24	No Class	10381506	1700006E09Rik	RIKEN cDNA 1700006E09 gene	BC116819	GenBank	Mus musculus RIKEN cDNA 1700006E09 gene, mRNA (cDNA clone MGC:151196 IMAGE:40126138), complete cds.	FALSE	Mm.108632	---	---	---	---	---	---	---	---	Cluster002
1700019G17Rik :10545886	26	No Class	10545886	1700019G17Rik	RIKEN cDNA 1700019G17 gene	NM_029331	RefSeq	Mus musculus RIKEN cDNA 1700019G17 gene (1700019G17Rik), transcript variant 1, mRNA.	FALSE	Mm.24454	---	---	---	---	---	---	---	---	Cluster002
1700055N04Rik :10460255	34	No Class	10460255	1700055N04Rik	RIKEN cDNA 1700055N04 gene	AK081788	GenBank HTC	Mus musculus 16 days embryo head cDNA, RIKEN full-length enriched library, clone:C130077J09 product:weakly similar to ALDEHYDE DEHYDROGENASE 7 (EC 1.2.1.5) [Homo sapiens], full insert sequence.	FALSE	Mm.34137	---	---	---	---	---	---	---	---	Cluster002
2310046A06Rik :10595094	31	No Class	10595094	2310046A06Rik	RIKEN cDNA 2310046A06 gene	NM_027150	RefSeq	Mus musculus RIKEN cDNA 2310046A06 gene (2310046A06Rik), mRNA.	FALSE	Mm.35008	---	---	---	---	---	---	---	---	Cluster002
2310057J18Rik :10368477	51	No Class	10368477	2310057J18Rik	RIKEN cDNA 2310057J18 gene	BC021783	GenBank	Mus musculus RIKEN cDNA 2310057J18 gene, mRNA (cDNA clone MGC:28721 IMAGE:4458723), complete cds.	FALSE	Mm.440480	---	---	GO:0005576	extracellular region	---	---	---	---	Cluster002
3110052M02Rik :10442236	34	No Class	10442236	3110052M02Rik	RIKEN cDNA 3110052M02 gene	ENSMUST00000097384	ENSEMBL	Mszf57 (Fragment) gene:ENSMUSG00000073448	FALSE	Mm.463100	---	---	---	---	---	---	---	---	Cluster002
4833418N17Rik :10554586	35	No Class	10554586	4833418N17Rik	RIKEN cDNA 4833418N17 gene	AK080712	GenBank HTC	Mus musculus adult retina cDNA, RIKEN full-length enriched library, clone:A930012L21 product:hypothetical Arginine-rich region containing protein, full insert sequence.	FALSE	---	---	---	---	---	---	---	---	---	Cluster002
4930449I24Rik :10598169	21	No Class	10598169	4930449I24Rik	RIKEN cDNA 4930449I24 gene	BC147588	GenBank	Mus musculus RIKEN cDNA 4930449I24 gene, mRNA (cDNA clone MGC:182684 IMAGE:9056578), complete cds.	FALSE	Mm.463005	---	---	---	---	---	---	---	---	Cluster002
4930486G11Rik :10587488	31	No Class	10587488	4930486G11Rik	RIKEN cDNA 4930486G11 gene	BC096613	GenBank	Mus musculus RIKEN cDNA 4930486G11 gene, mRNA (cDNA clone MGC:106260 IMAGE:6469435), complete cds.	FALSE	Mm.335329	GO:0008150	biological_process	GO:0005575	cellular_component	GO:0003674	molecular_function	---	---	Cluster002
4930506C21Rik :10447688	23	No Class	10447688	4930506C21Rik	RIKEN cDNA 4930506C21 gene	AK015714	GenBank HTC	Mus musculus adult male testis cDNA, RIKEN full-length enriched library, clone:4930506C21 product:unclassifiable, full insert sequence.	FALSE	---	---	---	---	---	---	---	---	---	Cluster002
6330416L07Rik :10448214	50	No Class	10448214	6330416L07Rik	RIKEN cDNA 6330416L07 gene	NM_176962	RefSeq	Mus musculus RIKEN cDNA 6330416L07 gene (6330416L07Rik), mRNA.	FALSE	Mm.442162	GO:0006350	transcription	GO:0005634	nucleus	GO:0008270 // GO:0046872	zinc ion binding // metal ion binding	---	---	Cluster002
6430601O08Rik :10572739	34	No Class	10572739	6430601O08Rik	RIKEN cDNA 6430601O08 gene	AK032580	GenBank HTC	Mus musculus adult male olfactory brain cDNA, RIKEN full-length enriched library, clone:6430601O08 product:similar to Pol protein (Fragment) [Mus musculus], full insert sequence.	FALSE	---	---	---	---	---	---	---	---	---	Cluster002
6720457D02Rik :10405733	41	No Class	10405733	6720457D02Rik	RIKEN cDNA 6720457D02 gene	NM_175252	RefSeq	Mus musculus RIKEN cDNA 6720457D02 gene (6720457D02Rik), transcript variant 2, mRNA.	FALSE	Mm.470091	---	---	---	---	---	---	---	---	Cluster002
9330129D05Rik :10533360	25	No Class	10533360	9330129D05Rik	RIKEN cDNA 9330129D05 gene	ENSMUST00000041252	ENSEMBL	Putative uncharacterized protein gene:ENSMUSG00000042647	FALSE	---	GO:0055114	oxidation reduction	---	---	GO:0016491	oxidoreductase activity	---	---	Cluster002
9630025I21Rik :10410328	31	No Class	10410328	9630025I21Rik	RIKEN cDNA 9630025I21 gene	NM_001076791	RefSeq	Mus musculus RIKEN cDNA 9630025I21 gene (9630025I21Rik), mRNA.	FALSE	Mm.315879	GO:0006350	transcription	GO:0005634	nucleus	GO:0008270 // GO:0046872	zinc ion binding // metal ion binding	---	---	Cluster002
A130042E20Rik :10370174	31	No Class	10370174	A130042E20Rik	RIKEN cDNA A130042E20 gene	NM_172550	RefSeq	Mus musculus RIKEN cDNA A130042E20 gene (A130042E20Rik), mRNA.	FALSE	Mm.344778	---	---	---	---	GO:0008233 // GO:0008237 // GO:0008270 // GO:0016787 // GO:0046872	peptidase activity // metallopeptidase activity // zinc ion binding // hydrolase activity // metal ion binding	---	---	Cluster002
Airn :10441787	30	No Class	10441787	Airn	antisense Igf2r RNA	NR_002853	RefSeq	Mus musculus antisense Igf2r RNA (Airn), transcript variant 1, non-coding RNA.	FALSE	Mm.44983 // Mm.436629	GO:0006349	genetic imprinting	---	---	---	---	---	---	Cluster002
Bcl2l15 :10494972	36	No Class	10494972	Bcl2l15	BCLl2-like 15	NM_001142959	RefSeq	Mus musculus BCLl2-like 15 (Bcl2l15), transcript variant 1, mRNA.	FALSE	Mm.297245	---	---	GO:0005634 // GO:0005829	nucleus // cytosol	---	---	---	---	Cluster002
C79407 :10400589	24	No Class	10400589	C79407	expressed sequence C79407	BC052175	GenBank	Mus musculus expressed sequence C79407, mRNA (cDNA clone MGC:59441 IMAGE:6394068), complete cds.	FALSE	Mm.21144	GO:0007049 // GO:0007067 // GO:0051301	cell cycle // mitosis // cell division	GO:0000775 // GO:0005634	chromosome, centromeric region // nucleus	GO:0003677	DNA binding	---	---	Cluster002
Casp12 :10583008	47	No Class	10583008	Casp12	caspase 12	NM_009808	RefSeq	Mus musculus caspase 12 (Casp12), mRNA.	FALSE	Mm.42163	GO:0006508 // GO:0006915 // GO:0006917 // GO:0006926 // GO:0030968 // GO:0042981 // GO:0070059	proteolysis // apoptosis // induction of apoptosis // virus-infected cell apoptosis // endoplasmic reticulum unfolded protein response // regulation of apoptosis // apoptosis in response to endoplasmic reticulum stress	GO:0005622 // GO:0005783	intracellular // endoplasmic reticulum	GO:0004197 // GO:0005515 // GO:0008233 // GO:0008234 // GO:0016787	cysteine-type endopeptidase activity // protein binding // peptidase activity // cysteine-type peptidase activity // hydrolase activity	---	---	Cluster002
Ccdc112 :10458794	29	No Class	10458794	Ccdc112	coiled-coil domain containing 112	NM_001160399	RefSeq	Mus musculus coiled-coil domain containing 112 (Ccdc112), mRNA.	FALSE	Mm.329416	---	---	---	---	---	---	---	---	Cluster002
Ccl8 :10379535	36	No Class	10379535	Ccl8	chemokine (C-C motif) ligand 8	NM_021443	RefSeq	Mus musculus chemokine (C-C motif) ligand 8 (Ccl8), mRNA.	FALSE	Mm.42029	GO:0006935 // GO:0006954 // GO:0006955	chemotaxis // inflammatory response // immune response	GO:0005576 // GO:0005615	extracellular region // extracellular space	GO:0005125 // GO:0008009 // GO:0008201	cytokine activity // chemokine activity // heparin binding	---	---	Cluster002
Clec12a :10542164	15	No Class	10542164	Clec12a	C-type lectin domain family 12, member a	NM_177686	RefSeq	Mus musculus C-type lectin domain family 12, member a (Clec12a), mRNA.	FALSE	Mm.90241	GO:0050776	regulation of immune response	GO:0005886 // GO:0009986 // GO:0016020 // GO:0016021	plasma membrane // cell surface // membrane // integral to membrane	GO:0004872 // GO:0005488 // GO:0005529 // GO:0019903	receptor activity // binding // sugar binding // protein phosphatase binding	---	---	Cluster002
Cpsf4l :10392721	24	No Class	10392721	Cpsf4l	cleavage and polyadenylation specific factor 4-like	NM_026682	RefSeq	Mus musculus cleavage and polyadenylation specific factor 4-like (Cpsf4l), transcript variant 1, mRNA.	FALSE	Mm.229207	---	---	---	---	GO:0008270 // GO:0046872	zinc ion binding // metal ion binding	---	---	Cluster002
Creb3l4 :10499751	18	No Class	10499751	Creb3l4	cAMP responsive element binding protein 3-like 4	NM_030080	RefSeq	Mus musculus cAMP responsive element binding protein 3-like 4 (Creb3l4), mRNA.	FALSE	Mm.299952	GO:0006350 // GO:0006355 // GO:0006986 // GO:0007275 // GO:0007283 // GO:0030154 // GO:0045449 // GO:0045944	transcription // regulation of transcription, DNA-dependent // response to unfolded protein // multicellular organismal development // spermatogenesis // cell differentiation // regulation of transcription // positive regulation of transcription from RNA polymerase II promoter	GO:0005634 // GO:0005783 // GO:0016020 // GO:0016021	nucleus // endoplasmic reticulum // membrane // integral to membrane	GO:0003677 // GO:0003700 // GO:0043565 // GO:0046983	DNA binding // transcription factor activity // sequence-specific DNA binding // protein dimerization activity	GenMAPP	G1_to_S_cell_cycle_Reactome	Cluster002
Crxos1 :10550217	50	No Class	10550217	Crxos1	Crx opposite strand transcript 1	NM_001033638	RefSeq	Mus musculus Crx opposite strand transcript 1 (Crxos1), mRNA.	FALSE	Mm.259041	GO:0008150	biological_process	GO:0005575 // GO:0005634	cellular_component // nucleus	GO:0003674 // GO:0003677	molecular_function // DNA binding	---	---	Cluster002
Cspp1 :10344805	42	No Class	10344805	Cspp1	centrosome and spindle pole associated protein 1	NM_026493	RefSeq	Mus musculus centrosome and spindle pole associated protein 1 (Cspp1), mRNA.	FALSE	Mm.244046	---	---	---	---	---	---	---	---	Cluster002
Cycs :10544687	12	No Class	10544687	Cycs	cytochrome c, somatic	NM_007808	RefSeq	Mus musculus cytochrome c, somatic (Cycs), nuclear gene encoding mitochondrial protein, mRNA.	FALSE	Mm.35389	GO:0006810 // GO:0006915 // GO:0008635 // GO:0022900 // GO:0042743 // GO:0043065	transport // apoptosis // activation of caspase activity by cytochrome c // electron transport chain // hydrogen peroxide metabolic process // positive regulation of apoptosis	GO:0005625 // GO:0005739 // GO:0005829 // GO:0070469	soluble fraction // mitochondrion // cytosol // respiratory chain	GO:0005506 // GO:0009055 // GO:0020037 // GO:0046872	iron ion binding // electron carrier activity // heme binding // metal ion binding	GenMAPP // GenMAPP // GenMAPP // GenMAPP // GenMAPP	Apoptosis // Apoptosis_GenMAPP // Electron_Transport_Chain // Apoptosis_KEGG // HSP70_and_Apoptosis	Cluster002
Cylc1 :10601461	17	No Class	10601461	Cylc1	cylicin, basic protein of sperm head cytoskeleton 1	NM_026134	RefSeq	Mus musculus cylicin, basic protein of sperm head cytoskeleton 1 (Cylc1), mRNA.	FALSE	Mm.426142	GO:0008150	biological_process	GO:0043159	acrosomal matrix	GO:0003674	molecular_function	---	---	Cluster002
Cyp2c54 :10467400	32	No Class	10467400	Cyp2c54	cytochrome P450, family 2, subfamily c, polypeptide 54	NM_206537	RefSeq	Mus musculus cytochrome P450, family 2, subfamily c, polypeptide 54 (Cyp2c54), mRNA.	FALSE	Mm.379575	GO:0055114	oxidation reduction	GO:0005783 // GO:0005792 // GO:0016020	endoplasmic reticulum // microsome // membrane	GO:0004497 // GO:0005506 // GO:0009055 // GO:0016491 // GO:0020037 // GO:0046872 // GO:0070330	monooxygenase activity // iron ion binding // electron carrier activity // oxidoreductase activity // heme binding // metal ion binding // aromatase activity	---	---	Cluster002
Cysltr2 :10421517	42	No Class	10421517	Cysltr2	cysteinyl leukotriene receptor 2	NM_133720	RefSeq	Mus musculus cysteinyl leukotriene receptor 2 (Cysltr2), transcript variant 1, mRNA.	FALSE	Mm.158324	GO:0007165 // GO:0007186	signal transduction // G-protein coupled receptor protein signaling pathway	GO:0005886 // GO:0016020 // GO:0016020 // GO:0016021	plasma membrane // membrane // membrane // integral to membrane	GO:0001631 // GO:0004871 // GO:0004872 // GO:0004930 // GO:0004974	cysteinyl leukotriene receptor activity // signal transducer activity // receptor activity // G-protein coupled receptor activity // leukotriene receptor activity	---	---	Cluster002
Dip2c :10403464	35	No Class	10403464	Dip2c	DIP2 disco-interacting protein 2 homolog C (Drosophila)	NM_001081426	RefSeq	Mus musculus DIP2 disco-interacting protein 2 homolog C (Drosophila) (Dip2c), mRNA.	FALSE	Mm.217326	---	---	---	---	---	---	---	---	Cluster002
Dnajc13 :10596279	54	No Class	10596279	Dnajc13	DnaJ (Hsp40) homolog, subfamily C, member 13	NM_001163026	RefSeq	Mus musculus DnaJ (Hsp40) homolog, subfamily C, member 13 (Dnajc13), mRNA.	FALSE	Mm.217256	GO:0008150	biological_process	GO:0005575	cellular_component	GO:0003674	molecular_function	---	---	Cluster002
Dpf3 :10401359	18	No Class	10401359	Dpf3	D4, zinc and double PHD fingers, family 3	NM_058212	RefSeq	Mus musculus D4, zinc and double PHD fingers, family 3 (Dpf3), mRNA.	FALSE	Mm.151308	GO:0006350 // GO:0016568 // GO:0045449	transcription // chromatin modification // regulation of transcription	GO:0005622 // GO:0005634	intracellular // nucleus	GO:0005515 // GO:0008270 // GO:0046872	protein binding // zinc ion binding // metal ion binding	---	---	Cluster002
Dub2a :10566205	46	No Class	10566205	Dub2a	deubiquitinating enzyme 2a	NM_001001559	RefSeq	Mus musculus deubiquitinating enzyme 2a (Dub2a), mRNA.	FALSE	Mm.389967	GO:0016579 // GO:0019941	protein deubiquitination // modification-dependent protein catabolic process	GO:0005575	cellular_component	GO:0004221 // GO:0004843 // GO:0008233 // GO:0008234 // GO:0016787	ubiquitin thiolesterase activity // ubiquitin-specific protease activity // peptidase activity // cysteine-type peptidase activity // hydrolase activity	---	---	Cluster002
E030030I06Rik :10368224	46	No Class	10368224	E030030I06Rik	RIKEN cDNA E030030I06 gene	ENSMUST00000069372	ENSEMBL	hypothetical protein LOC319887 isoform 4 gene:ENSMUSG00000055657	FALSE	Mm.177746	---	---	---	---	---	---	---	---	Cluster002
Eif2s3y :10608001	29	No Class	10608001	Eif2s3y	eukaryotic translation initiation factor 2, subunit 3, structural gene Y-linked	NM_012011	RefSeq	Mus musculus eukaryotic translation initiation factor 2, subunit 3, structural gene Y-linked (Eif2s3y), mRNA.	FALSE	Mm.250909	GO:0006412	translation	---	---	GO:0000166 // GO:0003743 // GO:0003924 // GO:0005525	nucleotide binding // translation initiation factor activity // GTPase activity // GTP binding	GenMAPP	Translation_Factors	Cluster002
Emb :10407327	30	No Class	10407327	Emb	embigin	NM_010330	RefSeq	Mus musculus embigin (Emb), mRNA.	FALSE	Mm.274926	---	---	GO:0016020 // GO:0016021	membrane // integral to membrane	---	---	---	---	Cluster002
Entpd8 :10469923	24	No Class	10469923	Entpd8	ectonucleoside triphosphate diphosphohydrolase 8	NM_028093	RefSeq	Mus musculus ectonucleoside triphosphate diphosphohydrolase 8 (Entpd8), mRNA.	FALSE	Mm.33403	GO:0009124 // GO:0009133	nucleoside monophosphate biosynthetic process // nucleoside diphosphate biosynthetic process	GO:0005624 // GO:0005886 // GO:0016020 // GO:0016021	membrane fraction // plasma membrane // membrane // integral to membrane	GO:0000166 // GO:0005509 // GO:0005524 // GO:0016787 // GO:0017110 // GO:0017111	nucleotide binding // calcium ion binding // ATP binding // hydrolase activity // nucleoside-diphosphatase activity // nucleoside-triphosphatase activity	---	---	Cluster002
Fam55a :10585085	38	No Class	10585085	Fam55a	family with sequence similarity 55, member A	XM_001478763	RefSeq	PREDICTED: Mus musculus predicted gene, EG640268 (EG640268), mRNA.	FALSE	Mm.390152	---	---	---	---	---	---	---	---	Cluster002
Fat3 :10591131	36	No Class	10591131	Fat3	FAT tumor suppressor homolog 3 (Drosophila)	NM_001080814	RefSeq	Mus musculus FAT tumor suppressor homolog 3 (Drosophila) (Fat3), mRNA.	FALSE	Mm.195010	GO:0007155 // GO:0007156 // GO:0007275	cell adhesion // homophilic cell adhesion // multicellular organismal development	GO:0016020 // GO:0016021	membrane // integral to membrane	GO:0005509 // GO:0005515	calcium ion binding // protein binding	---	---	Cluster002
Frat1 :10463164	11	No Class	10463164	Frat1	frequently rearranged in advanced T-cell lymphomas	NM_008043	RefSeq	Mus musculus frequently rearranged in advanced T-cell lymphomas (Frat1), mRNA.	FALSE	Mm.4573	GO:0000578 // GO:0016055	embryonic axis specification // Wnt receptor signaling pathway	GO:0005737	cytoplasm	---	---	---	---	Cluster002
Fut11 :10413012	66	No Class	10413012	Fut11	fucosyltransferase 11	AK034234	GenBank HTC	Mus musculus adult male diencephalon cDNA, RIKEN full-length enriched library, clone:9330166H09 product:unclassifiable, full insert sequence.	FALSE	Mm.277552	GO:0006486	protein amino acid glycosylation	GO:0000139 // GO:0005794 // GO:0016020 // GO:0016021	Golgi membrane // Golgi apparatus // membrane // integral to membrane	GO:0008417 // GO:0016740 // GO:0016757 // GO:0046920	fucosyltransferase activity // transferase activity // transferase activity, transferring glycosyl groups // alpha(1,3)-fucosyltransferase activity	---	---	Cluster002
Glipr1 :10372410	31	No Class	10372410	Glipr1	GLI pathogenesis-related 1 (glioma)	NM_028608	RefSeq	Mus musculus GLI pathogenesis-related 1 (glioma) (Glipr1), mRNA.	FALSE	Mm.173790	---	---	GO:0005576 // GO:0016020 // GO:0016021	extracellular region // membrane // integral to membrane	---	---	---	---	Cluster002
Gm10468 :10395606	34	No Class	10395606	Gm10468	predicted gene 10468	ENSMUST00000101453	ENSEMBL	Putative uncharacterized protein gene:ENSMUSG00000073105	FALSE	---	---	---	---	---	---	---	---	---	Cluster002
Gm13926 :10414963	45	No Class	10414963	Gm13926	predicted gene 13926	ENSMUST00000103660	ENSEMBL	TRDV15-2 gene:ENSMUSG00000076848	FALSE	---	---	---	---	---	---	---	---	---	Cluster002
Gm14744 :10600568	24	No Class	10600568	Gm14744	predicted gene 14744	NM_001085544	RefSeq	Mus musculus predicted gene 14744 (Gm14744), mRNA.	FALSE	Mm.79600	---	---	---	---	---	---	---	---	Cluster002
Gm14744 :10605482	28	No Class	10605482	Gm14744	predicted gene 14744	NM_001085544	RefSeq	Mus musculus predicted gene 14744 (Gm14744), mRNA.	FALSE	Mm.79600	---	---	---	---	---	---	---	---	Cluster002
Gm16432 :10352104	9	No Class	10352104	Gm16432	predicted gene 16432	ENSMUST00000111149	ENSEMBL	114 kDa protein gene:ENSMUSG00000066667	FALSE	Mm.442974	---	---	---	---	---	---	---	---	Cluster002
Gm2607 :10578647	46	No Class	10578647	Gm2607	predicted gene 2607	XR_031893	RefSeq	PREDICTED: Mus musculus similar to high-mobility group box 1 (LOC100045829), misc RNA.	FALSE	---	---	---	---	---	---	---	---	---	Cluster002
Gm5153 :10538887	28	No Class	10538887	Gm5153	predicted gene 5153	ENSMUST00000103319	ENSEMBL	Ig kappa chain V-II region VKappa167 gene:ENSMUSG00000076518	FALSE	---	---	---	---	---	---	---	---	---	Cluster002
Gm5434 // Gm5434 // Gm5434 :10395374	33	No Class	10395374	Gm5434 // Gm5434 // Gm5434	ubiquitin-conjugating enzyme E2F (putative) pseudogene // ubiquitin-conjugating enzyme E2F (putative) pseudogene // ubiquitin-conjugating enzyme E2F (putative) pseudogene	NR_003649	RefSeq	Mus musculus predicted gene 5434 (Gm5434), non-coding RNA.	FALSE	Mm.347860 // Mm.347860 // Mm.347860	GO:0019941 // GO:0043687 // GO:0051246 // GO:0019941 // GO:0043687 // GO:0051246 // GO:0019941 // GO:0043687 // GO:0051246	modification-dependent protein catabolic process // post-translational protein modification // regulation of protein metabolic process // modification-dependent protein catabolic process // post-translational protein modification // regulation of protein metabolic process // modification-dependent protein catabolic process // post-translational protein modification // regulation of protein metabo…	---	---	GO:0000166 // GO:0005524 // GO:0016874 // GO:0019787 // GO:0000166 // GO:0005524 // GO:0016874 // GO:0019787 // GO:0000166 // GO:0005524 // GO:0016874 // GO:0019787	nucleotide binding // ATP binding // ligase activity // small conjugating protein ligase activity // nucleotide binding // ATP binding // ligase activity // small conjugating protein ligase activity // nucleotide binding // ATP binding // ligase activity // small conjugating protein ligase activity	---	---	Cluster002
Gm5470 :10428374	21	No Class	10428374	Gm5470	predicted gene 5470	XR_030860	RefSeq	PREDICTED: Mus musculus similar to GC-rich promoter binding protein 1-like 1 (LOC432947), misc RNA.	FALSE	---	---	---	---	---	---	---	---	---	Cluster002
Gm5531 :10350749	34	No Class	10350749	Gm5531	predicted gene 5531	NM_001008426	RefSeq	Mus musculus predicted gene 5531 (Gm5531), mRNA.	FALSE	Mm.229362	---	---	---	---	---	---	---	---	Cluster002
Gm5665 :10409994	45	No Class	10409994	Gm5665	predicted gene 5665	ENSMUST00000099446	ENSEMBL	Putative uncharacterized protein gene:ENSMUSG00000074863	FALSE	---	---	---	---	---	---	---	---	---	Cluster002
Gm5666 :10410919	28	No Class	10410919	Gm5666	predicted gene 5666	XR_034009	RefSeq	PREDICTED: Mus musculus similar to high mobility group protein homolog HMG4 (LOC435373), misc RNA.	FALSE	---	---	---	---	---	---	---	---	---	Cluster002
Gm5820 :10455253	39	No Class	10455253	Gm5820	predicted gene 5820	NM_001033789	RefSeq	Mus musculus predicted gene 5820 (Gm5820), mRNA.	FALSE	Mm.244585	---	---	---	---	---	---	---	---	Cluster002
Gm8613 :10372104	29	No Class	10372104	Gm8613	predicted gene 8613	XR_002021	RefSeq	PREDICTED: Mus musculus predicted gene, EG667407 (EG667407), misc RNA.	FALSE	---	---	---	---	---	---	---	---	---	Cluster002
Gm885 :10382106	20	No Class	10382106	Gm885	predicted gene 885	BC139224	GenBank	Mus musculus gene model 885, (NCBI), mRNA (cDNA clone MGC:170851 IMAGE:8862246), complete cds.	FALSE	Mm.343952	---	---	GO:0005576 // GO:0016020 // GO:0016021	extracellular region // membrane // integral to membrane	---	---	---	---	Cluster002
Grk1 :10570379	21	No Class	10570379	Grk1	G protein-coupled receptor kinase 1	NM_011881	RefSeq	Mus musculus G protein-coupled receptor kinase 1 (Grk1), mRNA.	FALSE	Mm.257501	GO:0006468 // GO:0006915 // GO:0007165 // GO:0008594 // GO:0009416 // GO:0042327 // GO:0060060	protein amino acid phosphorylation // apoptosis // signal transduction // photoreceptor cell morphogenesis // response to light stimulus // positive regulation of phosphorylation // post-embryonic retina morphogenesis in camera-type eye	GO:0016020	membrane	GO:0000166 // GO:0004672 // GO:0004674 // GO:0004703 // GO:0004871 // GO:0004872 // GO:0005524 // GO:0016301 // GO:0016740 // GO:0050254	nucleotide binding // protein kinase activity // protein serine/threonine kinase activity // G-protein coupled receptor kinase activity // signal transducer activity // receptor activity // ATP binding // kinase activity // transferase activity // rhodopsin kinase activity	---	---	Cluster002
Hdx :10606473	26	No Class	10606473	Hdx	highly divergent homeobox	ENSMUST00000113422	ENSEMBL	Isoform 2 of Highly divergent homeobox gene:ENSMUSG00000034551	FALSE	Mm.246623	GO:0006355 // GO:0008150	regulation of transcription, DNA-dependent // biological_process	GO:0005575 // GO:0005634	cellular_component // nucleus	GO:0003674 // GO:0003677 // GO:0003700 // GO:0030528 // GO:0043565	molecular_function // DNA binding // transcription factor activity // transcription regulator activity // sequence-specific DNA binding	---	---	Cluster002
Heatr5b :10452935	53	No Class	10452935	Heatr5b	HEAT repeat containing 5B	BC019508	GenBank	Mus musculus HEAT repeat containing 5B, mRNA (cDNA clone IMAGE:4237004), complete cds.	FALSE	Mm.46309 // Mm.210489	---	---	---	---	---	---	---	---	Cluster002
Hist3h2ba :10376444	28	No Class	10376444	Hist3h2ba	histone cluster 3, H2ba	NM_030082	RefSeq	Mus musculus histone cluster 3, H2ba (Hist3h2ba), mRNA.	FALSE	Mm.28022	GO:0006334	nucleosome assembly	GO:0000786 // GO:0005634 // GO:0005694	nucleosome // nucleus // chromosome	GO:0003677	DNA binding	---	---	Cluster002
Hmcn1 :10358533	28	No Class	10358533	Hmcn1	hemicentin 1	NM_001024720	RefSeq	Mus musculus hemicentin 1 (Hmcn1), mRNA.	FALSE	Mm.379425 // Mm.478581	---	---	GO:0005576 // GO:0005604 // GO:0005938 // GO:0030054	extracellular region // basement membrane // cell cortex // cell junction	---	---	---	---	Cluster002
Hmcn1 :10358595	25	No Class	10358595	Hmcn1	hemicentin 1	NM_001024720	RefSeq	Mus musculus hemicentin 1 (Hmcn1), mRNA.	FALSE	Mm.379425 // Mm.478581	---	---	GO:0005576 // GO:0005604 // GO:0005938 // GO:0030054	extracellular region // basement membrane // cell cortex // cell junction	---	---	---	---	Cluster002
Hmcn1 :10358615	51	No Class	10358615	Hmcn1	hemicentin 1	NM_001024720	RefSeq	Mus musculus hemicentin 1 (Hmcn1), mRNA.	FALSE	Mm.379425 // Mm.478581	---	---	GO:0005576 // GO:0005604 // GO:0005938 // GO:0030054	extracellular region // basement membrane // cell cortex // cell junction	---	---	---	---	Cluster002
Hmcn1 :10358664	10	No Class	10358664	Hmcn1	hemicentin 1	NM_001024720	RefSeq	Mus musculus hemicentin 1 (Hmcn1), mRNA.	FALSE	Mm.379425 // Mm.478581	---	---	GO:0005576 // GO:0005604 // GO:0005938 // GO:0030054	extracellular region // basement membrane // cell cortex // cell junction	---	---	---	---	Cluster002
Hmgb1 :10535894	26	No Class	10535894	Hmgb1	high mobility group box 1	NM_010439	RefSeq	Mus musculus high mobility group box 1 (Hmgb1), mRNA.	FALSE	Mm.207047 // Mm.313345	GO:0001654 // GO:0001934 // GO:0002053 // GO:0010552 // GO:0030324 // GO:0030335 // GO:0032392 // GO:0045639 // GO:0045819 // GO:0045931 // GO:0050930 // GO:0051384	eye development // positive regulation of protein amino acid phosphorylation // positive regulation of mesenchymal cell proliferation // positive regulation of specific transcription from RNA polymerase II promoter // lung development // positive regulation of cell migration // DNA geometric change // positive regulation of myeloid cell differentiation // positive regulation of glycogen catabolic…	GO:0005615 // GO:0005625 // GO:0005634 // GO:0005694 // GO:0005737 // GO:0043005	extracellular space // soluble fraction // nucleus // chromosome // cytoplasm // neuron projection	GO:0000401 // GO:0000402 // GO:0003677 // GO:0003681 // GO:0005125 // GO:0005125 // GO:0008201 // GO:0010858 // GO:0030295	open form four-way junction DNA binding // crossed form four-way junction DNA binding // DNA binding // bent DNA binding // cytokine activity // cytokine activity // heparin binding // calcium-dependent protein kinase regulator activity // protein kinase activator activity	---	---	Cluster002
Hmgb3 :10352954	21	No Class	10352954	Hmgb3	high mobility group box 3	NM_008253	RefSeq	Mus musculus high mobility group box 3 (Hmgb3), mRNA.	FALSE	Mm.336087	GO:0045578 // GO:0045638	negative regulation of B cell differentiation // negative regulation of myeloid cell differentiation	GO:0005634 // GO:0005694	nucleus // chromosome	GO:0003677	DNA binding	---	---	Cluster002
Igk // Igk :10545175	40	No Class	10545175	Igk // Igk	immunoglobulin kappa chain complex // immunoglobulin kappa chain complex	BC128281	GenBank	Mus musculus immunoglobulin kappa chain complex, mRNA (cDNA clone MGC:150007 IMAGE:40099836), complete cds.	FALSE	Mm.333124 // Mm.423815 // Mm.333124 // Mm.423815	---	---	---	---	---	---	---	---	Cluster002
Il1rl2 :10345777	14	No Class	10345777	Il1rl2	interleukin 1 receptor-like 2	NM_133193	RefSeq	Mus musculus interleukin 1 receptor-like 2 (Il1rl2), mRNA.	FALSE	Mm.155583	GO:0007165 // GO:0045087	signal transduction // innate immune response	GO:0016020 // GO:0016021 // GO:0031224	membrane // integral to membrane // intrinsic to membrane	GO:0004872 // GO:0004888 // GO:0004896 // GO:0004908 // GO:0004909	receptor activity // transmembrane receptor activity // cytokine receptor activity // interleukin-1 receptor activity // interleukin-1, Type I, activating receptor activity	---	---	Cluster002
LOC100041230 :10403945	27	No Class	10403945	LOC100041230	similar to histone H4	BC139425	GenBank	Mus musculus histone cluster 2, H4, mRNA (cDNA clone MGC:171052 IMAGE:8862447), complete cds.	FALSE	---	---	---	---	---	---	---	---	---	Cluster002
LOC638361 :10411774	18	No Class	10411774	LOC638361	similar to 60S ribosomal protein L7a	XR_033506	RefSeq	PREDICTED: Mus musculus similar to ribosomal protein L7a (LOC638361), misc RNA.	FALSE	---	---	---	---	---	---	---	---	---	Cluster002
Mc5r :10456513	35	No Class	10456513	Mc5r	melanocortin 5 receptor	NM_013596	RefSeq	Mus musculus melanocortin 5 receptor (Mc5r), mRNA.	FALSE	Mm.8003	GO:0007165 // GO:0007186	signal transduction // G-protein coupled receptor protein signaling pathway	GO:0005886 // GO:0016020 // GO:0016021	plasma membrane // membrane // integral to membrane	GO:0004871 // GO:0004872 // GO:0004930 // GO:0004977	signal transducer activity // receptor activity // G-protein coupled receptor activity // melanocortin receptor activity	---	---	Cluster002
Mlf1ip :10571680	28	No Class	10571680	Mlf1ip	myeloid leukemia factor 1 interacting protein	NM_027973	RefSeq	Mus musculus myeloid leukemia factor 1 interacting protein (Mlf1ip), mRNA.	FALSE	Mm.22108	GO:0006350 // GO:0045449	transcription // regulation of transcription	GO:0005634 // GO:0005694 // GO:0005737	nucleus // chromosome // cytoplasm	GO:0005515	protein binding	---	---	Cluster002
Ms4a12 :10466165	22	No Class	10466165	Ms4a12	membrane-spanning 4-domains, subfamily A, member 12	XM_355147	RefSeq	PREDICTED: Mus musculus membrane-spanning 4-domains, subfamily A, member 12 (Ms4a12), mRNA.	FALSE	---	---	---	---	---	---	---	---	---	Cluster002
Myo18b :10532574	39	No Class	10532574	Myo18b	myosin XVIIIb	NM_028901	RefSeq	Mus musculus myosin XVIIIb (Myo18b), mRNA.	FALSE	Mm.441903	GO:0001570 // GO:0001701 // GO:0048739	vasculogenesis // in utero embryonic development // cardiac muscle fiber development	GO:0016459 // GO:0030018 // GO:0031941	myosin complex // Z disc // filamentous actin	GO:0000166 // GO:0003774 // GO:0005524	nucleotide binding // motor activity // ATP binding	---	---	Cluster002
Ndufs5 :10516211	38	No Class	10516211	Ndufs5	NADH dehydrogenase (ubiquinone) Fe-S protein 5	NM_001030274	RefSeq	Mus musculus NADH dehydrogenase (ubiquinone) Fe-S protein 5 (Ndufs5), mRNA.	FALSE	Mm.42805	---	---	GO:0005739	mitochondrion	---	---	---	---	Cluster002
Nod1 :10544891	39	No Class	10544891	Nod1	nucleotide-binding oligomerization domain containing 1	NM_172729	RefSeq	Mus musculus nucleotide-binding oligomerization domain containing 1 (Nod1), mRNA.	FALSE	Mm.28498	GO:0006915 // GO:0006917 // GO:0006917 // GO:0006919 // GO:0006952 // GO:0032755 // GO:0032755 // GO:0032760 // GO:0032760 // GO:0032874 // GO:0042981 // GO:0043123 // GO:0043123 // GO:0046330 // GO:0050830 // GO:0050830 // GO:0070374	apoptosis // induction of apoptosis // induction of apoptosis // activation of caspase activity // defense response // positive regulation of interleukin-6 production // positive regulation of interleukin-6 production // positive regulation of tumor necrosis factor production // positive regulation of tumor necrosis factor production // positive regulation of stress-activated MAPK cascade // regu…	GO:0005622 // GO:0005737	intracellular // cytoplasm	GO:0000166 // GO:0005515 // GO:0005524 // GO:0042802 // GO:0050700	nucleotide binding // protein binding // ATP binding // identical protein binding // CARD domain binding	---	---	Cluster002
Nr1h5 :10500780	21	No Class	10500780	Nr1h5	nuclear receptor subfamily 1, group H, member 5	NM_198658	RefSeq	Mus musculus nuclear receptor subfamily 1, group H, member 5 (Nr1h5), transcript variant 1, mRNA.	FALSE	Mm.331269	GO:0006350 // GO:0045449	transcription // regulation of transcription	GO:0005634	nucleus	GO:0003677 // GO:0004872 // GO:0008270 // GO:0046872	DNA binding // receptor activity // zinc ion binding // metal ion binding	---	---	Cluster002
Oas1e :10533229	13	No Class	10533229	Oas1e	2 -5 oligoadenylate synthetase 1E	NM_145210	RefSeq	Mus musculus 2 -5 oligoadenylate synthetase 1E (Oas1e), mRNA.	FALSE	Mm.379383	---	---	---	---	---	---	---	---	Cluster002
Olfr1057 :10484592	62	No Class	10484592	Olfr1057	olfactory receptor 1057	NM_207563	RefSeq	Mus musculus olfactory receptor 1057 (Olfr1057), mRNA.	FALSE	Mm.355578	GO:0007165 // GO:0007186 // GO:0007608	signal transduction // G-protein coupled receptor protein signaling pathway // sensory perception of smell	GO:0016021	integral to membrane	GO:0004871 // GO:0004872 // GO:0004930 // GO:0004984	signal transducer activity // receptor activity // G-protein coupled receptor activity // olfactory receptor activity	---	---	Cluster002
Olfr1084 :10484620	29	No Class	10484620	Olfr1084	olfactory receptor 1084	NM_207135	RefSeq	Mus musculus olfactory receptor 1084 (Olfr1084), mRNA.	FALSE	Mm.314795	GO:0007186 // GO:0007608	G-protein coupled receptor protein signaling pathway // sensory perception of smell	GO:0016021	integral to membrane	GO:0004872 // GO:0004984	receptor activity // olfactory receptor activity	---	---	Cluster002
Olfr1112 :10473513	15	No Class	10473513	Olfr1112	olfactory receptor 1112	NM_146661	RefSeq	Mus musculus olfactory receptor 1112 (Olfr1112), mRNA.	FALSE	Mm.377618	GO:0007165 // GO:0007186 // GO:0007608	signal transduction // G-protein coupled receptor protein signaling pathway // sensory perception of smell	GO:0016021	integral to membrane	GO:0004871 // GO:0004872 // GO:0004930 // GO:0004984	signal transducer activity // receptor activity // G-protein coupled receptor activity // olfactory receptor activity	---	---	Cluster002
Olfr1131 :10473557	14	No Class	10473557	Olfr1131	olfactory receptor 1131	NM_146658	RefSeq	Mus musculus olfactory receptor 1131 (Olfr1131), mRNA.	FALSE	Mm.377615	GO:0007165 // GO:0007186 // GO:0007608	signal transduction // G-protein coupled receptor protein signaling pathway // sensory perception of smell	GO:0016021	integral to membrane	GO:0004871 // GO:0004872 // GO:0004930 // GO:0004984	signal transducer activity // receptor activity // G-protein coupled receptor activity // olfactory receptor activity	---	---	Cluster002
Olfr114 :10450895	16	No Class	10450895	Olfr114	olfactory receptor 114	NM_146287	RefSeq	Mus musculus olfactory receptor 114 (Olfr114), mRNA.	FALSE	Mm.377414	GO:0007165 // GO:0007186 // GO:0007608	signal transduction // G-protein coupled receptor protein signaling pathway // sensory perception of smell	GO:0016021	integral to membrane	GO:0004871 // GO:0004872 // GO:0004930 // GO:0004984	signal transducer activity // receptor activity // G-protein coupled receptor activity // olfactory receptor activity	---	---	Cluster002
Olfr1257 :10473624	19	No Class	10473624	Olfr1257	olfactory receptor 1257	NM_146982	RefSeq	Mus musculus olfactory receptor 1257 (Olfr1257), mRNA.	FALSE	Mm.389309	GO:0007165 // GO:0007186 // GO:0007608	signal transduction // G-protein coupled receptor protein signaling pathway // sensory perception of smell	GO:0016021	integral to membrane	GO:0004871 // GO:0004872 // GO:0004930 // GO:0004984	signal transducer activity // receptor activity // G-protein coupled receptor activity // olfactory receptor activity	---	---	Cluster002
Olfr1261 :10473632	24	No Class	10473632	Olfr1261	olfactory receptor 1261	NM_146474	RefSeq	Mus musculus olfactory receptor 1261 (Olfr1261), mRNA.	FALSE	Mm.246628	GO:0007165 // GO:0007186 // GO:0007608	signal transduction // G-protein coupled receptor protein signaling pathway // sensory perception of smell	GO:0016021	integral to membrane	GO:0004871 // GO:0004872 // GO:0004930 // GO:0004984	signal transducer activity // receptor activity // G-protein coupled receptor activity // olfactory receptor activity	---	---	Cluster002
Olfr1289 :10474501	24	No Class	10474501	Olfr1289	olfactory receptor 1289	NM_146404	RefSeq	Mus musculus olfactory receptor 1289 (Olfr1289), mRNA.	FALSE	Mm.377482	GO:0007165 // GO:0007186 // GO:0007608	signal transduction // G-protein coupled receptor protein signaling pathway // sensory perception of smell	GO:0016021	integral to membrane	GO:0004871 // GO:0004872 // GO:0004930 // GO:0004984	signal transducer activity // receptor activity // G-protein coupled receptor activity // olfactory receptor activity	---	---	Cluster002
Olfr1317 :10474522	15	No Class	10474522	Olfr1317	olfactory receptor 1317	NM_146448	RefSeq	Mus musculus olfactory receptor 1317 (Olfr1317), mRNA.	FALSE	Mm.377503	GO:0007165 // GO:0007186 // GO:0007608	signal transduction // G-protein coupled receptor protein signaling pathway // sensory perception of smell	GO:0016021	integral to membrane	GO:0004871 // GO:0004872 // GO:0004930 // GO:0004984	signal transducer activity // receptor activity // G-protein coupled receptor activity // olfactory receptor activity	---	---	Cluster002
Olfr1406 // Olfr1406 :10360336	13	No Class	10360336	Olfr1406 // Olfr1406	olfactory receptor 1406 // olfactory receptor 1406	NM_146763	RefSeq	Mus musculus olfactory receptor 1406 (Olfr1406), mRNA.	FALSE	Mm.223190 // Mm.223190	GO:0007165 // GO:0007186 // GO:0007608 // GO:0007165 // GO:0007186 // GO:0007608	signal transduction // G-protein coupled receptor protein signaling pathway // sensory perception of smell // signal transduction // G-protein coupled receptor protein signaling pathway // sensory perception of smell	GO:0016021 // GO:0016021	integral to membrane // integral to membrane	GO:0004871 // GO:0004872 // GO:0004930 // GO:0004984 // GO:0004871 // GO:0004872 // GO:0004930 // GO:0004984	signal transducer activity // receptor activity // G-protein coupled receptor activity // olfactory receptor activity // signal transducer activity // receptor activity // G-protein coupled receptor activity // olfactory receptor activity	---	---	Cluster002
Olfr1418 :10466268	40	No Class	10466268	Olfr1418	olfactory receptor 1418	NM_001011524	RefSeq	Mus musculus olfactory receptor 1418 (Olfr1418), mRNA.	FALSE	Mm.377385	GO:0007165 // GO:0007186 // GO:0007608	signal transduction // G-protein coupled receptor protein signaling pathway // sensory perception of smell	GO:0016021	integral to membrane	GO:0004871 // GO:0004872 // GO:0004930 // GO:0004984	signal transducer activity // receptor activity // G-protein coupled receptor activity // olfactory receptor activity	---	---	Cluster002
Olfr1433 :10461711	12	No Class	10461711	Olfr1433	olfactory receptor 1433	NM_146685	RefSeq	Mus musculus olfactory receptor 1433 (Olfr1433), mRNA.	FALSE	---	GO:0007165 // GO:0007186 // GO:0007608	signal transduction // G-protein coupled receptor protein signaling pathway // sensory perception of smell	GO:0016021	integral to membrane	GO:0004871 // GO:0004872 // GO:0004930 // GO:0004984	signal transducer activity // receptor activity // G-protein coupled receptor activity // olfactory receptor activity	---	---	Cluster002
Olfr1494 :10461828	44	No Class	10461828	Olfr1494	olfactory receptor 1494	NM_146990	RefSeq	Mus musculus olfactory receptor 1494 (Olfr1494), mRNA.	FALSE	Mm.391191	GO:0007165 // GO:0007186 // GO:0007608	signal transduction // G-protein coupled receptor protein signaling pathway // sensory perception of smell	GO:0016021	integral to membrane	GO:0004871 // GO:0004872 // GO:0004930 // GO:0004984	signal transducer activity // receptor activity // G-protein coupled receptor activity // olfactory receptor activity	---	---	Cluster002
Olfr152 :10473562	26	No Class	10473562	Olfr152	olfactory receptor 152	NM_146646	RefSeq	Mus musculus olfactory receptor 152 (Olfr152), mRNA.	FALSE	Mm.377607	GO:0007165 // GO:0007186 // GO:0007608	signal transduction // G-protein coupled receptor protein signaling pathway // sensory perception of smell	GO:0016021	integral to membrane	GO:0004871 // GO:0004872 // GO:0004930 // GO:0004984	signal transducer activity // receptor activity // G-protein coupled receptor activity // olfactory receptor activity	---	---	Cluster002
Olfr181 :10440147	34	No Class	10440147	Olfr181	olfactory receptor 181	NM_146999	RefSeq	Mus musculus olfactory receptor 181 (Olfr181), mRNA.	FALSE	Mm.390898	GO:0007165 // GO:0007186 // GO:0007608 // GO:0050896	signal transduction // G-protein coupled receptor protein signaling pathway // sensory perception of smell // response to stimulus	GO:0005886 // GO:0016020 // GO:0016021	plasma membrane // membrane // integral to membrane	GO:0004871 // GO:0004872 // GO:0004930 // GO:0004984	signal transducer activity // receptor activity // G-protein coupled receptor activity // olfactory receptor activity	---	---	Cluster002
Olfr504 :10566694	18	No Class	10566694	Olfr504	olfactory receptor 504	NM_001011858	RefSeq	Mus musculus olfactory receptor 504 (Olfr504), mRNA.	FALSE	Mm.377367	GO:0007186 // GO:0007608	G-protein coupled receptor protein signaling pathway // sensory perception of smell	GO:0016021	integral to membrane	GO:0004872 // GO:0004984	receptor activity // olfactory receptor activity	---	---	Cluster002
OTTMUSG00000010657 :10510215	51	No Class	10510215	OTTMUSG00000010657	predicted gene, OTTMUSG00000010657	NM_001083918	RefSeq	Mus musculus predicted gene, OTTMUSG00000010657 (OTTMUSG00000010657), mRNA.	FALSE	Mm.392861	GO:0006350	transcription	GO:0005634	nucleus	GO:0008270 // GO:0046872	zinc ion binding // metal ion binding	---	---	Cluster002
Pcdh19 :10606600	15	No Class	10606600	Pcdh19	protocadherin 19	NM_001105245	RefSeq	Mus musculus protocadherin 19 (Pcdh19), transcript variant 1, mRNA.	FALSE	Mm.39738	GO:0007155 // GO:0007156	cell adhesion // homophilic cell adhesion	GO:0005886 // GO:0016020 // GO:0016021	plasma membrane // membrane // integral to membrane	GO:0005509 // GO:0005515	calcium ion binding // protein binding	---	---	Cluster002
Pex1 :10527886	21	No Class	10527886	Pex1	peroxisomal biogenesis factor 1	NM_027777	RefSeq	Mus musculus peroxisomal biogenesis factor 1 (Pex1), mRNA.	FALSE	Mm.379196	GO:0006810 // GO:0007031 // GO:0015031 // GO:0060152	transport // peroxisome organization // protein transport // microtubule-based peroxisome localization	GO:0005737 // GO:0005777 // GO:0016020	cytoplasm // peroxisome // membrane	GO:0000166 // GO:0005488 // GO:0005515 // GO:0005524 // GO:0008289 // GO:0017111	nucleotide binding // binding // protein binding // ATP binding // lipid binding // nucleoside-triphosphatase activity	---	---	Cluster002
Pgm5 :10462132	33	No Class	10462132	Pgm5	phosphoglucomutase 5	NM_175013	RefSeq	Mus musculus phosphoglucomutase 5 (Pgm5), mRNA.	FALSE	Mm.105222	GO:0005975 // GO:0006006 // GO:0006508 // GO:0007155	carbohydrate metabolic process // glucose metabolic process // proteolysis // cell adhesion	GO:0005913 // GO:0016010 // GO:0030018 // GO:0030054 // GO:0030055	cell-cell adherens junction // dystrophin-associated glycoprotein complex // Z disc // cell junction // cell-substrate junction	GO:0000287 // GO:0004252 // GO:0004614 // GO:0005515 // GO:0016868 // GO:0046872	magnesium ion binding // serine-type endopeptidase activity // phosphoglucomutase activity // protein binding // intramolecular transferase activity, phosphotransferases // metal ion binding	---	---	Cluster002
Phf20 :10550169	45	No Class	10550169	Phf20	PHD finger protein 20	NM_172674	RefSeq	Mus musculus PHD finger protein 20 (Phf20), mRNA.	FALSE	Mm.427078	GO:0006350 // GO:0045449	transcription // regulation of transcription	GO:0005622 // GO:0005634	intracellular // nucleus	GO:0003676 // GO:0003677 // GO:0005515 // GO:0008270 // GO:0046872	nucleic acid binding // DNA binding // protein binding // zinc ion binding // metal ion binding	---	---	Cluster002
Phxr4 :10583203	27	No Class	10583203	Phxr4	per-hexamer repeat gene 4	BC107288	GenBank	Mus musculus per-hexamer repeat gene 4, mRNA (cDNA clone MGC:130239 IMAGE:40053033), complete cds.	FALSE	Mm.41972	---	---	---	---	---	---	---	---	Cluster002
Ppp4r4 :10397984	16	No Class	10397984	Ppp4r4	protein phosphatase 4, regulatory subunit 4	NM_028980	RefSeq	Mus musculus protein phosphatase 4, regulatory subunit 4 (Ppp4r4), mRNA.	FALSE	Mm.248619	---	---	GO:0005737	cytoplasm	GO:0005488	binding	---	---	Cluster002
Psmb11 :10415086	58	No Class	10415086	Psmb11	proteasome (prosome, macropain) subunit, beta type, 11	NM_175204	RefSeq	Mus musculus proteasome (prosome, macropain) subunit, beta type, 11 (Psmb11), mRNA.	FALSE	Mm.32009	GO:0051603	proteolysis involved in cellular protein catabolic process	GO:0005634 // GO:0005737 // GO:0005829 // GO:0005839 // GO:0043234	nucleus // cytoplasm // cytosol // proteasome core complex // protein complex	GO:0004175 // GO:0004298 // GO:0008233 // GO:0016787	endopeptidase activity // threonine-type endopeptidase activity // peptidase activity // hydrolase activity	---	---	Cluster002
Rbm39 :10477813	32	No Class	10477813	Rbm39	RNA binding motif protein 39	AY061882	GenBank	Mus musculus transcription coactivator CAPER (Caper) mRNA, complete cds.	FALSE	Mm.392436	GO:0006350 // GO:0006397 // GO:0008380 // GO:0045449	transcription // mRNA processing // RNA splicing // regulation of transcription	GO:0005634	nucleus	GO:0000166 // GO:0003676 // GO:0003713 // GO:0003723 // GO:0005515	nucleotide binding // nucleic acid binding // transcription coactivator activity // RNA binding // protein binding	GenMAPP	mRNA_processing_binding_Reactome	Cluster002
Retnla :10436095	44	No Class	10436095	Retnla	resistin like alpha	NM_020509	RefSeq	Mus musculus resistin like alpha (Retnla), mRNA.	FALSE	Mm.441868	---	---	GO:0005576	extracellular region	GO:0005179	hormone activity	---	---	Cluster002
Rfxap :10498180	44	No Class	10498180	Rfxap	regulatory factor X-associated protein	NM_133231	RefSeq	Mus musculus regulatory factor X-associated protein (Rfxap), mRNA.	FALSE	Mm.185735	---	---	GO:0005634	nucleus	GO:0003677 // GO:0016563	DNA binding // transcription activator activity	---	---	Cluster002
Rgs6 :10397030	25	No Class	10397030	Rgs6	regulator of G-protein signaling 6	NM_015812	RefSeq	Mus musculus regulator of G-protein signaling 6 (Rgs6), mRNA.	FALSE	Mm.153013	GO:0007186 // GO:0007242 // GO:0009968	G-protein coupled receptor protein signaling pathway // intracellular signaling cascade // negative regulation of signal transduction	GO:0005737 // GO:0005834 // GO:0016020	cytoplasm // heterotrimeric G-protein complex // membrane	GO:0004871 // GO:0005096 // GO:0005515	signal transducer activity // GTPase activator activity // protein binding	GenMAPP // GenMAPP	Calcium_regulation_in_cardiac_cells // Smooth_muscle_contraction	Cluster002
Ribc1 :10607336	22	No Class	10607336	Ribc1	RIB43A domain with coiled-coils 1	NM_025660	RefSeq	Mus musculus RIB43A domain with coiled-coils 1 (Ribc1), mRNA.	FALSE	Mm.158120	---	---	---	---	---	---	---	---	Cluster002
Rspo2 :10428388	24	No Class	10428388	Rspo2	R-spondin 2 homolog (Xenopus laevis)	NM_172815	RefSeq	Mus musculus R-spondin 2 homolog (Xenopus laevis) (Rspo2), mRNA.	FALSE	Mm.193274	GO:0016055 // GO:0050896	Wnt receptor signaling pathway // response to stimulus	GO:0005576	extracellular region	GO:0008201	heparin binding	---	---	Cluster002
Scn2a1 :10472396	37	No Class	10472396	Scn2a1	sodium channel, voltage-gated, type II, alpha 1	NM_001099298	RefSeq	Mus musculus sodium channel, voltage-gated, type II, alpha 1 (Scn2a1), mRNA.	FALSE	Mm.220329	GO:0006810 // GO:0006811 // GO:0006813 // GO:0006814 // GO:0006915 // GO:0007399	transport // ion transport // potassium ion transport // sodium ion transport // apoptosis // nervous system development	GO:0001518 // GO:0005624 // GO:0014704 // GO:0016020 // GO:0016021 // GO:0030315 // GO:0030424	voltage-gated sodium channel complex // membrane fraction // intercalated disc // membrane // integral to membrane // T-tubule // axon	GO:0005216 // GO:0005244 // GO:0005248 // GO:0005267 // GO:0005272 // GO:0030955	ion channel activity // voltage-gated ion channel activity // voltage-gated sodium channel activity // potassium channel activity // sodium channel activity // potassium ion binding	---	---	Cluster002
Serpina3n :10398075	24	No Class	10398075	Serpina3n	serine (or cysteine) peptidase inhibitor, clade A, member 3N	NM_009252	RefSeq	Mus musculus serine (or cysteine) peptidase inhibitor, clade A, member 3N (Serpina3n), mRNA.	FALSE	---	GO:0006953 // GO:0034097 // GO:0043434	acute-phase response // response to cytokine stimulus // response to peptide hormone stimulus	GO:0005576	extracellular region	GO:0004867 // GO:0030414	serine-type endopeptidase inhibitor activity // peptidase inhibitor activity	---	---	Cluster002
Setmar :10540405	41	No Class	10540405	Setmar	SET domain and mariner transposase fusion gene	NM_178391	RefSeq	Mus musculus SET domain and mariner transposase fusion gene (Setmar), mRNA.	FALSE	Mm.56539	GO:0016568	chromatin modification	GO:0005634	nucleus	GO:0008168 // GO:0008270 // GO:0016740 // GO:0018024	methyltransferase activity // zinc ion binding // transferase activity // histone-lysine N-methyltransferase activity	---	---	Cluster002
Slc25a45 :10460696	27	No Class	10460696	Slc25a45	solute carrier family 25, member 45	NM_134154	RefSeq	Mus musculus solute carrier family 25, member 45 (Slc25a45), mRNA.	FALSE	Mm.5323	GO:0006810	transport	GO:0005739 // GO:0005743 // GO:0016020 // GO:0016021	mitochondrion // mitochondrial inner membrane // membrane // integral to membrane	GO:0005215 // GO:0005488	transporter activity // binding	---	---	Cluster002
Slco6c1 :10356918	27	No Class	10356918	Slco6c1	solute carrier organic anion transporter family, member 6c1	NM_028942	RefSeq	Mus musculus solute carrier organic anion transporter family, member 6c1 (Slco6c1), mRNA.	FALSE	Mm.60362	GO:0015711	organic anion transport	GO:0005887	integral to plasma membrane	GO:0008514	organic anion transmembrane transporter activity	---	---	Cluster002
Snora2b :10432178	30	No Class	10432178	Snora2b	small nucleolar RNA, H/ACA box 2B	AF357413	GenBank	Mus musculus clone MBI-137 H/ACA box snoRNA, partial sequence.	FALSE	---	---	---	---	---	---	---	---	---	Cluster002
Snord118 :10377429	28	No Class	10377429	Snord118	small nucleolar RNA, C/D box 118	X04239	GenBank	Mus musculus 5.4S snRNA gene.	FALSE	Mm.453052	---	---	---	---	---	---	---	---	Cluster002
Snord52 :10450363	51	No Class	10450363	Snord52	small nucleolar RNA, C/D box 52	AF357375	GenBank	Mus musculus clone MBII-297 C/D box snoRNA, partial sequence.	FALSE	---	---	---	---	---	---	---	---	---	Cluster002
Snord58b :10414659	28	No Class	10414659	Snord58b	small nucleolar RNA, C/D box 58B	AF357379	GenBank	Mus musculus clone MBII-199 C/D box snoRNA, partial sequence.	FALSE	---	---	---	---	---	---	---	---	---	Cluster002
Snord58b :10456717	26	No Class	10456717	Snord58b	small nucleolar RNA, C/D box 58B	AF357379	GenBank	Mus musculus clone MBII-199 C/D box snoRNA, partial sequence.	FALSE	---	---	---	---	---	---	---	---	---	Cluster002
Snord61 :10604743	27	No Class	10604743	Snord61	small nucleolar RNA, C/D box 61	NR_002903	RefSeq	Mus musculus small nucleolar RNA, C/D box 61 (Snord61), non-coding RNA.	FALSE	---	---	---	---	---	---	---	---	---	Cluster002
Spef2 :10427689	20	No Class	10427689	Spef2	sperm flagellar 2	NM_177123	RefSeq	Mus musculus sperm flagellar 2 (Spef2), mRNA.	FALSE	Mm.127822	---	---	---	---	---	---	---	---	Cluster002
Stc1 :10416181	10	No Class	10416181	Stc1	stanniocalcin 1	NM_009285	RefSeq	Mus musculus stanniocalcin 1 (Stc1), mRNA.	FALSE	Mm.20911	GO:0006874 // GO:0030320	cellular calcium ion homeostasis // cellular monovalent inorganic anion homeostasis	GO:0005576 // GO:0005615	extracellular region // extracellular space	GO:0005179	hormone activity	---	---	Cluster002
Tas2r107 :10548606	19	No Class	10548606	Tas2r107	taste receptor, type 2, member 107	NM_199154	RefSeq	Mus musculus taste receptor, type 2, member 107 (Tas2r107), mRNA.	FALSE	Mm.349283	GO:0001580 // GO:0007165 // GO:0007186 // GO:0050896 // GO:0050909	detection of chemical stimulus involved in sensory perception of bitter taste // signal transduction // G-protein coupled receptor protein signaling pathway // response to stimulus // sensory perception of taste	GO:0016020 // GO:0016021	membrane // integral to membrane	GO:0004871 // GO:0004872 // GO:0004930	signal transducer activity // receptor activity // G-protein coupled receptor activity	---	---	Cluster002
Tas2r139 :10537707	19	No Class	10537707	Tas2r139	taste receptor, type 2, member 139	NM_181275	RefSeq	Mus musculus taste receptor, type 2, member 139 (Tas2r139), mRNA.	FALSE	Mm.377887	GO:0001580 // GO:0007165 // GO:0007186 // GO:0050896 // GO:0050909	detection of chemical stimulus involved in sensory perception of bitter taste // signal transduction // G-protein coupled receptor protein signaling pathway // response to stimulus // sensory perception of taste	GO:0016020 // GO:0016021	membrane // integral to membrane	GO:0004871 // GO:0004872 // GO:0004930 // GO:0008527	signal transducer activity // receptor activity // G-protein coupled receptor activity // taste receptor activity	---	---	Cluster002
Tpx2 :10477187	10	No Class	10477187	Tpx2	TPX2, microtubule-associated protein homolog (Xenopus laevis)	NM_001141977	RefSeq	Mus musculus TPX2, microtubule-associated protein homolog (Xenopus laevis) (Tpx2), transcript variant 1, mRNA.	FALSE	Mm.407737	GO:0051225	spindle assembly	GO:0005634 // GO:0005818 // GO:0005876	nucleus // aster // spindle microtubule	GO:0019901	protein kinase binding	---	---	Cluster002
Trdn :10362442	37	No Class	10362442	Trdn	triadin	NM_029726	RefSeq	Mus musculus triadin (Trdn), mRNA.	FALSE	Mm.338508	GO:0008150	biological_process	GO:0016020	membrane	GO:0005515	protein binding	---	---	Cluster002
Triml2 :10571522	36	No Class	10571522	Triml2	tripartite motif family-like 2	NM_001160412	RefSeq	Mus musculus tripartite motif family-like 2 (Triml2), mRNA.	FALSE	Mm.390031	GO:0032526 // GO:0042221	response to retinoic acid // response to chemical stimulus	GO:0005575	cellular_component	GO:0003674	molecular_function	---	---	Cluster002
Ttpa :10503520	32	No Class	10503520	Ttpa	tocopherol (alpha) transfer protein	NM_015767	RefSeq	Mus musculus tocopherol (alpha) transfer protein (Ttpa), mRNA.	FALSE	Mm.24375	GO:0001890 // GO:0001892 // GO:0006810 // GO:0042360	placenta development // embryonic placenta development // transport // vitamin E metabolic process	GO:0005622 // GO:0005737	intracellular // cytoplasm	GO:0005215 // GO:0008431	transporter activity // vitamin E binding	---	---	Cluster002
Ugt3a2 :10423011	28	No Class	10423011	Ugt3a2	UDP glycosyltransferases 3 family, polypeptide A2	NM_144845	RefSeq	Mus musculus UDP glycosyltransferases 3 family, polypeptide A2 (Ugt3a2), mRNA.	FALSE	Mm.422853	GO:0008152	metabolic process	GO:0016020 // GO:0016021	membrane // integral to membrane	GO:0015020 // GO:0016740 // GO:0016757 // GO:0016758	glucuronosyltransferase activity // transferase activity // transferase activity, transferring glycosyl groups // transferase activity, transferring hexosyl groups	---	---	Cluster002
V1ra3 :10546238	35	No Class	10546238	V1ra3	vomeronasal 1 receptor, A3	NM_053218	RefSeq	Mus musculus vomeronasal 1 receptor, A3 (V1ra3), mRNA.	FALSE	Mm.425336	GO:0007165 // GO:0007186 // GO:0007606 // GO:0019236	signal transduction // G-protein coupled receptor protein signaling pathway // sensory perception of chemical stimulus // response to pheromone	GO:0005886 // GO:0016020 // GO:0016021	plasma membrane // membrane // integral to membrane	GO:0004871 // GO:0004872 // GO:0004930 // GO:0016503	signal transducer activity // receptor activity // G-protein coupled receptor activity // pheromone receptor activity	---	---	Cluster002
V1rc1 :10538571	29	No Class	10538571	V1rc1	vomeronasal 1 receptor, C1	NM_053231	RefSeq	Mus musculus vomeronasal 1 receptor, C1 (V1rc1), mRNA.	FALSE	Mm.436285	GO:0007606	sensory perception of chemical stimulus	---	---	GO:0004872	receptor activity	---	---	Cluster002
V1rc21 :10538558	30	No Class	10538558	V1rc21	vomeronasal 1 receptor, C21	NM_134176	RefSeq	Mus musculus vomeronasal 1 receptor, C21 (V1rc21), mRNA.	FALSE	Mm.222754	GO:0019236	response to pheromone	GO:0005887	integral to plasma membrane	GO:0004872 // GO:0005550 // GO:0016503	receptor activity // pheromone binding // pheromone receptor activity	---	---	Cluster002
V1rc30 :10538569	43	No Class	10538569	V1rc30	vomeronasal 1 receptor, C30	NM_134185	RefSeq	Mus musculus vomeronasal 1 receptor, C30 (V1rc30), mRNA.	FALSE	Mm.377181	GO:0019236	response to pheromone	GO:0005887	integral to plasma membrane	GO:0004872 // GO:0005550 // GO:0016503	receptor activity // pheromone binding // pheromone receptor activity	---	---	Cluster002
V1rc32 :10544993	33	No Class	10544993	V1rc32	vomeronasal 1 receptor, C32	NM_134187	RefSeq	Mus musculus vomeronasal 1 receptor, C32 (V1rc32), mRNA.	FALSE	Mm.222638	GO:0019236	response to pheromone	GO:0005887	integral to plasma membrane	GO:0004872 // GO:0005550 // GO:0016503	receptor activity // pheromone binding // pheromone receptor activity	---	---	Cluster002
V1rd9 :10550815	45	No Class	10550815	V1rd9	vomeronasal 1 receptor, D9	NM_030735	RefSeq	Mus musculus vomeronasal 1 receptor, D9 (V1rd9), mRNA.	FALSE	Mm.379267	---	---	---	---	GO:0004872	receptor activity	---	---	Cluster002
V1re4 :10448178	36	No Class	10448178	V1re4	vomeronasal 1 receptor, E4	NM_134193	RefSeq	Mus musculus vomeronasal 1 receptor, E4 (V1re4), mRNA.	FALSE	Mm.451646	GO:0019236	response to pheromone	GO:0005887	integral to plasma membrane	GO:0004872 // GO:0005550 // GO:0016503	receptor activity // pheromone binding // pheromone receptor activity	---	---	Cluster002
Xlr3c :10605007	39	No Class	10605007	Xlr3c	X-linked lymphocyte-regulated 3C	NM_011727	RefSeq	Mus musculus X-linked lymphocyte-regulated 3C (Xlr3c), mRNA.	FALSE	Mm.476727	---	---	---	---	---	---	---	---	Cluster002
Zc4h2 :10605820	20	No Class	10605820	Zc4h2	zinc finger, C4H2 domain containing	NM_001003916	RefSeq	Mus musculus zinc finger, C4H2 domain containing (Zc4h2), mRNA.	FALSE	Mm.336158	---	---	---	---	GO:0008270 // GO:0046872	zinc ion binding // metal ion binding	---	---	Cluster002
Zfp455 :10405927	32	No Class	10405927	Zfp455	zinc finger protein 455	NM_001048204	RefSeq	Mus musculus zinc finger protein 455 (Zfp455), mRNA.	FALSE	Mm.82396	GO:0006350	transcription	GO:0005634	nucleus	GO:0008270 // GO:0046872	zinc ion binding // metal ion binding	---	---	Cluster002
Zfp605 :10524098	33	No Class	10524098	Zfp605	zinc finger protein 605	BC007165	GenBank	Mus musculus RIKEN cDNA A830023I12 gene, mRNA (cDNA clone MGC:7438 IMAGE:3489445), complete cds.	FALSE	Mm.442122	---	---	---	---	---	---	---	---	Cluster002
Zfp72 :10410644	31	No Class	10410644	Zfp72	zinc finger protein 72	NM_001081680	RefSeq	Mus musculus zinc finger protein 72 (Zfp72), mRNA.	FALSE	Mm.461254	GO:0006350 // GO:0008150	transcription // biological_process	GO:0005575 // GO:0005634	cellular_component // nucleus	GO:0003674 // GO:0008270 // GO:0046872	molecular_function // zinc ion binding // metal ion binding	---	---	Cluster002
Zfp810 :10591763	18	No Class	10591763	Zfp810	zinc finger protein 810	NM_145612	RefSeq	Mus musculus zinc finger protein 810 (Zfp810), mRNA.	FALSE	Mm.306038	GO:0006350	transcription	GO:0005634	nucleus	GO:0008270 // GO:0046872	zinc ion binding // metal ion binding	---	---	Cluster002
Zwilch :10594426	20	No Class	10594426	Zwilch	Zwilch, kinetochore associated, homolog (Drosophila)	NM_026507	RefSeq	Mus musculus Zwilch, kinetochore associated, homolog (Drosophila) (Zwilch), mRNA.	FALSE	Mm.335237	GO:0007049 // GO:0007067 // GO:0008150 // GO:0051301	cell cycle // mitosis // biological_process // cell division	GO:0000776	kinetochore	GO:0003674	molecular_function	---	---	Cluster002
---:10345030	29	No Class	10345030	---	---	mmu-mir-133b	miRBase Micro RNA Database	MI0000821 Mus musculus miR-133b stem-loop	FALSE	---	---	---	---	---	---	---	---	---	Cluster003
---:10350341	18	No Class	10350341	---	---	mmu-mir-181b-1	miRBase Micro RNA Database	MI0000723 Mus musculus miR-181b-1 stem-loop	FALSE	---	---	---	---	---	---	---	---	---	Cluster003
---:10360001	34	No Class	10360001	---	---	ENSMUST00000082514	ENSEMBL	ncrna:snRNA chromosome:NCBIM37:1:172762896:172763002:-1 gene:ENSMUSG00000064448	FALSE	---	---	---	---	---	---	---	---	---	Cluster003
---:10362918	22	No Class	10362918	---	---	GENSCAN00000034535	ENSEMBL	cdna:Genscan chromosome:NCBIM37:10:43873975:43874724:1	FALSE	---	---	---	---	---	---	---	---	---	Cluster003
---:10370327	65	No Class	10370327	---	---	---	---	---	---	---	---	---	---	---	---	---	---	---	Cluster003
---:10372102	40	No Class	10372102	---	---	ENSMUST00000078252	ENSEMBL	cdna:pseudogene chromosome:NCBIM37:10:95871481:95871672:-1 gene:ENSMUSG00000057580	FALSE	---	---	---	---	---	---	---	---	---	Cluster003
---:10375901	62	No Class	10375901	---	---	---	---	---	---	---	---	---	---	---	---	---	---	---	Cluster003
---:10386418	67	No Class	10386418	---	---	ENSMUST00000117499	ENSEMBL	cdna:pseudogene chromosome:NCBIM37:11:59391494:59392138:-1 gene:ENSMUSG00000081262	FALSE	---	---	---	---	---	---	---	---	---	Cluster003
---:10398332	39	No Class	10398332	---	---	mmu-mir-673	miRBase Micro RNA Database	MI0004601 Mus musculus mir-673 stem-loop	FALSE	---	---	---	---	---	---	---	---	---	Cluster003
---:10402988	22	No Class	10402988	---	---	ENSMUST00000095372	ENSEMBL	cdna:known chromosome:NCBIM37:12:114873154:114873371:-1 gene:ENSMUSG00000071133	FALSE	---	---	---	---	---	---	---	---	---	Cluster003
---:10408529	32	No Class	10408529	---	---	ENSMUST00000083909	ENSEMBL	ncrna:snRNA chromosome:NCBIM37:13:31829502:31829609:-1 gene:ENSMUSG00000065843	FALSE	---	---	---	---	---	---	---	---	---	Cluster003
---:10414714	30	No Class	10414714	---	---	ENSMUST00000103572	ENSEMBL	cdna:known chromosome:NCBIM37:14:53274492:53275003:1 gene:ENSMUSG00000076763	FALSE	---	---	---	---	---	---	---	---	---	Cluster003
---:10416897	35	No Class	10416897	---	---	ENSMUST00000082477	ENSEMBL	ncrna:snRNA chromosome:NCBIM37:14:105649227:105649333:1 gene:ENSMUSG00000064411	FALSE	---	---	---	---	---	---	---	---	---	Cluster003
---:10427995	30	No Class	10427995	---	---	ENSMUST00000083792	ENSEMBL	ncrna:snoRNA chromosome:NCBIM37:15:29982134:29982346:-1 gene:ENSMUSG00000065726	FALSE	---	---	---	---	---	---	---	---	---	Cluster003
---:10462311	67	No Class	10462311	---	---	GENSCAN00000003855	ENSEMBL	cdna:Genscan chromosome:NCBIM37:19:28092309:28108435:1	FALSE	---	---	---	---	---	---	---	---	---	Cluster003
---:10469243	33	No Class	10469243	---	---	mmu-mir-297b	miRBase Micro RNA Database	MI0004674 Mus musculus miR-297b stem-loop	FALSE	---	---	---	---	---	---	---	---	---	Cluster003
---:10470909	41	No Class	10470909	---	---	---	---	---	---	---	---	---	---	---	---	---	---	---	Cluster003
---:10472275	29	No Class	10472275	---	---	ENSMUST00000119390	ENSEMBL	cdna:pseudogene chromosome:NCBIM37:2:59972112:59973106:1 gene:ENSMUSG00000082330	FALSE	---	---	---	---	---	---	---	---	---	Cluster003
---:10473606	17	No Class	10473606	---	---	ENSMUST00000120598	ENSEMBL	cdna:pseudogene chromosome:NCBIM37:2:88482905:88483860:1 gene:ENSMUSG00000081948	FALSE	---	---	---	---	---	---	---	---	---	Cluster003
---:10476872	23	No Class	10476872	---	---	ENSMUST00000121399	ENSEMBL	cdna:pseudogene chromosome:NCBIM37:2:147115491:147116466:1 gene:ENSMUSG00000084371	FALSE	---	---	---	---	---	---	---	---	---	Cluster003
---:10478533	31	No Class	10478533	---	---	ENSMUST00000083863	ENSEMBL	ncrna:snRNA chromosome:NCBIM37:2:164427436:164427542:1 gene:ENSMUSG00000065797	FALSE	---	---	---	---	---	---	---	---	---	Cluster003
---:10497201	69	No Class	10497201	---	---	ENSMUST00000064353	ENSEMBL	cdna:pseudogene chromosome:NCBIM37:3:8616028:8616435:-1 gene:ENSMUSG00000052482	FALSE	---	---	---	---	---	---	---	---	---	Cluster003
---:10498503	9	No Class	10498503	---	---	GENSCAN00000035679	ENSEMBL	cdna:Genscan chromosome:NCBIM37:3:64143487:64162749:-1	FALSE	---	---	---	---	---	---	---	---	---	Cluster003
---:10503083	22	No Class	10503083	---	---	ENSMUST00000101953	ENSEMBL	ncrna:snRNA chromosome:NCBIM37:3:159579219:159579325:-1 gene:ENSMUSG00000075903	FALSE	---	---	---	---	---	---	---	---	---	Cluster003
---:10507431	35	No Class	10507431	---	---	---	---	---	---	---	---	---	---	---	---	---	---	---	Cluster003
---:10512653	63	No Class	10512653	---	---	---	---	---	---	---	---	---	---	---	---	---	---	---	Cluster003
---:10513822	67	No Class	10513822	---	---	ENSMUST00000120465	ENSEMBL	cdna:pseudogene chromosome:NCBIM37:4:69615200:69616310:-1 gene:ENSMUSG00000084342	FALSE	---	---	---	---	---	---	---	---	---	Cluster003
---:10534716	29	No Class	10534716	---	---	---	---	---	---	---	---	---	---	---	---	---	---	---	Cluster003
---:10536114	66	No Class	10536114	No Class	No Class	No Class	No Class	No Class	No Class	No Class	No Class	No Class	No Class	No Class	No Class	No Class	No Class	No Class	Cluster003
---:10537797	28	No Class	10537797	---	---	GENSCAN00000039102	ENSEMBL	cdna:Genscan chromosome:NCBIM37:6:42750841:42751440:1	FALSE	---	---	---	---	---	---	---	---	---	Cluster003
---:10541184	52	No Class	10541184	---	---	ENSMUST00000088682	ENSEMBL	cdna:known chromosome:NCBIM37:6:119509955:119516204:1 gene:ENSMUSG00000067888	FALSE	---	---	---	---	---	---	---	---	---	Cluster003
---:10544823	23	No Class	10544823	---	---	GENSCAN00000020537	ENSEMBL	cdna:Genscan chromosome:NCBIM37:6:52481854:52590242:-1	FALSE	---	---	---	---	---	---	---	---	---	Cluster003
---:10562754	46	No Class	10562754	---	---	GENSCAN00000008307	ENSEMBL	cdna:Genscan chromosome:NCBIM37:7:51508457:51537184:-1	FALSE	---	---	---	---	---	---	---	---	---	Cluster003
---:10571749	48	No Class	10571749	---	---	---	---	---	---	---	---	---	---	---	---	---	---	---	Cluster003
---:10572083	39	No Class	10572083	---	---	---	---	---	---	---	---	---	---	---	---	---	---	---	Cluster003
---:10573673	29	No Class	10573673	---	---	ENSMUST00000083803	ENSEMBL	ncrna:snRNA chromosome:NCBIM37:8:88816400:88816497:1 gene:ENSMUSG00000065737	FALSE	---	---	---	---	---	---	---	---	---	Cluster003
---:10582549	19	No Class	10582549	---	---	U63133	GenBank	Mus musculus C-type ecotropic endogenous retrovirus, complete mRNA sequence.	TRUE	---	---	---	---	---	---	---	---	---	Cluster003
---:10595169	39	No Class	10595169	---	---	ENSMUST00000113367	ENSEMBL	cdna:known chromosome:NCBIM37:9:78243584:78271394:1 gene:ENSMUSG00000070291	FALSE	---	---	---	---	---	---	---	---	---	Cluster003
---:10603911	36	No Class	10603911	---	---	---	---	---	---	---	---	---	---	---	---	---	---	---	Cluster003
---:10604143	14	No Class	10604143	---	---	ENSMUST00000117421	ENSEMBL	cdna:pseudogene chromosome:NCBIM37:X:35090877:35097938:-1 gene:ENSMUSG00000081195	FALSE	---	---	---	---	---	---	---	---	---	Cluster003
---:10607950	30	No Class	10607950	---	---	ENSMUST00000101072	ENSEMBL	Putative uncharacterized protein gene:ENSMUSG00000072844	FALSE	---	---	---	---	---	---	---	---	---	Cluster003
---:10608024	33	No Class	10608024	---	---	GENSCAN00000019847	ENSEMBL	cdna:Genscan chromosome:NCBIM37:Y:1682267:1697904:1	FALSE	---	---	---	---	---	---	---	---	---	Cluster003
0610025J13Rik :10506054	63	No Class	10506054	0610025J13Rik	RIKEN cDNA 0610025J13 gene	ENSMUST00000062256	ENSEMBL	Putative uncharacterized protein (Fragment) gene:ENSMUSG00000046683	FALSE	Mm.160113	---	---	---	---	---	---	---	---	Cluster003
1600012P17Rik :10359293	62	No Class	10359293	1600012P17Rik	RIKEN cDNA 1600012P17 gene	ENSMUST00000062159	ENSEMBL	MCG54895 gene:ENSMUSG00000047661	FALSE	Mm.23138	---	---	---	---	---	---	---	---	Cluster003
1700001K19Rik :10402608	38	No Class	10402608	1700001K19Rik	RIKEN cDNA 1700001K19 gene	BC048462	GenBank	Mus musculus RIKEN cDNA 1700001K19 gene, mRNA (cDNA clone MGC:58197 IMAGE:6774571), complete cds.	FALSE	Mm.273316	---	---	---	---	---	---	---	---	Cluster003
1700020C07Rik :10489562	43	No Class	10489562	1700020C07Rik	RIKEN cDNA 1700020C07 gene	BC116354	GenBank	Mus musculus RIKEN cDNA 1700020C07 gene, mRNA (cDNA clone MGC:144223 IMAGE:40099912), complete cds.	FALSE	Mm.159541	---	---	GO:0016020 // GO:0016021	membrane // integral to membrane	---	---	---	---	Cluster003
1700065I17Rik :10455809	39	No Class	10455809	1700065I17Rik	RIKEN cDNA 1700065I17 gene	BC099538	GenBank	Mus musculus RIKEN cDNA 1700065I17 gene, mRNA (cDNA clone MGC:118202 IMAGE:30916077), complete cds.	FALSE	Mm.87057	---	---	---	---	---	---	---	---	Cluster003
1700069L16Rik :10532716	25	No Class	10532716	1700069L16Rik	RIKEN cDNA 1700069L16 gene	ENSMUST00000047891	ENSEMBL	Putative uncharacterized protein gene:ENSMUSG00000042184	FALSE	---	---	---	---	---	---	---	---	---	Cluster003
1700072H12Rik :10375127	62	No Class	10375127	1700072H12Rik	RIKEN cDNA 1700072H12 gene	AK006938	GenBank HTC	Mus musculus adult male testis cDNA, RIKEN full-length enriched library, clone:1700072H12 product:hypothetical protein, full insert sequence.	FALSE	---	---	---	---	---	---	---	---	---	Cluster003
1700104B16Rik :10578120	27	No Class	10578120	1700104B16Rik	RIKEN cDNA 1700104B16 gene	ENSMUST00000079376	ENSEMBL	Putative uncharacterized protein gene:ENSMUSG00000049476	FALSE	---	---	---	---	---	---	---	---	---	Cluster003
2300002M23Rik :10444886	41	No Class	10444886	2300002M23Rik	RIKEN cDNA 2300002M23 gene	BC107265	GenBank	Mus musculus RIKEN cDNA 2300002M23 gene, mRNA (cDNA clone MGC:130211 IMAGE:40052572), complete cds.	FALSE	Mm.265291	GO:0030198	extracellular matrix organization	GO:0005576 // GO:0005578 // GO:0005614 // GO:0031012	extracellular region // proteinaceous extracellular matrix // interstitial matrix // extracellular matrix	GO:0001968 // GO:0005518 // GO:0005539 // GO:0005540 // GO:0008201 // GO:0043236 // GO:0070052	fibronectin binding // collagen binding // glycosaminoglycan binding // hyaluronic acid binding // heparin binding // laminin binding // collagen V binding	---	---	Cluster003
4731417B20Rik :10534638	44	No Class	10534638	4731417B20Rik	RIKEN cDNA 4731417B20 gene	ENSMUST00000053319	ENSEMBL	Putative uncharacterized protein gene:ENSMUSG00000046548	FALSE	---	---	---	---	---	---	---	---	---	Cluster003
4833403I15Rik :10455550	44	No Class	10455550	4833403I15Rik	RIKEN cDNA 4833403I15 gene	BC113158	GenBank	Mus musculus RIKEN cDNA 4833403I15 gene, mRNA (cDNA clone MGC:130603 IMAGE:40058444), complete cds.	FALSE	Mm.26379	GO:0006508	proteolysis	GO:0016020 // GO:0016021	membrane // integral to membrane	GO:0008233 // GO:0008237 // GO:0008270 // GO:0016787 // GO:0046872	peptidase activity // metallopeptidase activity // zinc ion binding // hydrolase activity // metal ion binding	---	---	Cluster003
4930421P07Rik :10529706	40	No Class	10529706	4930421P07Rik	RIKEN cDNA 4930421P07 gene	XR_032717	RefSeq	PREDICTED: Mus musculus RIKEN cDNA 4930421P07 gene (4930421P07Rik), misc RNA.	FALSE	---	---	---	---	---	---	---	---	---	Cluster003
4930522N08Rik :10523513	29	No Class	10523513	4930522N08Rik	RIKEN cDNA 4930522N08 gene	ENSMUST00000031274	ENSEMBL	MCG1030755 gene:ENSMUSG00000029331	FALSE	---	---	---	---	---	---	---	---	---	Cluster003
4933427D06Rik :10539921	11	No Class	10539921	4933427D06Rik	RIKEN cDNA 4933427D06 gene	NM_175017	RefSeq	Mus musculus RIKEN cDNA 4933427D06 gene (4933427D06Rik), mRNA.	FALSE	Mm.281744	---	---	---	---	---	---	---	---	Cluster003
5033430I15Rik :10404895	36	No Class	10404895	5033430I15Rik	RIKEN cDNA 5033430I15 gene	ENSMUST00000038032	ENSEMBL	Putative uncharacterized protein gene:ENSMUSG00000038152	FALSE	Mm.44949	---	---	---	---	---	---	---	---	Cluster003
5330416C01Rik :10411390	37	No Class	10411390	5330416C01Rik	RIKEN cDNA 5330416C01 gene	ENSMUST00000068247	ENSEMBL	Putative uncharacterized protein gene:ENSMUSG00000054944	FALSE	---	---	---	---	---	---	---	---	---	Cluster003
5330417H12Rik :10566630	57	No Class	10566630	5330417H12Rik	RIKEN cDNA 5330417H12 gene	ENSMUST00000060348	ENSEMBL	MCG147567 gene:ENSMUSG00000049740	FALSE	---	---	---	---	---	---	---	---	---	Cluster003
9930022D16Rik :10382254	52	No Class	10382254	9930022D16Rik	RIKEN cDNA 9930022D16 gene	ENSMUST00000055404	ENSEMBL	Putative uncharacterized protein gene:ENSMUSG00000045065	FALSE	---	---	---	---	---	---	---	---	---	Cluster003
A130051J06Rik :10431845	28	No Class	10431845	A130051J06Rik	RIKEN cDNA A130051J0 gene	AK037810	GenBank HTC	Mus musculus 16 days neonate thymus cDNA, RIKEN full-length enriched library, clone:A130051J06 product:hypothetical protein, full insert sequence.	FALSE	---	---	---	---	---	---	---	---	---	Cluster003
Adamts18 :10581961	36	No Class	10581961	Adamts18	a disintegrin-like and metallopeptidase (reprolysin type) with thrombospondin type 1 motif, 18	NM_172466	RefSeq	Mus musculus a disintegrin-like and metallopeptidase (reprolysin type) with thrombospondin type 1 motif, 18 (Adamts18), mRNA.	FALSE	Mm.167471	GO:0006508	proteolysis	GO:0005576 // GO:0005578 // GO:0031012	extracellular region // proteinaceous extracellular matrix // extracellular matrix	GO:0004222 // GO:0008233 // GO:0008237 // GO:0008270 // GO:0016787 // GO:0046872	metalloendopeptidase activity // peptidase activity // metallopeptidase activity // zinc ion binding // hydrolase activity // metal ion binding	---	---	Cluster003
Adra1a :10416099	34	No Class	10416099	Adra1a	adrenergic receptor, alpha 1a	NM_013461	RefSeq	Mus musculus adrenergic receptor, alpha 1a (Adra1a), mRNA.	FALSE	Mm.57064	GO:0001985 // GO:0001994 // GO:0001996 // GO:0001997 // GO:0007165 // GO:0007186 // GO:0007200 // GO:0007512 // GO:0016049 // GO:0035024 // GO:0035265 // GO:0043410	negative regulation of heart rate in baroreceptor response to increased systemic arterial blood pressure // norepinephrine-epinephrine vasoconstriction involved in regulation of systemic arterial blood pressure // positive regulation of heart rate by epinephrine-norepinephrine // positive regulation of the force of heart contraction by epinephrine-norepinephrine // signal transduction // G-protei…	GO:0005624 // GO:0005886 // GO:0016020 // GO:0016021	membrane fraction // plasma membrane // membrane // integral to membrane	GO:0004871 // GO:0004872 // GO:0004930 // GO:0004935 // GO:0004937 // GO:0004937 // GO:0004937	signal transducer activity // receptor activity // G-protein coupled receptor activity // adrenoceptor activity // alpha1-adrenergic receptor activity // alpha1-adrenergic receptor activity // alpha1-adrenergic receptor activity	GenMAPP // GenMAPP // GenMAPP	GPCRDB_Class_A_Rhodopsin-like // Monoamine_GPCRs // Calcium_regulation_in_cardiac_cells	Cluster003
Adra2b :10475800	42	No Class	10475800	Adra2b	adrenergic receptor, alpha 2b	NM_009633	RefSeq	Mus musculus adrenergic receptor, alpha 2b (Adra2b), mRNA.	FALSE	Mm.347390	GO:0000165 // GO:0001525 // GO:0007165 // GO:0007186	MAPKKK cascade // angiogenesis // signal transduction // G-protein coupled receptor protein signaling pathway	GO:0005886 // GO:0016020 // GO:0016021	plasma membrane // membrane // integral to membrane	GO:0004871 // GO:0004872 // GO:0004930 // GO:0004935 // GO:0004938 // GO:0005515	signal transducer activity // receptor activity // G-protein coupled receptor activity // adrenoceptor activity // alpha2-adrenergic receptor activity // protein binding	---	---	Cluster003
Amhr2 :10427222	64	No Class	10427222	Amhr2	anti-Mullerian hormone type 2 receptor	NM_144547	RefSeq	Mus musculus anti-Mullerian hormone type 2 receptor (Amhr2), mRNA.	FALSE	Mm.60331	GO:0006468 // GO:0007165 // GO:0007179 // GO:0007179 // GO:0007548	protein amino acid phosphorylation // signal transduction // transforming growth factor beta receptor signaling pathway // transforming growth factor beta receptor signaling pathway // sex differentiation	GO:0005887 // GO:0005887 // GO:0016020 // GO:0016021	integral to plasma membrane // integral to plasma membrane // membrane // integral to membrane	GO:0000166 // GO:0000287 // GO:0004672 // GO:0004674 // GO:0004675 // GO:0004872 // GO:0005024 // GO:0005026 // GO:0005524 // GO:0016301 // GO:0016740 // GO:0030145 // GO:0042562 // GO:0046872	nucleotide binding // magnesium ion binding // protein kinase activity // protein serine/threonine kinase activity // transmembrane receptor protein serine/threonine kinase activity // receptor activity // transforming growth factor beta receptor activity // transforming growth factor beta receptor activity, type II // ATP binding // kinase activity // transferase activity // manganese ion bindin…	---	---	Cluster003
Ap3b2 :10565102	38	No Class	10565102	Ap3b2	adaptor-related protein complex 3, beta 2 subunit	NM_021492	RefSeq	Mus musculus adaptor-related protein complex 3, beta 2 subunit (Ap3b2), mRNA.	FALSE	Mm.322894	GO:0006810 // GO:0006886 // GO:0006897 // GO:0015031 // GO:0016192	transport // intracellular protein transport // endocytosis // protein transport // vesicle-mediated transport	GO:0005794 // GO:0005802 // GO:0016020 // GO:0030117 // GO:0031410	Golgi apparatus // trans-Golgi network // membrane // membrane coat // cytoplasmic vesicle	GO:0005488 // GO:0005515 // GO:0008565	binding // protein binding // protein transporter activity	---	---	Cluster003
Asgr2 :10377763	59	No Class	10377763	Asgr2	asialoglycoprotein receptor 2	NM_007493	RefSeq	Mus musculus asialoglycoprotein receptor 2 (Asgr2), mRNA.	FALSE	Mm.1357	GO:0006897 // GO:0009100 // GO:0031647 // GO:0055088	endocytosis // glycoprotein metabolic process // regulation of protein stability // lipid homeostasis	GO:0016020 // GO:0016021	membrane // integral to membrane	GO:0004872 // GO:0005488 // GO:0005509 // GO:0005529	receptor activity // binding // calcium ion binding // sugar binding	---	---	Cluster003
B430212C06Rik :10459530	43	No Class	10459530	B430212C06Rik	RIKEN cDNA B430212C06 gene	BC028804	GenBank	Mus musculus cDNA clone IMAGE:1348219.	FALSE	Mm.472842	---	---	---	---	---	---	---	---	Cluster003
B4galnt3 :10541214	63	No Class	10541214	B4galnt3	beta-1,4-N-acetyl-galactosaminyl transferase 3	NM_198884	RefSeq	Mus musculus beta-1,4-N-acetyl-galactosaminyl transferase 3 (B4galnt3), mRNA.	FALSE	Mm.321840	---	---	GO:0005794 // GO:0016020 // GO:0016021 // GO:0032580	Golgi apparatus // membrane // integral to membrane // Golgi cisterna membrane	GO:0016740 // GO:0016758 // GO:0033842	transferase activity // transferase activity, transferring hexosyl groups // N-acetyl-beta-glucosaminyl-glycoprotein 4-beta-N-acetylgalactosaminyltransferase activity	---	---	Cluster003
Cables2 :10490467	15	No Class	10490467	Cables2	CDK5 and Abl enzyme substrate 2	NM_145851	RefSeq	Mus musculus CDK5 and Abl enzyme substrate 2 (Cables2), mRNA.	FALSE	Mm.386884	GO:0007049 // GO:0008150 // GO:0051301 // GO:0051302 // GO:0051726	cell cycle // biological_process // cell division // regulation of cell division // regulation of cell cycle	GO:0005575	cellular_component	GO:0005515 // GO:0016538	protein binding // cyclin-dependent protein kinase regulator activity	---	---	Cluster003
Ccdc96 :10521467	36	No Class	10521467	Ccdc96	coiled-coil domain containing 96	NM_025725	RefSeq	Mus musculus coiled-coil domain containing 96 (Ccdc96), mRNA.	FALSE	Mm.42368	---	---	---	---	---	---	---	---	Cluster003
Cdyl :10404578	36	No Class	10404578	Cdyl	chromodomain protein, Y chromosome-like	NM_009881	RefSeq	Mus musculus chromodomain protein, Y chromosome-like (Cdyl), transcript variant 1, mRNA.	FALSE	Mm.29002	GO:0006333 // GO:0006350 // GO:0008152 // GO:0045449	chromatin assembly or disassembly // transcription // metabolic process // regulation of transcription	GO:0000785 // GO:0005634	chromatin // nucleus	GO:0003682 // GO:0003824 // GO:0004402 // GO:0008415 // GO:0016740	chromatin binding // catalytic activity // histone acetyltransferase activity // acyltransferase activity // transferase activity	---	---	Cluster003
Cfc1 :10345393	30	No Class	10345393	Cfc1	cripto, FRL-1, cryptic family 1	NM_007685	RefSeq	Mus musculus cripto, FRL-1, cryptic family 1 (Cfc1), mRNA.	FALSE	Mm.2531	GO:0001889 // GO:0001947 // GO:0003007 // GO:0007275 // GO:0007368 // GO:0007369 // GO:0007492 // GO:0009791 // GO:0009952 // GO:0048536 // GO:0048546 // GO:0048856 // GO:0060413 // GO:0060460 // GO:0060541	liver development // heart looping // heart morphogenesis // multicellular organismal development // determination of left/right symmetry // gastrulation // endoderm development // post-embryonic development // anterior/posterior pattern formation // spleen development // digestive tract morphogenesis // anatomical structure development // atrial septum morphogenesis // left lung morphogenesis //…	---	---	---	---	---	---	Cluster003
Clcn1 :10537742	12	No Class	10537742	Clcn1	chloride channel 1	NM_013491	RefSeq	Mus musculus chloride channel 1 (Clcn1), mRNA.	FALSE	Mm.386757	GO:0006810 // GO:0006811 // GO:0006821 // GO:0019227	transport // ion transport // chloride transport // neuronal action potential propagation	GO:0016020 // GO:0016021 // GO:0034707 // GO:0042383	membrane // integral to membrane // chloride channel complex // sarcolemma	GO:0005216 // GO:0005244 // GO:0005247 // GO:0005254 // GO:0031404	ion channel activity // voltage-gated ion channel activity // voltage-gated chloride channel activity // chloride channel activity // chloride ion binding	---	---	Cluster003
Cldn6 :10442327	36	No Class	10442327	Cldn6	claudin 6	NM_018777	RefSeq	Mus musculus claudin 6 (Cldn6), mRNA.	FALSE	Mm.86421	---	---	GO:0005886 // GO:0005923 // GO:0016020 // GO:0016021 // GO:0030054	plasma membrane // tight junction // membrane // integral to membrane // cell junction	GO:0005198	structural molecule activity	---	---	Cluster003
Cpa5 :10537038	26	No Class	10537038	Cpa5	carboxypeptidase A5	NM_144537	RefSeq	Mus musculus carboxypeptidase A5 (Cpa5), mRNA.	FALSE	Mm.159276	GO:0006508	proteolysis	GO:0005575 // GO:0005576	cellular_component // extracellular region	GO:0004180 // GO:0004181 // GO:0008233 // GO:0008237 // GO:0008270 // GO:0016787 // GO:0046872	carboxypeptidase activity // metallocarboxypeptidase activity // peptidase activity // metallopeptidase activity // zinc ion binding // hydrolase activity // metal ion binding	---	---	Cluster003
Cpz :10529457	41	No Class	10529457	Cpz	carboxypeptidase Z	NM_153107	RefSeq	Mus musculus carboxypeptidase Z (Cpz), mRNA.	FALSE	Mm.108557	GO:0006508 // GO:0016055 // GO:0016485	proteolysis // Wnt receptor signaling pathway // protein processing	GO:0005576 // GO:0005578	extracellular region // proteinaceous extracellular matrix	GO:0004180 // GO:0004181 // GO:0008233 // GO:0008237 // GO:0008270 // GO:0016787 // GO:0046872	carboxypeptidase activity // metallocarboxypeptidase activity // peptidase activity // metallopeptidase activity // zinc ion binding // hydrolase activity // metal ion binding	---	---	Cluster003
Cryba2 :10355662	26	No Class	10355662	Cryba2	crystallin, beta A2	NM_021541	RefSeq	Mus musculus crystallin, beta A2 (Cryba2), mRNA.	FALSE	Mm.86656	---	---	---	---	GO:0005212 // GO:0042803	structural constituent of eye lens // protein homodimerization activity	---	---	Cluster003
Cyp2a22 :10561162	25	No Class	10561162	Cyp2a22	cytochrome P450, family 2, subfamily a, polypeptide 22	NM_001101467	RefSeq	Mus musculus cytochrome P450, family 2, subfamily a, polypeptide 22 (Cyp2a22), mRNA.	FALSE	Mm.291574	GO:0055114	oxidation reduction	---	---	GO:0004497 // GO:0005506 // GO:0016491 // GO:0046872	monooxygenase activity // iron ion binding // oxidoreductase activity // metal ion binding	---	---	Cluster003
D130046C19Rik :10427906	16	No Class	10427906	D130046C19Rik	RIKEN cDNA D130046C19 gene	AK051399	GenBank HTC	Mus musculus 12 days embryo spinal ganglion cDNA, RIKEN full-length enriched library, clone:D130046C19 product:hypothetical protein, full insert sequence.	FALSE	---	---	---	---	---	---	---	---	---	Cluster003
D5Ertd577e :10523341	58	No Class	10523341	D5Ertd577e	DNA segment, Chr 5, ERATO Doi 577, expressed	NM_177187	RefSeq	Mus musculus DNA segment, Chr 5, ERATO Doi 577, expressed (D5Ertd577e), mRNA.	FALSE	Mm.348793	GO:0008150	biological_process	GO:0005575	cellular_component	GO:0003674	molecular_function	---	---	Cluster003
D5Ertd577e :10523350	66	No Class	10523350	D5Ertd577e	DNA segment, Chr 5, ERATO Doi 577, expressed	NM_177187	RefSeq	Mus musculus DNA segment, Chr 5, ERATO Doi 577, expressed (D5Ertd577e), mRNA.	FALSE	Mm.348793	GO:0008150	biological_process	GO:0005575	cellular_component	GO:0003674	molecular_function	---	---	Cluster003
Defb35 :10570754	17	No Class	10570754	Defb35	defensin beta 35	NM_139224	RefSeq	Mus musculus defensin beta 35 (Defb35), mRNA.	FALSE	Mm.219547	GO:0006952 // GO:0042742	defense response // defense response to bacterium	GO:0005576	extracellular region	---	---	---	---	Cluster003
Defb8 :10577359	28	No Class	10577359	Defb8	defensin beta 8	NM_153108	RefSeq	Mus musculus defensin beta 8 (Defb8), mRNA.	FALSE	Mm.390008	GO:0006952 // GO:0042742	defense response // defense response to bacterium	GO:0005576	extracellular region	---	---	---	---	Cluster003
Dnahc3 :10567508	40	No Class	10567508	Dnahc3	dynein, axonemal, heavy chain 3	XM_355934	RefSeq	PREDICTED: Mus musculus dynein, axonemal, heavy chain 3 (Dnahc3), mRNA.	FALSE	Mm.291751	GO:0007018 // GO:0008150	microtubule-based movement // biological_process	GO:0005575 // GO:0005874 // GO:0005929 // GO:0030286 // GO:0042995	cellular_component // microtubule // cilium // dynein complex // cell projection	GO:0000166 // GO:0003674 // GO:0003774 // GO:0003777 // GO:0005524 // GO:0016887 // GO:0017111	nucleotide binding // molecular_function // motor activity // microtubule motor activity // ATP binding // ATPase activity // nucleoside-triphosphatase activity	---	---	Cluster003
Dnahc3 :10567520	30	No Class	10567520	Dnahc3	dynein, axonemal, heavy chain 3	XM_355934	RefSeq	PREDICTED: Mus musculus dynein, axonemal, heavy chain 3 (Dnahc3), mRNA.	FALSE	Mm.291751	GO:0007018 // GO:0008150	microtubule-based movement // biological_process	GO:0005575 // GO:0005874 // GO:0005929 // GO:0030286 // GO:0042995	cellular_component // microtubule // cilium // dynein complex // cell projection	GO:0000166 // GO:0003674 // GO:0003774 // GO:0003777 // GO:0005524 // GO:0016887 // GO:0017111	nucleotide binding // molecular_function // motor activity // microtubule motor activity // ATP binding // ATPase activity // nucleoside-triphosphatase activity	---	---	Cluster003
E330021D16Rik :10548810	41	No Class	10548810	E330021D16Rik	ubiquitin-conjugating enzyme E2Q (putative) 2 pseudogene	BC099944	GenBank	Mus musculus RIKEN cDNA E330021D16 gene, mRNA (cDNA clone IMAGE:30054172).	FALSE	Mm.21182	GO:0008150	biological_process	GO:0005575	cellular_component	GO:0003674	molecular_function	---	---	Cluster003
Eapa2 :10544444	30	No Class	10544444	Eapa2	experimental autoimmune prostatitis antigen 2	NM_203396	RefSeq	Mus musculus experimental autoimmune prostatitis antigen 2 (Eapa2), mRNA.	FALSE	Mm.354652	---	---	---	---	---	---	---	---	Cluster003
Efcab6 :10431080	59	No Class	10431080	Efcab6	EF-hand calcium binding domain 6	NM_029946	RefSeq	Mus musculus EF-hand calcium binding domain 6 (Efcab6), transcript variant 1, mRNA.	FALSE	Mm.196288	GO:0006350 // GO:0045449	transcription // regulation of transcription	GO:0005634	nucleus	GO:0005509	calcium ion binding	---	---	Cluster003
Ephb1 :10596095	31	No Class	10596095	Ephb1	Eph receptor B1	NM_173447	RefSeq	Mus musculus Eph receptor B1 (Ephb1), mRNA.	FALSE	Mm.22897	GO:0006468 // GO:0007169 // GO:0007411 // GO:0007411 // GO:0021545 // GO:0021631 // GO:0021952 // GO:0021952 // GO:0031290 // GO:0048593	protein amino acid phosphorylation // transmembrane receptor protein tyrosine kinase signaling pathway // axon guidance // axon guidance // cranial nerve development // optic nerve morphogenesis // central nervous system projection neuron axonogenesis // central nervous system projection neuron axonogenesis // retinal ganglion cell axon guidance // camera-type eye morphogenesis	GO:0005737 // GO:0005887 // GO:0016020 // GO:0016021 // GO:0045121	cytoplasm // integral to plasma membrane // membrane // integral to membrane // membrane raft	GO:0000166 // GO:0004672 // GO:0004713 // GO:0004714 // GO:0004872 // GO:0005003 // GO:0005005 // GO:0005524 // GO:0008046 // GO:0016301 // GO:0016740	nucleotide binding // protein kinase activity // protein tyrosine kinase activity // transmembrane receptor protein tyrosine kinase activity // receptor activity // ephrin receptor activity // transmembrane-ephrin receptor activity // ATP binding // axon guidance receptor activity // kinase activity // transferase activity	---	---	Cluster003
F730043M19Rik :10399965	33	No Class	10399965	F730043M19Rik	RIKEN cDNA F730043M19 gene	ENSMUST00000063828	ENSEMBL	Putative uncharacterized protein (Fragment) gene:ENSMUSG00000052125	FALSE	---	---	---	---	---	---	---	---	---	Cluster003
Fbll1 :10385155	25	No Class	10385155	Fbll1	fibrillarin-like 1	NM_001004147	RefSeq	Mus musculus fibrillarin-like 1 (Fbll1), mRNA.	FALSE	Mm.189222	GO:0006364	rRNA processing	GO:0005634 // GO:0030529	nucleus // ribonucleoprotein complex	GO:0003723 // GO:0008168 // GO:0016740	RNA binding // methyltransferase activity // transferase activity	---	---	Cluster003
Fcrl1 :10492971	37	No Class	10492971	Fcrl1	Fc receptor-like 1	NM_153090	RefSeq	Mus musculus Fc receptor-like 1 (Fcrl1), transcript variant 1, mRNA.	FALSE	Mm.255203	---	---	GO:0005886 // GO:0016020 // GO:0016021	plasma membrane // membrane // integral to membrane	GO:0004872	receptor activity	---	---	Cluster003
Glt8d4 :10540275	51	No Class	10540275	Glt8d4	glycosyltransferase 8 domain containing 4	NM_198612	RefSeq	Mus musculus glycosyltransferase 8 domain containing 4 (Glt8d4), mRNA.	FALSE	Mm.272037	---	---	GO:0016020 // GO:0016021	membrane // integral to membrane	GO:0016740 // GO:0016757	transferase activity // transferase activity, transferring glycosyl groups	---	---	Cluster003
Gltpd2 :10377847	39	No Class	10377847	Gltpd2	glycolipid transfer protein domain containing 2	NM_146020	RefSeq	Mus musculus glycolipid transfer protein domain containing 2 (Gltpd2), mRNA.	FALSE	Mm.22551	GO:0046836	glycolipid transport	GO:0005737	cytoplasm	GO:0017089 // GO:0051861	glycolipid transporter activity // glycolipid binding	---	---	Cluster003
Gm10083 :10571724	11	No Class	10571724	Gm10083	predicted gene 10083	ENSMUST00000074466	ENSEMBL	ENSMUSG00000060559 protein (Fragment) gene:ENSMUSG00000060559	FALSE	Mm.413176	---	---	---	---	---	---	---	---	Cluster003
Gm10364 :10415156	34	No Class	10415156	Gm10364	predicted gene 10364	ENSMUST00000085837	ENSEMBL	ENSMUSG00000072492 protein (Fragment) gene:ENSMUSG00000072492	FALSE	Mm.378403	---	---	---	---	---	---	---	---	Cluster003
Gm10437 :10607300	32	No Class	10607300	Gm10437	predicted gene 10437	ENSMUST00000101174	ENSEMBL	Putative uncharacterized protein gene:ENSMUSG00000072913	FALSE	---	---	---	---	---	---	---	---	---	Cluster003
Gm10466 :10384768	65	No Class	10384768	Gm10466	predicted gene 10466	ENSMUST00000101450	ENSEMBL	Putative uncharacterized protein gene:ENSMUSG00000073103	FALSE	---	---	---	---	---	---	---	---	---	Cluster003
Gm10632 :10574421	11	No Class	10574421	Gm10632	predicted gene 10632	ENSMUST00000098469	ENSEMBL	Putative uncharacterized protein gene:ENSMUSG00000074134	FALSE	---	---	---	---	---	---	---	---	---	Cluster003
Gm10685 :10494419	33	No Class	10494419	Gm10685	predicted gene 10685	ENSMUST00000098840	ENSEMBL	Putative uncharacterized protein gene:ENSMUSG00000074399	FALSE	---	---	---	---	---	---	---	---	---	Cluster003
Gm10789 :10436781	63	No Class	10436781	Gm10789	predicted gene 10789	ENSMUST00000099559	ENSEMBL	Putative uncharacterized protein gene:ENSMUSG00000074924	FALSE	---	---	---	---	---	---	---	---	---	Cluster003
Gm128 :10500117	55	No Class	10500117	Gm128	predicted gene 128	BC092540	GenBank	Mus musculus gene model 128, (NCBI), mRNA (cDNA clone MGC:107307 IMAGE:6742207), complete cds.	FALSE	Mm.387177	---	---	GO:0005576	extracellular region	---	---	---	---	Cluster003
Gm13892 :10414984	42	No Class	10414984	Gm13892	predicted gene 13892	ENSMUST00000103675	ENSEMBL	similar to TRADV21 gene:ENSMUSG00000076863	FALSE	---	---	---	---	---	---	---	---	---	Cluster003
Gm14160 :10488567	21	No Class	10488567	Gm14160	predicted gene 14160	NM_001114677	RefSeq	Mus musculus predicted gene 14160 (Gm14160), mRNA.	FALSE	Mm.473683	---	---	---	---	---	---	---	---	Cluster003
Gm14812 :10605917	28	No Class	10605917	Gm14812	predicted gene 14812	ENSMUST00000101369	ENSEMBL	Putative uncharacterized protein gene:ENSMUSG00000073051	FALSE	---	---	---	---	---	---	---	---	---	Cluster003
Gm16496 :10557311	64	No Class	10557311	Gm16496	predicted gene 16496	ENSMUST00000104912	ENSEMBL	Putative uncharacterized protein gene:ENSMUSG00000078114	FALSE	---	---	---	---	---	---	---	---	---	Cluster003
Gm1965 :10539927	35	No Class	10539927	Gm1965	predicted gene 1965	BC147526	GenBank	Mus musculus gene model 1965, (NCBI), mRNA (cDNA clone MGC:182624 IMAGE:9056518), complete cds.	FALSE	Mm.333241	---	---	---	---	---	---	---	---	Cluster003
Gm2173 :10513536	47	No Class	10513536	Gm2173	predicted gene 2173	XM_001472530	RefSeq	PREDICTED: Mus musculus hypothetical protein LOC100039345 (LOC100039345), mRNA.	FALSE	---	---	---	---	---	---	---	---	---	Cluster003
Gm22 :10576088	22	No Class	10576088	Gm22	predicted gene 22	AK122564	GenBank	Mus musculus mRNA for mKIAA1858 protein.	FALSE	Mm.102191	---	---	---	---	---	---	---	---	Cluster003
Gm3315 :10581031	30	No Class	10581031	Gm3315	predicted gene 3315	XM_001476323	RefSeq	PREDICTED: Mus musculus similar to retinitis pigmentosa GTPase regulator (LOC100041397), mRNA.	FALSE	---	---	---	---	---	---	---	---	---	Cluster003
Gm371 :10605790	47	No Class	10605790	Gm371	predicted gene 371	XM_905158	RefSeq	PREDICTED: Mus musculus gene model 371, (NCBI) (Gm371), mRNA.	FALSE	---	---	---	---	---	---	---	---	---	Cluster003
Gm4861 :10502355	19	No Class	10502355	Gm4861	predicted gene 4861	NM_177665	RefSeq	Mus musculus predicted gene 4861 (Gm4861), mRNA.	FALSE	Mm.246591	---	---	---	---	---	---	---	---	Cluster003
Gm5037 :10565587	21	No Class	10565587	Gm5037	frataxin pseudogene	AF223569	GenBank	Mus musculus frataxin pseudogene, complete sequence.	FALSE	Mm.439173	---	---	---	---	---	---	---	---	Cluster003
Gm5084 :10405686	32	No Class	10405686	Gm5084	predicted gene 5084	ENSMUST00000060705	ENSEMBL	Predicted gene:ENSMUSG00000050765	FALSE	Mm.38101	---	---	---	---	---	---	---	---	Cluster003
Gm5148 :10497912	57	No Class	10497912	Gm5148	predicted gene 5148	NM_198657	RefSeq	Mus musculus predicted gene 5148 (Gm5148), mRNA.	FALSE	Mm.471762	---	---	---	---	---	---	GenMAPP	Ribosomal_Proteins	Cluster003
Gm5334 :10554127	17	No Class	10554127	Gm5334	tetraspanin 7 pseudogene	NR_003648	RefSeq	Mus musculus predicted gene 5334 (Gm5334), non-coding RNA.	FALSE	Mm.261760	---	---	---	---	---	---	---	---	Cluster003
Gm5965 :10436750	51	No Class	10436750	Gm5965	predicted gene 5965	ENSMUST00000009191	ENSEMBL	hypothetical protein isoform 3 gene:ENSMUSG00000009047	FALSE	---	---	---	---	---	---	---	---	---	Cluster003
Gm6545 :10466314	58	No Class	10466314	Gm6545	predicted gene 6545	XM_889589	RefSeq	PREDICTED: Mus musculus predicted gene, EG625046 (EG625046), mRNA.	FALSE	---	---	---	---	---	---	---	---	---	Cluster003
Gm6614 :10549012	20	No Class	10549012	Gm6614	predicted gene 6614	NM_001081318	RefSeq	Mus musculus predicted gene 6614 (Gm6614), mRNA.	FALSE	Mm.295865	---	---	---	---	---	---	---	---	Cluster003
Gm6907 :10420497	22	No Class	10420497	Gm6907	predicted gene 6907	EU155106	GenBank	Mus musculus Phf11-1 (Phf11-1) mRNA, complete cds.	FALSE	Mm.390729	---	---	---	---	---	---	---	---	Cluster003
Gm7039 :10548679	28	No Class	10548679	Gm7039	calmodulin 2 pseudogene	XR_035024	RefSeq	PREDICTED: Mus musculus similar to calmodulin (LOC630618), misc RNA.	FALSE	---	---	---	---	---	---	---	---	---	Cluster003
Gm9881 :10440914	24	No Class	10440914	Gm9881	predicted gene 9881	ENSMUST00000068783	ENSEMBL	Putative uncharacterized protein gene:ENSMUSG00000052471	FALSE	---	---	---	---	---	---	---	---	---	Cluster003
Gm9979 :10404697	27	No Class	10404697	Gm9979	predicted gene 9979	ENSMUST00000069457	ENSEMBL	Putative uncharacterized protein gene:ENSMUSG00000055732	FALSE	---	---	---	---	---	---	---	---	---	Cluster003
Gpr101 :10604745	59	No Class	10604745	Gpr101	G protein-coupled receptor 101	NM_001033360	RefSeq	Mus musculus G protein-coupled receptor 101 (Gpr101), mRNA.	FALSE	Mm.336070	GO:0007165 // GO:0007186	signal transduction // G-protein coupled receptor protein signaling pathway	GO:0005886 // GO:0016020 // GO:0016021	plasma membrane // membrane // integral to membrane	GO:0004871 // GO:0004872 // GO:0004930	signal transducer activity // receptor activity // G-protein coupled receptor activity	---	---	Cluster003
Grip2 :10546370	44	No Class	10546370	Grip2	glutamate receptor interacting protein 2	NM_001159507	RefSeq	Mus musculus glutamate receptor interacting protein 2 (Grip2), mRNA.	FALSE	Mm.333264	---	---	GO:0005737 // GO:0005886	cytoplasm // plasma membrane	GO:0035254	glutamate receptor binding	---	---	Cluster003
Hck :10477250	15	No Class	10477250	Hck	hemopoietic cell kinase	NM_010407	RefSeq	Mus musculus hemopoietic cell kinase (Hck), mRNA.	FALSE	Mm.715	GO:0006468 // GO:0006909 // GO:0050830	protein amino acid phosphorylation // phagocytosis // defense response to Gram-positive bacterium	GO:0016020	membrane	GO:0000166 // GO:0004672 // GO:0004713 // GO:0004715 // GO:0005515 // GO:0005524 // GO:0016301 // GO:0016740	nucleotide binding // protein kinase activity // protein tyrosine kinase activity // non-membrane spanning protein tyrosine kinase activity // protein binding // ATP binding // kinase activity // transferase activity	---	---	Cluster003
Heatr5b :10447023	15	No Class	10447023	Heatr5b	HEAT repeat containing 5B	NM_001081179	RefSeq	Mus musculus HEAT repeat containing 5B (Heatr5b), mRNA.	FALSE	Mm.46309 // Mm.210489	---	---	---	---	---	---	---	---	Cluster003
Hnf1b :10379765	15	No Class	10379765	Hnf1b	HNF1 homeobox B	NM_009330	RefSeq	Mus musculus HNF1 homeobox B (Hnf1b), mRNA.	FALSE	Mm.7226	GO:0001826 // GO:0006350 // GO:0006355 // GO:0007492 // GO:0009749 // GO:0009952 // GO:0030073 // GO:0030902 // GO:0045449 // GO:0045893 // GO:0045941 // GO:0045944 // GO:0050673	inner cell mass cell differentiation // transcription // regulation of transcription, DNA-dependent // endoderm development // response to glucose stimulus // anterior/posterior pattern formation // insulin secretion // hindbrain development // regulation of transcription // positive regulation of transcription, DNA-dependent // positive regulation of transcription // positive regulation of trans…	GO:0005634 // GO:0005667	nucleus // transcription factor complex	GO:0003677 // GO:0003700 // GO:0005515 // GO:0016563 // GO:0030528 // GO:0042803 // GO:0042803 // GO:0043565 // GO:0046982	DNA binding // transcription factor activity // protein binding // transcription activator activity // transcription regulator activity // protein homodimerization activity // protein homodimerization activity // sequence-specific DNA binding // protein heterodimerization activity	---	---	Cluster003
Hoxc12 :10427272	37	No Class	10427272	Hoxc12	homeo box C12	NM_010463	RefSeq	Mus musculus homeo box C12 (Hoxc12), mRNA.	FALSE	Mm.221179	GO:0006350 // GO:0006355 // GO:0007275 // GO:0045449	transcription // regulation of transcription, DNA-dependent // multicellular organismal development // regulation of transcription	GO:0005634	nucleus	GO:0003677 // GO:0003700 // GO:0030528 // GO:0043565	DNA binding // transcription factor activity // transcription regulator activity // sequence-specific DNA binding	---	---	Cluster003
I830134H01Rik :10467315	30	No Class	10467315	I830134H01Rik	RIKEN cDNA I830134H01 gene	ENSMUST00000092265	ENSEMBL	Putative uncharacterized protein gene:ENSMUSG00000069554	FALSE	---	---	---	---	---	---	---	---	---	Cluster003
Il28a :10561474	50	No Class	10561474	Il28a	interleukin 28A	NM_001024673	RefSeq	Mus musculus interleukin 28A (Il28a), mRNA.	FALSE	Mm.454510	GO:0009615	response to virus	GO:0005576 // GO:0005615	extracellular region // extracellular space	GO:0005125	cytokine activity	---	---	Cluster003
Il8ra :10355550	29	No Class	10355550	Il8ra	interleukin 8 receptor, alpha	NM_178241	RefSeq	Mus musculus interleukin 8 receptor, alpha (Il8ra), mRNA.	FALSE	Mm.337035	GO:0006935 // GO:0007165 // GO:0007186	chemotaxis // signal transduction // G-protein coupled receptor protein signaling pathway	GO:0005886 // GO:0016020 // GO:0016021	plasma membrane // membrane // integral to membrane	GO:0004871 // GO:0004872 // GO:0004918 // GO:0004930	signal transducer activity // receptor activity // interleukin-8 receptor activity // G-protein coupled receptor activity	---	---	Cluster003
Iqgap3 :10493137	44	No Class	10493137	Iqgap3	IQ motif containing GTPase activating protein 3	NM_001033484	RefSeq	Mus musculus IQ motif containing GTPase activating protein 3 (Iqgap3), mRNA.	FALSE	Mm.331133	---	---	---	---	---	---	---	---	Cluster003
Kbtbd5 :10590417	7	No Class	10590417	Kbtbd5	kelch repeat and BTB (POZ) domain containing 5	NM_028202	RefSeq	Mus musculus kelch repeat and BTB (POZ) domain containing 5 (Kbtbd5), mRNA.	FALSE	Mm.45734	---	---	---	---	GO:0005515	protein binding	---	---	Cluster003
Kif27 :10409666	36	No Class	10409666	Kif27	kinesin family member 27	NM_175214	RefSeq	Mus musculus kinesin family member 27 (Kif27), mRNA.	FALSE	Mm.446094	GO:0007018	microtubule-based movement	GO:0005874	microtubule	GO:0000166 // GO:0003774 // GO:0003777 // GO:0005524	nucleotide binding // motor activity // microtubule motor activity // ATP binding	---	---	Cluster003
Klhl1 :10421934	68	No Class	10421934	Klhl1	kelch-like 1 (Drosophila)	NM_053105	RefSeq	Mus musculus kelch-like 1 (Drosophila) (Klhl1), mRNA.	FALSE	Mm.308735	GO:0007626 // GO:0007628 // GO:0016358 // GO:0021680	locomotory behavior // adult walking behavior // dendrite development // cerebellar Purkinje cell layer development	GO:0005737 // GO:0005856 // GO:0030425 // GO:0043025	cytoplasm // cytoskeleton // dendrite // cell soma	GO:0003779 // GO:0005515	actin binding // protein binding	---	---	Cluster003
Klk1b1 :10552562	50	No Class	10552562	Klk1b1	kallikrein 1-related peptidase b1	NM_010645	RefSeq	Mus musculus kallikrein 1-related peptidase b1 (Klk1b1), mRNA.	FALSE	Mm.447819	GO:0006508	proteolysis	---	---	GO:0004252 // GO:0008233 // GO:0008236 // GO:0016787	serine-type endopeptidase activity // peptidase activity // serine-type peptidase activity // hydrolase activity	---	---	Cluster003
Klra9 :10548532	18	No Class	10548532	Klra9	killer cell lectin-like receptor subfamily A, member 9	NM_010651	RefSeq	Mus musculus killer cell lectin-like receptor subfamily A, member 9 (Klra9), mRNA.	FALSE	Mm.457996	---	---	GO:0005886	plasma membrane	GO:0004872 // GO:0005529	receptor activity // sugar binding	---	---	Cluster003
Lbx2 :10539316	59	No Class	10539316	Lbx2	ladybird homeobox homolog 2 (Drosophila)	NM_010692	RefSeq	Mus musculus ladybird homeobox homolog 2 (Drosophila) (Lbx2), mRNA.	FALSE	Mm.20359	GO:0006350 // GO:0006355 // GO:0008150 // GO:0045449	transcription // regulation of transcription, DNA-dependent // biological_process // regulation of transcription	GO:0005575 // GO:0005634	cellular_component // nucleus	GO:0003674 // GO:0003677 // GO:0003700 // GO:0030528 // GO:0043565	molecular_function // DNA binding // transcription factor activity // transcription regulator activity // sequence-specific DNA binding	---	---	Cluster003
LOC100039147 :10608480	56	No Class	10608480	LOC100039147	similar to spermiogenesis specific transcript on the Y 1	XR_030669	RefSeq	PREDICTED: Mus musculus similar to spermiogenesis specific transcript on the Y 1 (LOC100039147), misc RNA.	FALSE	---	---	---	---	---	---	---	---	---	Cluster003
LOC635905 // LOC635905 :10519744	24	No Class	10519744	LOC635905 // LOC635905	similar to spermatogenesis associated glutamate (E)-rich protein 3 // similar to spermatogenesis associated glutamate (E)-rich protein 3	XM_911117	RefSeq	PREDICTED: Mus musculus similar to spermatogenesis associated glutamate (E)-rich protein 2 (LOC635905), mRNA.	FALSE	---	---	---	---	---	---	---	---	---	Cluster003
LOC664934 :10608275	16	No Class	10608275	LOC664934	similar to spermiogenesis specific transcript on the Y 1	XR_031164	RefSeq	PREDICTED: Mus musculus similar to spermiogenesis specific transcript on the Y 1 (LOC664934), misc RNA.	FALSE	---	---	---	---	---	---	---	---	---	Cluster003
Loxl2 :10421184	65	No Class	10421184	Loxl2	lysyl oxidase-like 2	ENSMUST00000022660	ENSEMBL	Isoform 1 of Lysyl oxidase homolog 2 gene:ENSMUSG00000034205	FALSE	Mm.116714	GO:0055114	oxidation reduction	GO:0005576 // GO:0016020	extracellular region // membrane	GO:0005044 // GO:0005507 // GO:0016491 // GO:0016641 // GO:0046872	scavenger receptor activity // copper ion binding // oxidoreductase activity // oxidoreductase activity, acting on the CH-NH2 group of donors, oxygen as acceptor // metal ion binding	---	---	Cluster003
Lrrc10 :10366541	48	No Class	10366541	Lrrc10	leucine rich repeat containing 10	NM_146242	RefSeq	Mus musculus leucine rich repeat containing 10 (Lrrc10), mRNA.	FALSE	Mm.37320	---	---	GO:0005634 // GO:0005739 // GO:0005856 // GO:0030016	nucleus // mitochondrion // cytoskeleton // myofibril	GO:0005515	protein binding	---	---	Cluster003
Mageb18 :10605666	62	No Class	10605666	Mageb18	melanoma antigen family B, 18	NM_173783	RefSeq	Mus musculus melanoma antigen family B, 18 (Mageb18), mRNA.	FALSE	Mm.327999	---	---	---	---	---	---	---	---	Cluster003
Matn4 :10489471	49	No Class	10489471	Matn4	matrilin 4	NM_013592	RefSeq	Mus musculus matrilin 4 (Matn4), mRNA.	FALSE	Mm.29428	---	---	GO:0005576	extracellular region	---	---	---	---	Cluster003
Morc2b :10449979	30	No Class	10449979	Morc2b	microrchidia 2B	NM_177719	RefSeq	Mus musculus microrchidia 2B (Morc2b), mRNA.	FALSE	Mm.157765	---	---	---	---	GO:0005524 // GO:0008270 // GO:0046872	ATP binding // zinc ion binding // metal ion binding	---	---	Cluster003
Mpped1 :10425814	36	No Class	10425814	Mpped1	metallophosphoesterase domain containing 1	NM_172610	RefSeq	Mus musculus metallophosphoesterase domain containing 1 (Mpped1), mRNA.	FALSE	Mm.36395	---	---	---	---	GO:0016787	hydrolase activity	---	---	Cluster003
Mrgprx1 :10563740	24	No Class	10563740	Mrgprx1	MAS-related GPR, member X1	NM_207540	RefSeq	Mus musculus MAS-related GPR, member X1 (Mrgprx1), mRNA.	FALSE	Mm.354955	GO:0007165 // GO:0007186	signal transduction // G-protein coupled receptor protein signaling pathway	GO:0005886 // GO:0016020 // GO:0016021	plasma membrane // membrane // integral to membrane	GO:0004871 // GO:0004872 // GO:0004930	signal transducer activity // receptor activity // G-protein coupled receptor activity	---	---	Cluster003
Mycs :10603249	43	No Class	10603249	Mycs	myc-like oncogene, s-myc protein	NM_010850	RefSeq	Mus musculus myc-like oncogene, s-myc protein (Mycs), mRNA.	FALSE	Mm.368515	GO:0006355 // GO:0006915 // GO:0045449	regulation of transcription, DNA-dependent // apoptosis // regulation of transcription	GO:0005634	nucleus	GO:0003677 // GO:0003700 // GO:0030528	DNA binding // transcription factor activity // transcription regulator activity	---	---	Cluster003
Nanos3 :10580131	36	No Class	10580131	Nanos3	nanos homolog 3 (Drosophila)	NM_194059	RefSeq	Mus musculus nanos homolog 3 (Drosophila) (Nanos3), mRNA.	FALSE	Mm.216740	GO:0006417 // GO:0007275 // GO:0007283 // GO:0030154 // GO:0048477	regulation of translation // multicellular organismal development // spermatogenesis // cell differentiation // oogenesis	GO:0005575	cellular_component	GO:0003674 // GO:0003723 // GO:0008270 // GO:0046872	molecular_function // RNA binding // zinc ion binding // metal ion binding	---	---	Cluster003
Ncr1 :10549647	30	No Class	10549647	Ncr1	natural cytotoxicity triggering receptor 1	NM_010746	RefSeq	Mus musculus natural cytotoxicity triggering receptor 1 (Ncr1), mRNA.	FALSE	Mm.240231	---	---	GO:0005886 // GO:0016020 // GO:0016021	plasma membrane // membrane // integral to membrane	GO:0004872	receptor activity	---	---	Cluster003
Nlrc4 :10452879	18	No Class	10452879	Nlrc4	NLR family, CARD domain containing 4	NM_001033367	RefSeq	Mus musculus NLR family, CARD domain containing 4 (Nlrc4), mRNA.	FALSE	Mm.311884	GO:0006954 // GO:0042981 // GO:0043281	inflammatory response // regulation of apoptosis // regulation of caspase activity	---	---	---	---	---	---	Cluster003
Nlrc5 :10574133	36	No Class	10574133	Nlrc5	NLR family, CARD domain containing 5	FJ889356	GenBank	Mus musculus NLRC5 (NLRC5) mRNA, complete cds.	FALSE	Mm.334720	---	---	---	---	---	---	---	---	Cluster003
Nlrc5 :10574145	29	No Class	10574145	Nlrc5	NLR family, CARD domain containing 5	FJ889356	GenBank	Mus musculus NLRC5 (NLRC5) mRNA, complete cds.	FALSE	Mm.334720	---	---	---	---	---	---	---	---	Cluster003
Nobox :10544477	34	No Class	10544477	Nobox	NOBOX oogenesis homeobox	NM_130869	RefSeq	Mus musculus NOBOX oogenesis homeobox (Nobox), mRNA.	FALSE	Mm.17715	GO:0001541 // GO:0006350 // GO:0006355 // GO:0007275 // GO:0030154 // GO:0045449 // GO:0045944 // GO:0048477	ovarian follicle development // transcription // regulation of transcription, DNA-dependent // multicellular organismal development // cell differentiation // regulation of transcription // positive regulation of transcription from RNA polymerase II promoter // oogenesis	GO:0005634 // GO:0005667	nucleus // transcription factor complex	GO:0003677 // GO:0003700 // GO:0030528 // GO:0043565	DNA binding // transcription factor activity // transcription regulator activity // sequence-specific DNA binding	---	---	Cluster003
Nxph4 :10373218	40	No Class	10373218	Nxph4	neurexophilin 4	NM_183297	RefSeq	Mus musculus neurexophilin 4 (Nxph4), mRNA.	FALSE	Mm.437200	---	---	---	---	GO:0005102	receptor binding	---	---	Cluster003
Oc90 :10429048	52	No Class	10429048	Oc90	otoconin 90	NM_010953	RefSeq	Mus musculus otoconin 90 (Oc90), mRNA.	FALSE	Mm.41776	GO:0006644 // GO:0016042	phospholipid metabolic process // lipid catabolic process	GO:0005576 // GO:0005578	extracellular region // proteinaceous extracellular matrix	GO:0004623 // GO:0005198 // GO:0005198 // GO:0005509	phospholipase A2 activity // structural molecule activity // structural molecule activity // calcium ion binding	---	---	Cluster003
Olfr102 :10450876	53	No Class	10450876	Olfr102	olfactory receptor 102	NM_001011721	RefSeq	Mus musculus olfactory receptor 102 (Olfr102), mRNA.	FALSE	Mm.377381	GO:0007165 // GO:0007186 // GO:0007608	signal transduction // G-protein coupled receptor protein signaling pathway // sensory perception of smell	GO:0016021	integral to membrane	GO:0004871 // GO:0004872 // GO:0004930 // GO:0004984	signal transducer activity // receptor activity // G-protein coupled receptor activity // olfactory receptor activity	---	---	Cluster003
Olfr105 :10445129	26	No Class	10445129	Olfr105	olfactory receptor 105	NM_001011744	RefSeq	Mus musculus olfactory receptor 105 (Olfr105), mRNA.	FALSE	Mm.377289	GO:0007165 // GO:0007186 // GO:0007608	signal transduction // G-protein coupled receptor protein signaling pathway // sensory perception of smell	GO:0016021	integral to membrane	GO:0004871 // GO:0004872 // GO:0004930 // GO:0004984	signal transducer activity // receptor activity // G-protein coupled receptor activity // olfactory receptor activity	---	---	Cluster003
Olfr1090 :10484630	37	No Class	10484630	Olfr1090	olfactory receptor 1090	NM_146847	RefSeq	Mus musculus olfactory receptor 1090 (Olfr1090), mRNA.	FALSE	Mm.377717	GO:0007165 // GO:0007186 // GO:0007608	signal transduction // G-protein coupled receptor protein signaling pathway // sensory perception of smell	GO:0016021	integral to membrane	GO:0004871 // GO:0004872 // GO:0004930 // GO:0004984	signal transducer activity // receptor activity // G-protein coupled receptor activity // olfactory receptor activity	---	---	Cluster003
Olfr1095 :10484634	70	No Class	10484634	Olfr1095	olfactory receptor 1095	NM_146730	RefSeq	Mus musculus olfactory receptor 1095 (Olfr1095), mRNA.	FALSE	Mm.377658	GO:0007165 // GO:0007186 // GO:0007608	signal transduction // G-protein coupled receptor protein signaling pathway // sensory perception of smell	GO:0016021	integral to membrane	GO:0004871 // GO:0004872 // GO:0004930 // GO:0004984	signal transducer activity // receptor activity // G-protein coupled receptor activity // olfactory receptor activity	---	---	Cluster003
Olfr1173 :10484731	24	No Class	10484731	Olfr1173	olfactory receptor 1173	NM_207566	RefSeq	Mus musculus olfactory receptor 1173 (Olfr1173), mRNA.	FALSE	Mm.377943	GO:0007165 // GO:0007186 // GO:0007608	signal transduction // G-protein coupled receptor protein signaling pathway // sensory perception of smell	GO:0016021	integral to membrane	GO:0004871 // GO:0004872 // GO:0004930 // GO:0004984	signal transducer activity // receptor activity // G-protein coupled receptor activity // olfactory receptor activity	---	---	Cluster003
Olfr1184 :10473594	26	No Class	10473594	Olfr1184	olfactory receptor 1184	NM_146823	RefSeq	Mus musculus olfactory receptor 1184 (Olfr1184), mRNA.	FALSE	Mm.377709	GO:0007165 // GO:0007186 // GO:0007608	signal transduction // G-protein coupled receptor protein signaling pathway // sensory perception of smell	GO:0016021	integral to membrane	GO:0004871 // GO:0004872 // GO:0004930 // GO:0004984	signal transducer activity // receptor activity // G-protein coupled receptor activity // olfactory receptor activity	---	---	Cluster003
Olfr1199 :10484760	59	No Class	10484760	Olfr1199	olfactory receptor 1199	NM_146458	RefSeq	Mus musculus olfactory receptor 1199 (Olfr1199), mRNA.	FALSE	Mm.271378	GO:0007165 // GO:0007186 // GO:0007608	signal transduction // G-protein coupled receptor protein signaling pathway // sensory perception of smell	GO:0016021	integral to membrane	GO:0004871 // GO:0004872 // GO:0004930 // GO:0004984	signal transducer activity // receptor activity // G-protein coupled receptor activity // olfactory receptor activity	---	---	Cluster003
Olfr1297 :10485784	14	No Class	10485784	Olfr1297	olfactory receptor 1297	NM_146888	RefSeq	Mus musculus olfactory receptor 1297 (Olfr1297), mRNA.	FALSE	Mm.472596	GO:0007165 // GO:0007186 // GO:0007608	signal transduction // G-protein coupled receptor protein signaling pathway // sensory perception of smell	GO:0016021	integral to membrane	GO:0004871 // GO:0004872 // GO:0004930 // GO:0004984	signal transducer activity // receptor activity // G-protein coupled receptor activity // olfactory receptor activity	---	---	Cluster003
Olfr1336 :10549869	12	No Class	10549869	Olfr1336	olfactory receptor 1336	NM_146915	RefSeq	Mus musculus olfactory receptor 1336 (Olfr1336), mRNA.	FALSE	Mm.223322	GO:0007165 // GO:0007186 // GO:0007608	signal transduction // G-protein coupled receptor protein signaling pathway // sensory perception of smell	GO:0016021	integral to membrane	GO:0004871 // GO:0004872 // GO:0004930 // GO:0004984	signal transducer activity // receptor activity // G-protein coupled receptor activity // olfactory receptor activity	---	---	Cluster003
Olfr1368 :10407997	16	No Class	10407997	Olfr1368	olfactory receptor 1368	NM_146534	RefSeq	Mus musculus olfactory receptor 1368 (Olfr1368), mRNA.	FALSE	Mm.271440	GO:0007165 // GO:0007186 // GO:0007608	signal transduction // G-protein coupled receptor protein signaling pathway // sensory perception of smell	GO:0016021	integral to membrane	GO:0004871 // GO:0004872 // GO:0004930 // GO:0004984	signal transducer activity // receptor activity // G-protein coupled receptor activity // olfactory receptor activity	---	---	Cluster003
Olfr1457 :10466347	35	No Class	10466347	Olfr1457	olfactory receptor 1457	NM_146575	RefSeq	Mus musculus olfactory receptor 1457 (Olfr1457), mRNA.	FALSE	Mm.329750	GO:0007165 // GO:0007186 // GO:0007608	signal transduction // G-protein coupled receptor protein signaling pathway // sensory perception of smell	GO:0016021	integral to membrane	GO:0004871 // GO:0004872 // GO:0004930 // GO:0004984	signal transducer activity // receptor activity // G-protein coupled receptor activity // olfactory receptor activity	---	---	Cluster003
Olfr1489 :10461820	42	No Class	10461820	Olfr1489	olfactory receptor 1489	NM_146635	RefSeq	Mus musculus olfactory receptor 1489 (Olfr1489), mRNA.	FALSE	Mm.271478	GO:0007165 // GO:0007186 // GO:0007608	signal transduction // G-protein coupled receptor protein signaling pathway // sensory perception of smell	GO:0016021	integral to membrane	GO:0004871 // GO:0004872 // GO:0004930 // GO:0004984	signal transducer activity // receptor activity // G-protein coupled receptor activity // olfactory receptor activity	---	---	Cluster003
Olfr234 :10426601	36	No Class	10426601	Olfr234	olfactory receptor 234	NM_001001807	RefSeq	Mus musculus olfactory receptor 234 (Olfr234), mRNA.	FALSE	Mm.377539	GO:0007165 // GO:0007186 // GO:0007608	signal transduction // G-protein coupled receptor protein signaling pathway // sensory perception of smell	GO:0016021	integral to membrane	GO:0004871 // GO:0004872 // GO:0004930 // GO:0004984	signal transducer activity // receptor activity // G-protein coupled receptor activity // olfactory receptor activity	---	---	Cluster003
Olfr282 :10426592	38	No Class	10426592	Olfr282	olfactory receptor 282	NM_146457	RefSeq	Mus musculus olfactory receptor 282 (Olfr282), mRNA.	FALSE	Mm.324601	GO:0007165 // GO:0007186 // GO:0007608	signal transduction // G-protein coupled receptor protein signaling pathway // sensory perception of smell	GO:0016021	integral to membrane	GO:0004871 // GO:0004872 // GO:0004930 // GO:0004984	signal transducer activity // receptor activity // G-protein coupled receptor activity // olfactory receptor activity	---	---	Cluster003
Olfr288 :10432129	17	No Class	10432129	Olfr288	olfactory receptor 288	NM_001011733	RefSeq	Mus musculus olfactory receptor 288 (Olfr288), mRNA.	FALSE	Mm.432690	GO:0007165 // GO:0007186 // GO:0007608	signal transduction // G-protein coupled receptor protein signaling pathway // sensory perception of smell	GO:0016021	integral to membrane	GO:0004871 // GO:0004872 // GO:0004930 // GO:0004984	signal transducer activity // receptor activity // G-protein coupled receptor activity // olfactory receptor activity	---	---	Cluster003
Olfr368 :10471782	20	No Class	10471782	Olfr368	olfactory receptor 368	NM_146374	RefSeq	Mus musculus olfactory receptor 368 (Olfr368), mRNA.	FALSE	Mm.223061	GO:0007165 // GO:0007186 // GO:0007608	signal transduction // G-protein coupled receptor protein signaling pathway // sensory perception of smell	GO:0016021	integral to membrane	GO:0004871 // GO:0004872 // GO:0004930 // GO:0004984	signal transducer activity // receptor activity // G-protein coupled receptor activity // olfactory receptor activity	---	---	Cluster003
Olfr441 :10537817	30	No Class	10537817	Olfr441	olfactory receptor 441	NM_146655	RefSeq	Mus musculus olfactory receptor 441 (Olfr441), mRNA.	FALSE	Mm.271494	GO:0007165 // GO:0007186 // GO:0007608	signal transduction // G-protein coupled receptor protein signaling pathway // sensory perception of smell	GO:0016021	integral to membrane	GO:0004871 // GO:0004872 // GO:0004930 // GO:0004984	signal transducer activity // receptor activity // G-protein coupled receptor activity // olfactory receptor activity	---	---	Cluster003
Olfr522 :10568951	24	No Class	10568951	Olfr522	olfactory receptor 522	NM_146952	RefSeq	Mus musculus olfactory receptor 522 (Olfr522), mRNA.	FALSE	Mm.377769	GO:0007165 // GO:0007186 // GO:0007608	signal transduction // G-protein coupled receptor protein signaling pathway // sensory perception of smell	GO:0016021	integral to membrane	GO:0004871 // GO:0004872 // GO:0004930 // GO:0004984	signal transducer activity // receptor activity // G-protein coupled receptor activity // olfactory receptor activity	---	---	Cluster003
Olfr6 :10566618	32	No Class	10566618	Olfr6	olfactory receptor 6	NM_206897	RefSeq	Mus musculus olfactory receptor 6 (Olfr6), mRNA.	FALSE	Mm.296765	GO:0007165 // GO:0007186 // GO:0007608 // GO:0050896	signal transduction // G-protein coupled receptor protein signaling pathway // sensory perception of smell // response to stimulus	GO:0005886 // GO:0016020 // GO:0016021	plasma membrane // membrane // integral to membrane	GO:0004871 // GO:0004872 // GO:0004930 // GO:0004984	signal transducer activity // receptor activity // G-protein coupled receptor activity // olfactory receptor activity	---	---	Cluster003
Olfr656 :10555879	37	No Class	10555879	Olfr656	olfactory receptor 656	NM_147075	RefSeq	Mus musculus olfactory receptor 656 (Olfr656), mRNA.	FALSE	Mm.377826	GO:0007165 // GO:0007186 // GO:0007608	signal transduction // G-protein coupled receptor protein signaling pathway // sensory perception of smell	GO:0016021	integral to membrane	GO:0004871 // GO:0004872 // GO:0004930 // GO:0004984	signal transducer activity // receptor activity // G-protein coupled receptor activity // olfactory receptor activity	---	---	Cluster003
Olfr668 :10566403	41	No Class	10566403	Olfr668	olfactory receptor 668	NM_147059	RefSeq	Mus musculus olfactory receptor 668 (Olfr668), mRNA.	FALSE	Mm.377815	GO:0007165 // GO:0007186 // GO:0007608	signal transduction // G-protein coupled receptor protein signaling pathway // sensory perception of smell	GO:0016021	integral to membrane	GO:0004871 // GO:0004872 // GO:0004930 // GO:0004984	signal transducer activity // receptor activity // G-protein coupled receptor activity // olfactory receptor activity	---	---	Cluster003
Olfr681 :10555911	36	No Class	10555911	Olfr681	olfactory receptor 681	NM_207557	RefSeq	Mus musculus olfactory receptor 681 (Olfr681), mRNA.	FALSE	Mm.377938	GO:0007186 // GO:0007608	G-protein coupled receptor protein signaling pathway // sensory perception of smell	GO:0016021	integral to membrane	GO:0004872 // GO:0004984	receptor activity // olfactory receptor activity	---	---	Cluster003
Olfr703 :10556029	44	No Class	10556029	Olfr703	olfactory receptor 703	NM_146596	RefSeq	Mus musculus olfactory receptor 703 (Olfr703), mRNA.	FALSE	Mm.377581	GO:0007186 // GO:0007608	G-protein coupled receptor protein signaling pathway // sensory perception of smell	GO:0016021	integral to membrane	GO:0004872 // GO:0004984	receptor activity // olfactory receptor activity	---	---	Cluster003
Olfr704 :10566589	11	No Class	10566589	Olfr704	olfactory receptor 704	NM_001011749	RefSeq	Mus musculus olfactory receptor 704 (Olfr704), mRNA.	FALSE	Mm.377292	GO:0007186 // GO:0007608	G-protein coupled receptor protein signaling pathway // sensory perception of smell	GO:0016021	integral to membrane	GO:0004872 // GO:0004984	receptor activity // olfactory receptor activity	---	---	Cluster003
Olfr811 :10373645	61	No Class	10373645	Olfr811	olfactory receptor 811	NM_146552	RefSeq	Mus musculus olfactory receptor 811 (Olfr811), mRNA.	FALSE	Mm.377561	GO:0007165 // GO:0007186 // GO:0007608	signal transduction // G-protein coupled receptor protein signaling pathway // sensory perception of smell	GO:0016021	integral to membrane	GO:0004871 // GO:0004872 // GO:0004930 // GO:0004984	signal transducer activity // receptor activity // G-protein coupled receptor activity // olfactory receptor activity	---	---	Cluster003
Olfr862 :10591205	59	No Class	10591205	Olfr862	olfactory receptor 862	NM_146562	RefSeq	Mus musculus olfactory receptor 862 (Olfr862), mRNA.	FALSE	Mm.434360	GO:0007165 // GO:0007186 // GO:0007608	signal transduction // G-protein coupled receptor protein signaling pathway // sensory perception of smell	GO:0016021	integral to membrane	GO:0004871 // GO:0004872 // GO:0004930 // GO:0004984	signal transducer activity // receptor activity // G-protein coupled receptor activity // olfactory receptor activity	---	---	Cluster003
Olfr876 :10584356	19	No Class	10584356	Olfr876	olfactory receptor 876	NM_146883	RefSeq	Mus musculus olfactory receptor 876 (Olfr876), mRNA.	FALSE	Mm.377734	GO:0007165 // GO:0007186 // GO:0007608	signal transduction // G-protein coupled receptor protein signaling pathway // sensory perception of smell	GO:0016021	integral to membrane	GO:0004871 // GO:0004872 // GO:0004930 // GO:0004984	signal transducer activity // receptor activity // G-protein coupled receptor activity // olfactory receptor activity	---	---	Cluster003
Olfr891 :10592369	34	No Class	10592369	Olfr891	olfactory receptor 891	NM_146478	RefSeq	Mus musculus olfactory receptor 891 (Olfr891), mRNA.	FALSE	Mm.377520	GO:0007186 // GO:0007608	G-protein coupled receptor protein signaling pathway // sensory perception of smell	GO:0016021	integral to membrane	GO:0004872 // GO:0004984	receptor activity // olfactory receptor activity	---	---	Cluster003
Olfr901 :10584407	10	No Class	10584407	Olfr901	olfactory receptor 901	NM_001011806	RefSeq	Mus musculus olfactory receptor 901 (Olfr901), mRNA.	FALSE	Mm.390163	GO:0007186 // GO:0007608	G-protein coupled receptor protein signaling pathway // sensory perception of smell	GO:0016021	integral to membrane	GO:0004872 // GO:0004984	receptor activity // olfactory receptor activity	---	---	Cluster003
P2rx6 :10434052	51	No Class	10434052	P2rx6	purinergic receptor P2X, ligand-gated ion channel, 6	NM_011028	RefSeq	Mus musculus purinergic receptor P2X, ligand-gated ion channel, 6 (P2rx6), transcript variant 1, mRNA.	FALSE	Mm.8032	GO:0006810 // GO:0006811	transport // ion transport	GO:0005887 // GO:0016020 // GO:0016021	integral to plasma membrane // membrane // integral to membrane	GO:0004872 // GO:0004931 // GO:0005216 // GO:0005524	receptor activity // ATP-gated cation channel activity // ion channel activity // ATP binding	---	---	Cluster003
Pabpc1l2b :10601296	22	No Class	10601296	Pabpc1l2b	poly(A) binding protein, cytoplasmic 1-like 2B	XR_033707	RefSeq	PREDICTED: Mus musculus predicted gene, EG668382 (EG668382), misc RNA.	FALSE	---	---	---	---	---	---	---	---	---	Cluster003
Pcdhb5 :10455065	22	No Class	10455065	Pcdhb5	protocadherin beta 5	NM_053130	RefSeq	Mus musculus protocadherin beta 5 (Pcdhb5), mRNA.	FALSE	Mm.196698	GO:0007155	cell adhesion	GO:0016020 // GO:0016021	membrane // integral to membrane	GO:0005509 // GO:0005515	calcium ion binding // protein binding	---	---	Cluster003
Pnmt :10380891	60	No Class	10380891	Pnmt	phenylethanolamine-N-methyltransferase	NM_008890	RefSeq	Mus musculus phenylethanolamine-N-methyltransferase (Pnmt), mRNA.	FALSE	Mm.57030	GO:0042423	catecholamine biosynthetic process	---	---	GO:0004603 // GO:0008168 // GO:0016740	phenylethanolamine N-methyltransferase activity // methyltransferase activity // transferase activity	---	---	Cluster003
Pramel4 :10510093	29	No Class	10510093	Pramel4	preferentially expressed antigen in melanoma like 4	NM_001001319	RefSeq	Mus musculus preferentially expressed antigen in melanoma like 4 (Pramel4), mRNA.	FALSE	Mm.271697	---	---	---	---	---	---	---	---	Cluster003
Prdm8 :10531581	16	No Class	10531581	Prdm8	PR domain containing 8	NM_029947	RefSeq	Mus musculus PR domain containing 8 (Prdm8), mRNA.	FALSE	Mm.332511	GO:0006350 // GO:0022008 // GO:0045449	transcription // neurogenesis // regulation of transcription	GO:0005575 // GO:0005622 // GO:0005634	cellular_component // intracellular // nucleus	GO:0003674 // GO:0003677 // GO:0008270 // GO:0046872	molecular_function // DNA binding // zinc ion binding // metal ion binding	---	---	Cluster003
Prl2c3 :10407797	28	No Class	10407797	Prl2c3	prolactin family 2, subfamily c, member 3	NM_011118	RefSeq	Mus musculus prolactin family 2, subfamily c, member 3 (Prl2c3), mRNA.	FALSE	Mm.457984	GO:0008284	positive regulation of cell proliferation	GO:0005576 // GO:0005615	extracellular region // extracellular space	GO:0005179 // GO:0008083	hormone activity // growth factor activity	---	---	Cluster003
Prl2c5 :10403579	40	No Class	10403579	Prl2c5	prolactin family 2, subfamily c, member 5	NM_181852	RefSeq	Mus musculus prolactin family 2, subfamily c, member 5 (Prl2c5), mRNA.	FALSE	Mm.392548	GO:0008150	biological_process	GO:0005615	extracellular space	GO:0005179	hormone activity	---	---	Cluster003
Prph2 :10445633	50	No Class	10445633	Prph2	peripherin 2	NM_008938	RefSeq	Mus musculus peripherin 2 (Prph2), mRNA.	FALSE	Mm.291370	GO:0007155 // GO:0007601 // GO:0050896 // GO:0060041	cell adhesion // visual perception // response to stimulus // retina development in camera-type eye	GO:0016020 // GO:0016021	membrane // integral to membrane	GO:0005515	protein binding	---	---	Cluster003
Ptchd2 :10518494	25	No Class	10518494	Ptchd2	patched domain containing 2	NM_001083342	RefSeq	Mus musculus patched domain containing 2 (Ptchd2), mRNA.	FALSE	Mm.33873	---	---	GO:0016020 // GO:0016021	membrane // integral to membrane	GO:0008158	hedgehog receptor activity	---	---	Cluster003
Rarres1 :10498584	40	No Class	10498584	Rarres1	retinoic acid receptor responder (tazarotene induced) 1	ENSMUST00000054825	ENSEMBL	retinoic acid receptor responder (tazarotene induced) 1 gene:ENSMUSG00000049404	FALSE	Mm.38002	---	---	---	---	---	---	---	---	Cluster003
Rasgef1a :10541114	59	No Class	10541114	Rasgef1a	RasGEF domain family, member 1A	NM_027526	RefSeq	Mus musculus RasGEF domain family, member 1A (Rasgef1a), mRNA.	FALSE	Mm.87660	---	---	---	---	GO:0005085	guanyl-nucleotide exchange factor activity	---	---	Cluster003
Rnase10 :10414533	20	No Class	10414533	Rnase10	ribonuclease, RNase A family, 10 (non-active)	NM_029145	RefSeq	Mus musculus ribonuclease, RNase A family, 10 (non-active) (Rnase10), transcript variant 1, mRNA.	FALSE	Mm.318775	---	---	GO:0005576	extracellular region	GO:0003676 // GO:0004522	nucleic acid binding // pancreatic ribonuclease activity	---	---	Cluster003
Samd3 :10362275	68	No Class	10362275	Samd3	sterile alpha motif domain containing 3	NM_001115154	RefSeq	Mus musculus sterile alpha motif domain containing 3 (Samd3), transcript variant 2, mRNA.	FALSE	Mm.213322	---	---	---	---	---	---	---	---	Cluster003
Serpina3a :10398025	21	No Class	10398025	Serpina3a	serine (or cysteine) peptidase inhibitor, clade A, member 3A	BC063325	GenBank	Mus musculus serine (or cysteine) peptidase inhibitor, clade A, member 3A, mRNA (cDNA clone MGC:74171 IMAGE:30280343), complete cds.	FALSE	Mm.159128	---	---	GO:0005576	extracellular region	GO:0004867 // GO:0030414	serine-type endopeptidase inhibitor activity // peptidase inhibitor activity	---	---	Cluster003
Slc15a2 :10439321	47	No Class	10439321	Slc15a2	solute carrier family 15 (H+/peptide transporter), member 2	NM_021301	RefSeq	Mus musculus solute carrier family 15 (H+/peptide transporter), member 2 (Slc15a2), transcript variant 1, mRNA.	FALSE	Mm.281804	GO:0006810 // GO:0006857 // GO:0015031 // GO:0015833	transport // oligopeptide transport // protein transport // peptide transport	GO:0005624 // GO:0005887 // GO:0016020 // GO:0016021	membrane fraction // integral to plasma membrane // membrane // integral to membrane	GO:0005215 // GO:0015198 // GO:0015293 // GO:0015334	transporter activity // oligopeptide transporter activity // symporter activity // high affinity oligopeptide transporter activity	---	---	Cluster003
Slc6a2 :10573956	51	No Class	10573956	Slc6a2	solute carrier family 6 (neurotransmitter transporter, noradrenalin), member 2	NM_009209	RefSeq	Mus musculus solute carrier family 6 (neurotransmitter transporter, noradrenalin), member 2 (Slc6a2), mRNA.	FALSE	Mm.57040	GO:0006810 // GO:0006836 // GO:0015844 // GO:0048265	transport // neurotransmitter transport // monoamine transport // response to pain	GO:0005887 // GO:0016020 // GO:0016021	integral to plasma membrane // membrane // integral to membrane	GO:0005328 // GO:0008504 // GO:0015293	neurotransmitter:sodium symporter activity // monoamine transmembrane transporter activity // symporter activity	---	---	Cluster003
Smcp :10499906	27	No Class	10499906	Smcp	sperm mitochondria-associated cysteine-rich protein	NM_008574	RefSeq	Mus musculus sperm mitochondria-associated cysteine-rich protein (Smcp), nuclear gene encoding mitochondrial protein, mRNA.	FALSE	Mm.331192	GO:0007338 // GO:0007339 // GO:0007341 // GO:0007341 // GO:0030317	single fertilization // binding of sperm to zona pellucida // penetration of zona pellucida // penetration of zona pellucida // sperm motility	GO:0005737 // GO:0005739 // GO:0005741 // GO:0016020	cytoplasm // mitochondrion // mitochondrial outer membrane // membrane	---	---	---	---	Cluster003
Strm :10396862	60	No Class	10396862	Strm	striamin	AF031663	GenBank	Mus musculus striamin protein (Strn2) mRNA, complete cds.	FALSE	---	GO:0016481	negative regulation of transcription	GO:0005634	nucleus	GO:0003714 // GO:0005515	transcription corepressor activity // protein binding	GenMAPP	Integrin-mediated_cell_adhesion_KEGG	Cluster003
Syn2 :10540880	25	No Class	10540880	Syn2	synapsin II	NM_001111015	RefSeq	Mus musculus synapsin II (Syn2), transcript variant IIa, mRNA.	FALSE	Mm.441431	GO:0007269 // GO:0007269	neurotransmitter secretion // neurotransmitter secretion	GO:0008021 // GO:0030054 // GO:0030672 // GO:0045202	synaptic vesicle // cell junction // synaptic vesicle membrane // synapse	GO:0003824 // GO:0005524 // GO:0046983	catalytic activity // ATP binding // protein dimerization activity	---	---	Cluster003
Syt17 :10567289	55	No Class	10567289	Syt17	synaptotagmin XVII	NM_138649	RefSeq	Mus musculus synaptotagmin XVII (Syt17), mRNA.	FALSE	Mm.156558	GO:0006810	transport	GO:0005802 // GO:0008021 // GO:0016020	trans-Golgi network // synaptic vesicle // membrane	GO:0005215	transporter activity	---	---	Cluster003
Syt2 :10350077	67	No Class	10350077	Syt2	synaptotagmin II	NM_009307	RefSeq	Mus musculus synaptotagmin II (Syt2), mRNA.	FALSE	Mm.5102	GO:0006810	transport	GO:0005886 // GO:0008021 // GO:0016020 // GO:0016021 // GO:0030054 // GO:0031410 // GO:0042598 // GO:0045202	plasma membrane // synaptic vesicle // membrane // integral to membrane // cell junction // cytoplasmic vesicle // vesicular fraction // synapse	GO:0005215 // GO:0005509 // GO:0005515 // GO:0005544 // GO:0046872	transporter activity // calcium ion binding // protein binding // calcium-dependent phospholipid binding // metal ion binding	---	---	Cluster003
Tbr1 :10472313	42	No Class	10472313	Tbr1	T-box brain gene 1	NM_009322	RefSeq	Mus musculus T-box brain gene 1 (Tbr1), mRNA.	FALSE	Mm.308525	GO:0006350 // GO:0006355 // GO:0007411 // GO:0030902 // GO:0045449 // GO:0045944 // GO:0045944	transcription // regulation of transcription, DNA-dependent // axon guidance // hindbrain development // regulation of transcription // positive regulation of transcription from RNA polymerase II promoter // positive regulation of transcription from RNA polymerase II promoter	GO:0005622 // GO:0005634	intracellular // nucleus	GO:0003677 // GO:0003700	DNA binding // transcription factor activity	---	---	Cluster003
Tdgf1 :10597268	51	No Class	10597268	Tdgf1	teratocarcinoma-derived growth factor 1	NM_011562	RefSeq	Mus musculus teratocarcinoma-derived growth factor 1 (Tdgf1), mRNA.	FALSE	Mm.5090	GO:0000187 // GO:0001570 // GO:0001701 // GO:0001954 // GO:0007173 // GO:0007369 // GO:0008284 // GO:0008595 // GO:0009948 // GO:0030334 // GO:0030512 // GO:0045944 // GO:0048146 // GO:0055007	activation of MAPK activity // vasculogenesis // in utero embryonic development // positive regulation of cell-matrix adhesion // epidermal growth factor receptor signaling pathway // gastrulation // positive regulation of cell proliferation // determination of anterior/posterior axis, embryo // anterior/posterior axis specification // regulation of cell migration // negative regulation of transf…	GO:0005615 // GO:0005634 // GO:0005737 // GO:0005794 // GO:0005886 // GO:0009986 // GO:0016020 // GO:0019897 // GO:0031225 // GO:0048471	extracellular space // nucleus // cytoplasm // Golgi apparatus // plasma membrane // cell surface // membrane // extrinsic to plasma membrane // anchored to membrane // perinuclear region of cytoplasm	GO:0005515 // GO:0008083	protein binding // growth factor activity	---	---	Cluster003
Tigd5 :10424743	60	No Class	10424743	Tigd5	tigger transposable element derived 5	NM_178646	RefSeq	Mus musculus tigger transposable element derived 5 (Tigd5), mRNA.	FALSE	Mm.275583	---	---	---	---	---	---	---	---	Cluster003
Tmem114 :10437575	33	No Class	10437575	Tmem114	transmembrane protein 114	NM_029070	RefSeq	Mus musculus transmembrane protein 114 (Tmem114), mRNA.	FALSE	Mm.159318	---	---	GO:0016020 // GO:0016021	membrane // integral to membrane	---	---	---	---	Cluster003
Tssk4 :10415353	28	No Class	10415353	Tssk4	testis-specific serine kinase 4	NM_027673	RefSeq	Mus musculus testis-specific serine kinase 4 (Tssk4), transcript variant 1, mRNA.	FALSE	Mm.171300	GO:0006468 // GO:0007275 // GO:0007283 // GO:0030154	protein amino acid phosphorylation // multicellular organismal development // spermatogenesis // cell differentiation	---	---	GO:0000166 // GO:0000287 // GO:0004672 // GO:0004674 // GO:0005524 // GO:0016301 // GO:0016740 // GO:0046872	nucleotide binding // magnesium ion binding // protein kinase activity // protein serine/threonine kinase activity // ATP binding // kinase activity // transferase activity // metal ion binding	---	---	Cluster003
Unc13c :10594967	41	No Class	10594967	Unc13c	unc-13 homolog C (C. elegans)	NM_001081153	RefSeq	Mus musculus unc-13 homolog C (C. elegans) (Unc13c), mRNA.	FALSE	Mm.41035	GO:0006887 // GO:0007242 // GO:0007268	exocytosis // intracellular signaling cascade // synaptic transmission	GO:0005575 // GO:0005737 // GO:0005886 // GO:0016020 // GO:0030054 // GO:0045202	cellular_component // cytoplasm // plasma membrane // membrane // cell junction // synapse	GO:0001566 // GO:0008270 // GO:0019992 // GO:0046872	non-kinase phorbol ester receptor activity // zinc ion binding // diacylglycerol binding // metal ion binding	---	---	Cluster003
Usp35 :10565600	35	No Class	10565600	Usp35	ubiquitin specific peptidase 35	ENSMUST00000094177	ENSEMBL	ubiquitin specific peptidase 35 isoform 3 gene:ENSMUSG00000035713	FALSE	Mm.297541	---	---	---	---	---	---	---	---	Cluster003
V1rg1 :10560010	33	No Class	10560010	V1rg1	vomeronasal 1 receptor, G1	NM_145843	RefSeq	Mus musculus vomeronasal 1 receptor, G1 (V1rg1), mRNA.	FALSE	Mm.377264	---	---	---	---	GO:0004872	receptor activity	---	---	Cluster003
V1rg2 :10549982	27	No Class	10549982	V1rg2	vomeronasal 1 receptor, G2	NM_134203	RefSeq	Mus musculus vomeronasal 1 receptor, G2 (V1rg2), mRNA.	FALSE	Mm.377193	GO:0019236	response to pheromone	GO:0005887	integral to plasma membrane	GO:0004872 // GO:0005550 // GO:0016503	receptor activity // pheromone binding // pheromone receptor activity	---	---	Cluster003
V1ri4 :10404000	34	No Class	10404000	V1ri4	vomeronasal 1 receptor, I4	NM_134221	RefSeq	Mus musculus vomeronasal 1 receptor, I4 (V1ri4), mRNA.	FALSE	Mm.377209	GO:0019236	response to pheromone	GO:0005887	integral to plasma membrane	GO:0004872 // GO:0005550 // GO:0016503	receptor activity // pheromone binding // pheromone receptor activity	---	---	Cluster003
Vmn2r26 // Vmn2r26 :10547689	12	No Class	10547689	Vmn2r26 // Vmn2r26	vomeronasal 2, receptor 26 // vomeronasal 2, receptor 26	NM_019917	RefSeq	Mus musculus vomeronasal 2, receptor 26 (Vmn2r26), mRNA.	FALSE	Mm.23795 // Mm.23795	GO:0007165 // GO:0007186 // GO:0019236 // GO:0007165 // GO:0007186 // GO:0019236	signal transduction // G-protein coupled receptor protein signaling pathway // response to pheromone // signal transduction // G-protein coupled receptor protein signaling pathway // response to pheromone	GO:0005886 // GO:0016020 // GO:0016021 // GO:0005886 // GO:0016020 // GO:0016021	plasma membrane // membrane // integral to membrane // plasma membrane // membrane // integral to membrane	GO:0004871 // GO:0004872 // GO:0004930 // GO:0004871 // GO:0004872 // GO:0004930	signal transducer activity // receptor activity // G-protein coupled receptor activity // signal transducer activity // receptor activity // G-protein coupled receptor activity	---	---	Cluster003
Wfdc9 :10489528	47	No Class	10489528	Wfdc9	WAP four-disulfide core domain 9	NM_001160414	RefSeq	Mus musculus WAP four-disulfide core domain 9 (Wfdc9), mRNA.	FALSE	Mm.190489	---	---	GO:0005576	extracellular region	---	---	---	---	Cluster003
Xlr5b :10605044	31	No Class	10605044	Xlr5b	X-linked lymphocyte-regulated 5B	NM_001111293	RefSeq	Mus musculus X-linked lymphocyte-regulated 5B (Xlr5b), mRNA.	FALSE	---	---	---	---	---	---	---	---	---	Cluster003
Zap70 :10345509	33	No Class	10345509	Zap70	zeta-chain (TCR) associated protein kinase	NM_009539	RefSeq	Mus musculus zeta-chain (TCR) associated protein kinase (Zap70), mRNA.	FALSE	Mm.8038	GO:0006468 // GO:0007165 // GO:0007242 // GO:0018108 // GO:0018108 // GO:0043366 // GO:0045059 // GO:0045059 // GO:0045060 // GO:0045061 // GO:0045582 // GO:0045582 // GO:0046638 // GO:0046638 // GO:0046641 // GO:0046777 // GO:0046777 // GO:0050850 // GO:0050852	protein amino acid phosphorylation // signal transduction // intracellular signaling cascade // peptidyl-tyrosine phosphorylation // peptidyl-tyrosine phosphorylation // beta selection // positive thymic T cell selection // positive thymic T cell selection // negative thymic T cell selection // thymic T cell selection // positive regulation of T cell differentiation // positive regulation of T ce…	GO:0005737 // GO:0005829 // GO:0042101	cytoplasm // cytosol // T cell receptor complex	GO:0000166 // GO:0001784 // GO:0004672 // GO:0004713 // GO:0004713 // GO:0004715 // GO:0005515 // GO:0005515 // GO:0005524 // GO:0016301 // GO:0016740	nucleotide binding // phosphotyrosine binding // protein kinase activity // protein tyrosine kinase activity // protein tyrosine kinase activity // non-membrane spanning protein tyrosine kinase activity // protein binding // protein binding // ATP binding // kinase activity // transferase activity	---	---	Cluster003
Zfp319 :10580870	11	No Class	10580870	Zfp319	zinc finger protein 319	ENSMUST00000098479	ENSEMBL	Putative uncharacterized protein gene:ENSMUSG00000074140	FALSE	Mm.350514	GO:0006350 // GO:0045449	transcription // regulation of transcription	GO:0005622 // GO:0005634	intracellular // nucleus	GO:0003676 // GO:0003677 // GO:0008270 // GO:0046872	nucleic acid binding // DNA binding // zinc ion binding // metal ion binding	---	---	Cluster003
Zfp397os :10457838	25	No Class	10457838	Zfp397os	zinc finger protein 397 opposite strand	NM_001080810	RefSeq	Mus musculus zinc finger protein 397 opposite strand (Zfp397os), mRNA.	FALSE	Mm.261685	---	---	---	---	---	---	---	---	Cluster003
---:10398406	80	No Class	10398406	---	---	mmu-mir-376c	miRBase Micro RNA Database	MI0003533 Mus musculus miR-376c stem-loop	FALSE	---	---	---	---	---	---	---	---	---	Cluster004
---:10438415	54	No Class	10438415	---	---	M34598	GenBank	Mouse Ig active lambda-chain mRNA Vx-J2-C2-region, complete cds.	FALSE	---	---	---	---	---	---	---	---	---	Cluster004
---:10469436	89	No Class	10469436	---	---	GENSCAN00000004530	ENSEMBL	cdna:Genscan chromosome:NCBIM37:2:15486471:15963909:1	FALSE	---	---	---	---	---	---	---	---	---	Cluster004
---:10470316	28	No Class	10470316	---	---	ENSMUST00000082895	ENSEMBL	ncrna:snoRNA chromosome:NCBIM37:2:26767738:26767811:1 gene:ENSMUSG00000064829	FALSE	---	---	---	---	---	---	---	---	---	Cluster004
---:10504916	51	No Class	10504916	---	---	ENSMUST00000117128	ENSEMBL	cdna:pseudogene chromosome:NCBIM37:4:49425179:49425509:1 gene:ENSMUSG00000081380	FALSE	---	---	---	---	---	---	---	---	---	Cluster004
---:10512065	42	No Class	10512065	---	---	ENSMUST00000118573	ENSEMBL	cdna:pseudogene chromosome:NCBIM37:4:39842241:39843195:-1 gene:ENSMUSG00000084220	FALSE	---	---	---	---	---	---	---	---	---	Cluster004
---:10522301	27	No Class	10522301	---	---	ENSMUST00000063197	ENSEMBL	cdna:pseudogene chromosome:NCBIM37:5:69852390:69852980:1 gene:ENSMUSG00000043484	FALSE	---	---	---	---	---	---	---	---	---	Cluster004
---:10526869	39	No Class	10526869	---	---	GENSCAN00000014903	ENSEMBL	cdna:Genscan chromosome:NCBIM37:5:139330321:139391902:1	FALSE	---	---	---	---	---	---	---	---	---	Cluster004
---:10531049	64	No Class	10531049	---	---	ENSMUST00000102029	ENSEMBL	ncrna:snRNA chromosome:NCBIM37:5:87357928:87358033:-1 gene:ENSMUSG00000075983	FALSE	---	---	---	---	---	---	---	---	---	Cluster004
---:10538871	57	No Class	10538871	---	---	ENSMUST00000103303	ENSEMBL	cdna:known chromosome:NCBIM37:6:67559739:67560502:1 gene:ENSMUSG00000076502	FALSE	---	---	---	---	---	---	---	---	---	Cluster004
---:10538880	38	No Class	10538880	---	---	U65535	GenBank	Mus musculus immunoglobulin kappa chain mRNA, complete cds.	FALSE	---	---	---	---	---	---	---	---	---	Cluster004
---:10538921	59	No Class	10538921	---	---	BC019760	GenBank	Mus musculus Ig kappa chain, mRNA (cDNA clone MGC:30228 IMAGE:4206515), complete cds.	FALSE	---	---	---	---	---	---	---	---	---	Cluster004
---:10571599	28	No Class	10571599	---	---	---	---	---	---	---	---	---	---	---	---	---	---	---	Cluster004
---:10571772	48	No Class	10571772	---	---	---	---	---	---	---	---	---	---	---	---	---	---	---	Cluster004
---:10594798	29	No Class	10594798	---	---	ENSMUST00000083236	ENSEMBL	ncrna:snRNA chromosome:NCBIM37:9:70369405:70369511:-1 gene:ENSMUSG00000065170	FALSE	---	---	---	---	---	---	---	---	---	Cluster004
---:10598062	25	No Class	10598062	---	---	NC_005089	GenBank	gi|34538597|ref|NC_005089.1|:11546-11612, tRNA-His	FALSE	---	---	---	---	---	---	---	---	---	Cluster004
---:10603623	32	No Class	10603623	---	---	ENSMUST00000122269	ENSEMBL	cdna:pseudogene chromosome:NCBIM37:X:10442203:10442759:-1 gene:ENSMUSG00000081680	FALSE	---	---	---	---	---	---	---	---	---	Cluster004
---:10608678	26	No Class	10608678	---	---	NM_009268.1	---	Mus musculus salivary protein 2 (Spt2), mRNA	---	---	---	---	---	---	---	---	---	---	Cluster004
2010106E10Rik :10601484	80	No Class	10601484	2010106E10Rik	RIKEN cDNA 2010106E10 gene	BC139480	GenBank	Mus musculus RIKEN cDNA 2010106E10 gene, mRNA (cDNA clone MGC:171107 IMAGE:8862502), complete cds.	FALSE	Mm.45323	---	---	---	---	---	---	---	---	Cluster004
2010204N08Rik :10498659	84	No Class	10498659	2010204N08Rik	RIKEN cDNA 2010204N08 gene	NM_001081137	RefSeq	Mus musculus RIKEN cDNA 2010204N08 gene (2010204N08Rik), mRNA.	FALSE	Mm.261054	GO:0008152	metabolic process	GO:0005903 // GO:0016020	brush border // membrane	GO:0004574 // GO:0016787 // GO:0016798	oligo-1,6-glucosidase activity // hydrolase activity // hydrolase activity, acting on glycosyl bonds	---	---	Cluster004
2210406O10Rik :10529544	32	No Class	10529544	2210406O10Rik	RIKEN cDNA 2210406O10 gene	ENSMUST00000044964	ENSEMBL	Putative uncharacterized protein (Fragment) gene:ENSMUSG00000039563	FALSE	---	---	---	---	---	---	---	---	---	Cluster004
544988:10417258	67	No Class	10417258	544988	predicted gene, 544988	NM_001024712	RefSeq	Mus musculus predicted gene, 544988 (544988), mRNA.	FALSE	Mm.396155	---	---	---	---	---	---	---	---	Cluster004
9130404H23Rik :10452566	40	No Class	10452566	9130404H23Rik	RIKEN cDNA 9130404H23 gene	ENSMUST00000024914	ENSEMBL	MCG9060 gene:ENSMUSG00000024105	FALSE	Mm.218634	---	---	---	---	---	---	---	---	Cluster004
A1cf :10462484	85	No Class	10462484	A1cf	APOBEC1 complementation factor	NM_001081074	RefSeq	Mus musculus APOBEC1 complementation factor (A1cf), mRNA.	FALSE	Mm.87538	GO:0006397 // GO:0008150 // GO:0016554	mRNA processing // biological_process // cytidine to uridine editing	GO:0005575 // GO:0005634 // GO:0005737 // GO:0005783	cellular_component // nucleus // cytoplasm // endoplasmic reticulum	GO:0000166 // GO:0003674 // GO:0003676 // GO:0003723	nucleotide binding // molecular_function // nucleic acid binding // RNA binding	---	---	Cluster004
Abcb1a :10519527	30	No Class	10519527	Abcb1a	ATP-binding cassette, sub-family B (MDR/TAP), member 1A	NM_011076	RefSeq	Mus musculus ATP-binding cassette, sub-family B (MDR/TAP), member 1A (Abcb1a), mRNA.	FALSE	Mm.207354	GO:0006810 // GO:0015893	transport // drug transport	GO:0005886 // GO:0016020 // GO:0016021 // GO:0046581	plasma membrane // membrane // integral to membrane // intercellular canaliculus	GO:0000166 // GO:0005524 // GO:0008559 // GO:0016787 // GO:0016887 // GO:0017111 // GO:0042623 // GO:0042626	nucleotide binding // ATP binding // xenobiotic-transporting ATPase activity // hydrolase activity // ATPase activity // nucleoside-triphosphatase activity // ATPase activity, coupled // ATPase activity, coupled to transmembrane movement of substances	---	---	Cluster004
Abcg2 :10538640	59	No Class	10538640	Abcg2	ATP-binding cassette, sub-family G (WHITE), member 2	NM_011920	RefSeq	Mus musculus ATP-binding cassette, sub-family G (WHITE), member 2 (Abcg2), mRNA.	FALSE	Mm.333096	GO:0006810	transport	GO:0005886 // GO:0016020 // GO:0016021	plasma membrane // membrane // integral to membrane	GO:0000166 // GO:0005524 // GO:0016887 // GO:0017111	nucleotide binding // ATP binding // ATPase activity // nucleoside-triphosphatase activity	---	---	Cluster004
Abcg5 :10453318	70	No Class	10453318	Abcg5	ATP-binding cassette, sub-family G (WHITE), member 5	NM_031884	RefSeq	Mus musculus ATP-binding cassette, sub-family G (WHITE), member 5 (Abcg5), mRNA.	FALSE	Mm.289590	GO:0006810 // GO:0007588 // GO:0030299 // GO:0033344	transport // excretion // intestinal cholesterol absorption // cholesterol efflux	GO:0005624 // GO:0016020 // GO:0016021 // GO:0016324 // GO:0045177	membrane fraction // membrane // integral to membrane // apical plasma membrane // apical part of cell	GO:0000166 // GO:0005524 // GO:0016887 // GO:0017111 // GO:0017127	nucleotide binding // ATP binding // ATPase activity // nucleoside-triphosphatase activity // cholesterol transporter activity	---	---	Cluster004
Abp1 :10538163	83	No Class	10538163	Abp1	amiloride binding protein 1 (amine oxidase, copper-containing)	NM_029638	RefSeq	Mus musculus amiloride binding protein 1 (amine oxidase, copper-containing) (Abp1), transcript variant 3, mRNA.	FALSE	Mm.213898	GO:0009308 // GO:0015898 // GO:0055114	amine metabolic process // amiloride transport // oxidation reduction	GO:0005576	extracellular region	GO:0005507 // GO:0005509 // GO:0008131 // GO:0008201 // GO:0016491 // GO:0046872 // GO:0048038	copper ion binding // calcium ion binding // amine oxidase activity // heparin binding // oxidoreductase activity // metal ion binding // quinone binding	---	---	Cluster004
Ace2 :10603066	95	No Class	10603066	Ace2	angiotensin I converting enzyme (peptidyl-dipeptidase A) 2	NM_027286	RefSeq	Mus musculus angiotensin I converting enzyme (peptidyl-dipeptidase A) 2 (Ace2), transcript variant 2, mRNA.	FALSE	Mm.13451	GO:0006508	proteolysis	GO:0005576 // GO:0005886 // GO:0016020 // GO:0016021	extracellular region // plasma membrane // membrane // integral to membrane	GO:0004180 // GO:0008233 // GO:0008237 // GO:0008241 // GO:0008270 // GO:0016787 // GO:0031404 // GO:0046872	carboxypeptidase activity // peptidase activity // metallopeptidase activity // peptidyl-dipeptidase activity // zinc ion binding // hydrolase activity // chloride ion binding // metal ion binding	---	---	Cluster004
Adh4 :10496466	28	No Class	10496466	Adh4	alcohol dehydrogenase 4 (class II), pi polypeptide	NM_011996	RefSeq	Mus musculus alcohol dehydrogenase 4 (class II), pi polypeptide (Adh4), mRNA.	FALSE	Mm.158750	GO:0006067 // GO:0006081 // GO:0042375 // GO:0046164 // GO:0055114	ethanol metabolic process // cellular aldehyde metabolic process // quinone cofactor metabolic process // alcohol catabolic process // oxidation reduction	GO:0005737	cytoplasm	GO:0003960 // GO:0004022 // GO:0004024 // GO:0004032 // GO:0008270 // GO:0016491 // GO:0046872	NADPH:quinone reductase activity // alcohol dehydrogenase (NAD) activity // alcohol dehydrogenase activity, zinc-dependent // aldehyde reductase activity // zinc ion binding // oxidoreductase activity // metal ion binding	---	---	Cluster004
Adh6a :10496447	59	No Class	10496447	Adh6a	alcohol dehydrogenase 6A (class V)	NM_026945	RefSeq	Mus musculus alcohol dehydrogenase 6A (class V) (Adh6a), mRNA.	FALSE	Mm.46265	GO:0055114	oxidation reduction	---	---	GO:0008270 // GO:0016491 // GO:0046872	zinc ion binding // oxidoreductase activity // metal ion binding	---	---	Cluster004
Afp :10523078	71	No Class	10523078	Afp	alpha fetoprotein	NM_007423	RefSeq	Mus musculus alpha fetoprotein (Afp), mRNA.	FALSE	Mm.358570	GO:0001542 // GO:0006810 // GO:0019953 // GO:0042448	ovulation from ovarian follicle // transport // sexual reproduction // progesterone metabolic process	GO:0005576 // GO:0005615 // GO:0005737	extracellular region // extracellular space // cytoplasm	GO:0004566 // GO:0005507 // GO:0016151 // GO:0046872	beta-glucuronidase activity // copper ion binding // nickel ion binding // metal ion binding	---	---	Cluster004
AI747448 :10502613	96	No Class	10502613	AI747448	expressed sequence AI747448	NM_001033199	RefSeq	Mus musculus expressed sequence AI747448 (AI747448), mRNA.	FALSE	Mm.440040	---	---	---	---	---	---	---	---	Cluster004
Akp3 :10348131	71	No Class	10348131	Akp3	alkaline phosphatase 3, intestine, not Mn requiring	NM_007432	RefSeq	Mus musculus alkaline phosphatase 3, intestine, not Mn requiring (Akp3), mRNA.	FALSE	Mm.377076	GO:0008152 // GO:0021915 // GO:0022008 // GO:0035121 // GO:0035264	metabolic process // neural tube development // neurogenesis // tail morphogenesis // multicellular organism growth	GO:0005886 // GO:0016020 // GO:0031225	plasma membrane // membrane // anchored to membrane	GO:0000287 // GO:0003824 // GO:0004035 // GO:0008270 // GO:0016787 // GO:0016791 // GO:0046872	magnesium ion binding // catalytic activity // alkaline phosphatase activity // zinc ion binding // hydrolase activity // phosphatase activity // metal ion binding	---	---	Cluster004
Aldh1b1 :10504606	51	No Class	10504606	Aldh1b1	aldehyde dehydrogenase 1 family, member B1	NM_028270	RefSeq	Mus musculus aldehyde dehydrogenase 1 family, member B1 (Aldh1b1), nuclear gene encoding mitochondrial protein, mRNA.	FALSE	Mm.331583	GO:0008150 // GO:0008152 // GO:0055114	biological_process // metabolic process // oxidation reduction	GO:0005575 // GO:0005739	cellular_component // mitochondrion	GO:0003674 // GO:0004029 // GO:0016491	molecular_function // aldehyde dehydrogenase (NAD) activity // oxidoreductase activity	---	---	Cluster004
Aldob :10512904	94	No Class	10512904	Aldob	aldolase B, fructose-bisphosphate	NM_144903	RefSeq	Mus musculus aldolase B, fructose-bisphosphate (Aldob), mRNA.	FALSE	Mm.218862	GO:0006096 // GO:0008152	glycolysis // metabolic process	---	---	GO:0003824 // GO:0004332 // GO:0016829	catalytic activity // fructose-bisphosphate aldolase activity // lyase activity	---	---	Cluster004
Alpi :10356367	83	No Class	10356367	Alpi	alkaline phosphatase, intestinal	NM_001081082	RefSeq	Mus musculus alkaline phosphatase, intestinal (Alpi), mRNA.	FALSE	Mm.58068	---	---	---	---	GO:0000287 // GO:0004035 // GO:0008270 // GO:0016787	magnesium ion binding // alkaline phosphatase activity // zinc ion binding // hydrolase activity	---	---	Cluster004
Anxa13 :10428814	39	No Class	10428814	Anxa13	annexin A13	NM_027211	RefSeq	Mus musculus annexin A13 (Anxa13), mRNA.	FALSE	Mm.237985	---	---	GO:0005886 // GO:0016020	plasma membrane // membrane	GO:0005509 // GO:0005544	calcium ion binding // calcium-dependent phospholipid binding	---	---	Cluster004
Apob :10394394	82	No Class	10394394	Apob	apolipoprotein B	NM_009693	RefSeq	Mus musculus apolipoprotein B (Apob), mRNA.	FALSE	Mm.221239	GO:0001701 // GO:0006629 // GO:0006629 // GO:0006629 // GO:0006642 // GO:0007283 // GO:0007399 // GO:0009566 // GO:0009791 // GO:0016042 // GO:0019433 // GO:0030301 // GO:0030317 // GO:0042157 // GO:0042157 // GO:0042158 // GO:0042159 // GO:0042632 // GO:0042632 // GO:0042953 // GO:0042953 // GO:0045540 // GO:0048844	in utero embryonic development // lipid metabolic process // lipid metabolic process // lipid metabolic process // triglyceride mobilization // spermatogenesis // nervous system development // fertilization // post-embryonic development // lipid catabolic process // triglyceride catabolic process // cholesterol transport // sperm motility // lipoprotein metabolic process // lipoprotein metabolic …	GO:0005783 // GO:0005792	endoplasmic reticulum // microsome	---	---	---	---	Cluster004
Apoc2 :10560608	64	No Class	10560608	Apoc2	apolipoprotein C-II	NM_009695	RefSeq	Mus musculus apolipoprotein C-II (Apoc2), mRNA.	FALSE	Mm.28394 // Mm.477720	GO:0006629 // GO:0006810 // GO:0006869 // GO:0008150 // GO:0016042	lipid metabolic process // transport // lipid transport // biological_process // lipid catabolic process	GO:0005575 // GO:0005576 // GO:0034361 // GO:0042627	cellular_component // extracellular region // very-low-density lipoprotein particle // chylomicron	GO:0003674 // GO:0008047	molecular_function // enzyme activator activity	---	---	Cluster004
Apoc3 :10593169	84	No Class	10593169	Apoc3	apolipoprotein C-III	NM_023114	RefSeq	Mus musculus apolipoprotein C-III (Apoc3), mRNA.	FALSE	Mm.390161	GO:0006641 // GO:0006642 // GO:0006810 // GO:0006869 // GO:0008203 // GO:0016042 // GO:0019433 // GO:0042157	triglyceride metabolic process // triglyceride mobilization // transport // lipid transport // cholesterol metabolic process // lipid catabolic process // triglyceride catabolic process // lipoprotein metabolic process	GO:0005576 // GO:0034361 // GO:0042627	extracellular region // very-low-density lipoprotein particle // chylomicron	GO:0008289	lipid binding	GenMAPP	Statin_Pathway_PharmGKB	Cluster004
Arg2 :10396831	93	No Class	10396831	Arg2	arginase type II	NM_009705	RefSeq	Mus musculus arginase type II (Arg2), mRNA.	FALSE	Mm.3506	GO:0000050 // GO:0006525 // GO:0006941	urea cycle // arginine metabolic process // striated muscle contraction	GO:0005739 // GO:0005739	mitochondrion // mitochondrion	GO:0004053 // GO:0005515 // GO:0016787 // GO:0016813 // GO:0030145 // GO:0046872	arginase activity // protein binding // hydrolase activity // hydrolase activity, acting on carbon-nitrogen (but not peptide) bonds, in linear amidines // manganese ion binding // metal ion binding	---	---	Cluster004
Bche :10498710	26	No Class	10498710	Bche	butyrylcholinesterase	NM_009738	RefSeq	Mus musculus butyrylcholinesterase (Bche), mRNA.	FALSE	Mm.250719	GO:0008150	biological_process	GO:0005641 // GO:0005783 // GO:0016020	nuclear envelope lumen // endoplasmic reticulum // membrane	GO:0004091 // GO:0004104 // GO:0016787	carboxylesterase activity // cholinesterase activity // hydrolase activity	---	---	Cluster004
Btnl1 :10444320	67	No Class	10444320	Btnl1	butyrophilin-like 1	NM_001111094	RefSeq	Mus musculus butyrophilin-like 1 (Btnl1), mRNA.	FALSE	Mm.440426	GO:0008150	biological_process	GO:0005575 // GO:0016020 // GO:0016021	cellular_component // membrane // integral to membrane	GO:0003674	molecular_function	---	---	Cluster004
Calml4 :10586118	16	No Class	10586118	Calml4	calmodulin-like 4	NM_138304	RefSeq	Mus musculus calmodulin-like 4 (Calml4), transcript variant 1, mRNA.	FALSE	Mm.440576	---	---	---	---	GO:0005509	calcium ion binding	---	---	Cluster004
Casp1 :10582985	35	No Class	10582985	Casp1	caspase 1	NM_009807	RefSeq	Mus musculus caspase 1 (Casp1), mRNA.	FALSE	Mm.1051	GO:0001666 // GO:0006508 // GO:0006915 // GO:0006917 // GO:0006917 // GO:0008219 // GO:0016485 // GO:0016485 // GO:0033198 // GO:0042221 // GO:0042981 // GO:0050715 // GO:0050717 // GO:0050718	response to hypoxia // proteolysis // apoptosis // induction of apoptosis // induction of apoptosis // cell death // protein processing // protein processing // response to ATP // response to chemical stimulus // regulation of apoptosis // positive regulation of cytokine secretion // positive regulation of interleukin-1 alpha secretion // positive regulation of interleukin-1 beta secretion	GO:0005576 // GO:0005622 // GO:0005737	extracellular region // intracellular // cytoplasm	GO:0004197 // GO:0005515 // GO:0008233 // GO:0008234 // GO:0016787	cysteine-type endopeptidase activity // protein binding // peptidase activity // cysteine-type peptidase activity // hydrolase activity	---	---	Cluster004
Ccl25 :10569962	89	No Class	10569962	Ccl25	chemokine (C-C motif) ligand 25	NM_009138	RefSeq	Mus musculus chemokine (C-C motif) ligand 25 (Ccl25), mRNA.	FALSE	Mm.7275	GO:0006935 // GO:0006954 // GO:0006955 // GO:0050900	chemotaxis // inflammatory response // immune response // leukocyte migration	GO:0005576 // GO:0005615	extracellular region // extracellular space	GO:0005125 // GO:0005515 // GO:0008009	cytokine activity // protein binding // chemokine activity	---	---	Cluster004
Cd38 :10521678	68	No Class	10521678	Cd38	CD38 antigen	NM_007646	RefSeq	Mus musculus CD38 antigen (Cd38), mRNA.	FALSE	Mm.249873	GO:0008152 // GO:0030890	metabolic process // positive regulation of B cell proliferation	GO:0005624 // GO:0009986 // GO:0016020 // GO:0016021	membrane fraction // cell surface // membrane // integral to membrane	GO:0003824 // GO:0003953 // GO:0005488 // GO:0016787 // GO:0016798 // GO:0016849	catalytic activity // NAD+ nucleosidase activity // binding // hydrolase activity // hydrolase activity, acting on glycosyl bonds // phosphorus-oxygen lyase activity	---	---	Cluster004
Cdh17 :10503341	96	No Class	10503341	Cdh17	cadherin 17	NM_019753	RefSeq	Mus musculus cadherin 17 (Cdh17), mRNA.	FALSE	Mm.33402	GO:0006810 // GO:0006857 // GO:0007155 // GO:0007156 // GO:0016339	transport // oligopeptide transport // cell adhesion // homophilic cell adhesion // calcium-dependent cell-cell adhesion	GO:0005886 // GO:0005887 // GO:0016020 // GO:0016021	plasma membrane // integral to plasma membrane // membrane // integral to membrane	GO:0005427 // GO:0005509 // GO:0005515	proton-dependent oligopeptide secondary active transmembrane transporter activity // calcium ion binding // protein binding	---	---	Cluster004
Ceacam1 :10561008	52	No Class	10561008	Ceacam1	carcinoembryonic antigen-related cell adhesion molecule 1	NM_001039185	RefSeq	Mus musculus carcinoembryonic antigen-related cell adhesion molecule 1 (Ceacam1), transcript variant 1, mRNA.	FALSE	Mm.322502	GO:0043406 // GO:0044419	positive regulation of MAP kinase activity // interspecies interaction between organisms	GO:0005886 // GO:0016020 // GO:0016021	plasma membrane // membrane // integral to membrane	GO:0004872	receptor activity	---	---	Cluster004
Ceacam18 :10552451	85	No Class	10552451	Ceacam18	carcinoembryonic antigen-related cell adhesion molecule 18	NM_028236	RefSeq	Mus musculus carcinoembryonic antigen-related cell adhesion molecule 18 (Ceacam18), mRNA.	FALSE	Mm.158821	---	---	GO:0016020 // GO:0016021	membrane // integral to membrane	---	---	---	---	Cluster004
Ces1 :10580678	37	No Class	10580678	Ces1	carboxylesterase 1	NM_021456	RefSeq	Mus musculus carboxylesterase 1 (Ces1), mRNA.	FALSE	Mm.22720	---	---	GO:0005783	endoplasmic reticulum	GO:0004091 // GO:0016787	carboxylesterase activity // hydrolase activity	GenMAPP	Irinotecan_pathway_PharmGKB	Cluster004
Ces5 :10574545	89	No Class	10574545	Ces5	carboxylesterase 5	NM_172759	RefSeq	Mus musculus carboxylesterase 5 (Ces5), mRNA.	FALSE	Mm.441134	GO:0008150	biological_process	GO:0005575	cellular_component	GO:0004091 // GO:0016787	carboxylesterase activity // hydrolase activity	---	---	Cluster004
Clca4 :10502575	65	No Class	10502575	Clca4	chloride channel calcium activated 4	NM_139148	RefSeq	Mus musculus chloride channel calcium activated 4 (Clca4), mRNA.	FALSE	Mm.290600	---	---	---	---	---	---	---	---	Cluster004
Cldn15 :10526514	30	No Class	10526514	Cldn15	claudin 15	NM_021719	RefSeq	Mus musculus claudin 15 (Cldn15), mRNA.	FALSE	Mm.87202	---	---	GO:0005886 // GO:0005923 // GO:0016020 // GO:0016021 // GO:0030054	plasma membrane // tight junction // membrane // integral to membrane // cell junction	GO:0005198	structural molecule activity	---	---	Cluster004
Cldn7 :10377673	43	No Class	10377673	Cldn7	claudin 7	NM_016887	RefSeq	Mus musculus claudin 7 (Cldn7), mRNA.	FALSE	Mm.281896	---	---	GO:0005886 // GO:0005923 // GO:0016020 // GO:0016021 // GO:0030054	plasma membrane // tight junction // membrane // integral to membrane // cell junction	GO:0005198	structural molecule activity	---	---	Cluster004
Clec2h :10542112	86	No Class	10542112	Clec2h	C-type lectin domain family 2, member h	NM_053165	RefSeq	Mus musculus C-type lectin domain family 2, member h (Clec2h), mRNA.	FALSE	Mm.197689	GO:0006968	cellular defense response	GO:0005886 // GO:0005887 // GO:0016020 // GO:0016021	plasma membrane // integral to plasma membrane // membrane // integral to membrane	GO:0004872 // GO:0004888 // GO:0005488 // GO:0005529	receptor activity // transmembrane receptor activity // binding // sugar binding	---	---	Cluster004
Clrn3 :10568709	53	No Class	10568709	Clrn3	clarin 3	NM_178669	RefSeq	Mus musculus clarin 3 (Clrn3), mRNA.	FALSE	Mm.39721	---	---	GO:0016020 // GO:0016021	membrane // integral to membrane	---	---	---	---	Cluster004
Cml5 :10545874	24	No Class	10545874	Cml5	camello-like 5	NM_023493	RefSeq	Mus musculus camello-like 5 (Cml5), mRNA.	FALSE	Mm.441449	GO:0001702 // GO:0007162 // GO:0007275 // GO:0007369 // GO:0008152	gastrulation with mouth forming second // negative regulation of cell adhesion // multicellular organismal development // gastrulation // metabolic process	GO:0005615 // GO:0005783 // GO:0005794 // GO:0016020 // GO:0016021	extracellular space // endoplasmic reticulum // Golgi apparatus // membrane // integral to membrane	GO:0008080 // GO:0008415 // GO:0016740	N-acetyltransferase activity // acyltransferase activity // transferase activity	---	---	Cluster004
Cps1 :10347117	67	No Class	10347117	Cps1	carbamoyl-phosphate synthetase 1	NM_001080809	RefSeq	Mus musculus carbamoyl-phosphate synthetase 1 (Cps1), nuclear gene encoding mitochondrial protein, mRNA.	FALSE	Mm.343942	GO:0000050 // GO:0006541 // GO:0006807 // GO:0008152	urea cycle // glutamine metabolic process // nitrogen compound metabolic process // metabolic process	GO:0005739	mitochondrion	GO:0000166 // GO:0003824 // GO:0004086 // GO:0004087 // GO:0005524 // GO:0016874	nucleotide binding // catalytic activity // carbamoyl-phosphate synthase activity // carbamoyl-phosphate synthase (ammonia) activity // ATP binding // ligase activity	---	---	Cluster004
Cyp2b10 :10551197	72	No Class	10551197	Cyp2b10	cytochrome P450, family 2, subfamily b, polypeptide 10	NM_009999	RefSeq	Mus musculus cytochrome P450, family 2, subfamily b, polypeptide 10 (Cyp2b10), transcript variant 2, mRNA.	FALSE	Mm.218749	GO:0055114	oxidation reduction	GO:0005783 // GO:0005792 // GO:0016020	endoplasmic reticulum // microsome // membrane	GO:0004497 // GO:0005506 // GO:0009055 // GO:0016491 // GO:0016712 // GO:0020037 // GO:0046872 // GO:0070330	monooxygenase activity // iron ion binding // electron carrier activity // oxidoreductase activity // oxidoreductase activity, acting on paired donors, with incorporation or reduction of molecular oxygen, reduced flavin or flavoprotein as one donor, and incorporation of one atom of oxygen // heme binding // metal ion binding // aromatase activity	---	---	Cluster004
Cyp2c68 :10467385	87	No Class	10467385	Cyp2c68	cytochrome P450, family 2, subfamily c, polypeptide 68	NM_001039555	RefSeq	Mus musculus cytochrome P450, family 2, subfamily c, polypeptide 68 (Cyp2c68), mRNA.	FALSE	Mm.335660	GO:0055114	oxidation reduction	---	---	GO:0004497 // GO:0005506 // GO:0016491 // GO:0046872	monooxygenase activity // iron ion binding // oxidoreductase activity // metal ion binding	---	---	Cluster004
Cyp2d26 :10430909	75	No Class	10430909	Cyp2d26	cytochrome P450, family 2, subfamily d, polypeptide 26	NM_029562	RefSeq	Mus musculus cytochrome P450, family 2, subfamily d, polypeptide 26 (Cyp2d26), mRNA.	FALSE	Mm.439931	GO:0055114	oxidation reduction	GO:0005783 // GO:0005792 // GO:0016020	endoplasmic reticulum // microsome // membrane	GO:0004497 // GO:0005506 // GO:0009055 // GO:0016491 // GO:0016712 // GO:0020037 // GO:0046872 // GO:0070330	monooxygenase activity // iron ion binding // electron carrier activity // oxidoreductase activity // oxidoreductase activity, acting on paired donors, with incorporation or reduction of molecular oxygen, reduced flavin or flavoprotein as one donor, and incorporation of one atom of oxygen // heme binding // metal ion binding // aromatase activity	---	---	Cluster004
Cyp3a11 :10535704	53	No Class	10535704	Cyp3a11	cytochrome P450, family 3, subfamily a, polypeptide 11	NM_007818	RefSeq	Mus musculus cytochrome P450, family 3, subfamily a, polypeptide 11 (Cyp3a11), mRNA.	FALSE	Mm.332844	GO:0055114	oxidation reduction	GO:0005783 // GO:0005792 // GO:0016020	endoplasmic reticulum // microsome // membrane	GO:0004497 // GO:0005506 // GO:0009055 // GO:0016491 // GO:0016712 // GO:0020037 // GO:0046872 // GO:0070330	monooxygenase activity // iron ion binding // electron carrier activity // oxidoreductase activity // oxidoreductase activity, acting on paired donors, with incorporation or reduction of molecular oxygen, reduced flavin or flavoprotein as one donor, and incorporation of one atom of oxygen // heme binding // metal ion binding // aromatase activity	---	---	Cluster004
Cyp3a25 :10527494	43	No Class	10527494	Cyp3a25	cytochrome P450, family 3, subfamily a, polypeptide 25	NM_019792	RefSeq	Mus musculus cytochrome P450, family 3, subfamily a, polypeptide 25 (Cyp3a25), mRNA.	FALSE	Mm.384461	GO:0055114	oxidation reduction	GO:0005783 // GO:0005792 // GO:0016020	endoplasmic reticulum // microsome // membrane	GO:0004497 // GO:0005506 // GO:0009055 // GO:0016491 // GO:0016712 // GO:0020037 // GO:0046872 // GO:0070330	monooxygenase activity // iron ion binding // electron carrier activity // oxidoreductase activity // oxidoreductase activity, acting on paired donors, with incorporation or reduction of molecular oxygen, reduced flavin or flavoprotein as one donor, and incorporation of one atom of oxygen // heme binding // metal ion binding // aromatase activity	---	---	Cluster004
Cyp3a25 :10535714	58	No Class	10535714	Cyp3a25	cytochrome P450, family 3, subfamily a, polypeptide 25	NM_019792	RefSeq	Mus musculus cytochrome P450, family 3, subfamily a, polypeptide 25 (Cyp3a25), mRNA.	FALSE	Mm.384461	GO:0055114	oxidation reduction	GO:0005783 // GO:0005792 // GO:0016020	endoplasmic reticulum // microsome // membrane	GO:0004497 // GO:0005506 // GO:0009055 // GO:0016491 // GO:0016712 // GO:0020037 // GO:0046872 // GO:0070330	monooxygenase activity // iron ion binding // electron carrier activity // oxidoreductase activity // oxidoreductase activity, acting on paired donors, with incorporation or reduction of molecular oxygen, reduced flavin or flavoprotein as one donor, and incorporation of one atom of oxygen // heme binding // metal ion binding // aromatase activity	---	---	Cluster004
Cyp3a41a :10535669	96	No Class	10535669	Cyp3a41a	cytochrome P450, family 3, subfamily a, polypeptide 41A	NM_017396	RefSeq	Mus musculus cytochrome P450, family 3, subfamily a, polypeptide 41A (Cyp3a41a), mRNA.	FALSE	Mm.379071	GO:0055114	oxidation reduction	GO:0005783 // GO:0005792 // GO:0016020	endoplasmic reticulum // microsome // membrane	GO:0004497 // GO:0005506 // GO:0009055 // GO:0016491 // GO:0016712 // GO:0020037 // GO:0046872 // GO:0070330	monooxygenase activity // iron ion binding // electron carrier activity // oxidoreductase activity // oxidoreductase activity, acting on paired donors, with incorporation or reduction of molecular oxygen, reduced flavin or flavoprotein as one donor, and incorporation of one atom of oxygen // heme binding // metal ion binding // aromatase activity	---	---	Cluster004
Cyp3a41a :10535683	94	No Class	10535683	Cyp3a41a	cytochrome P450, family 3, subfamily a, polypeptide 41A	NM_017396	RefSeq	Mus musculus cytochrome P450, family 3, subfamily a, polypeptide 41A (Cyp3a41a), mRNA.	FALSE	Mm.379071	GO:0055114	oxidation reduction	GO:0005783 // GO:0005792 // GO:0016020	endoplasmic reticulum // microsome // membrane	GO:0004497 // GO:0005506 // GO:0009055 // GO:0016491 // GO:0016712 // GO:0020037 // GO:0046872 // GO:0070330	monooxygenase activity // iron ion binding // electron carrier activity // oxidoreductase activity // oxidoreductase activity, acting on paired donors, with incorporation or reduction of molecular oxygen, reduced flavin or flavoprotein as one donor, and incorporation of one atom of oxygen // heme binding // metal ion binding // aromatase activity	---	---	Cluster004
Cyp4f14 :10449940	90	No Class	10449940	Cyp4f14	cytochrome P450, family 4, subfamily f, polypeptide 14	NM_022434	RefSeq	Mus musculus cytochrome P450, family 4, subfamily f, polypeptide 14 (Cyp4f14), mRNA.	FALSE	Mm.426027	GO:0055114	oxidation reduction	GO:0005783 // GO:0005792 // GO:0016020	endoplasmic reticulum // microsome // membrane	GO:0004497 // GO:0005506 // GO:0009055 // GO:0016491 // GO:0020037 // GO:0046872 // GO:0050051	monooxygenase activity // iron ion binding // electron carrier activity // oxidoreductase activity // heme binding // metal ion binding // leukotriene-B4 20-monooxygenase activity	---	---	Cluster004
Dab1 :10506433	38	No Class	10506433	Dab1	disabled homolog 1 (Drosophila)	NM_177259	RefSeq	Mus musculus disabled homolog 1 (Drosophila) (Dab1), transcript variant 2, mRNA.	FALSE	Mm.289682	GO:0001764 // GO:0007162 // GO:0007243 // GO:0007264 // GO:0007275 // GO:0007399 // GO:0007417 // GO:0021589 // GO:0021795 // GO:0021799 // GO:0021813 // GO:0021942 // GO:0030154 // GO:0045860	neuron migration // negative regulation of cell adhesion // protein kinase cascade // small GTPase mediated signal transduction // multicellular organismal development // nervous system development // central nervous system development // cerebellum structural organization // cerebral cortex cell migration // cerebral cortex radially oriented cell migration // cell-cell adhesion involved in neuro…	GO:0005622 // GO:0048471	intracellular // perinuclear region of cytoplasm	GO:0005515 // GO:0005543 // GO:0042169	protein binding // phospholipid binding // SH2 domain binding	---	---	Cluster004
Dak :10466008	50	No Class	10466008	Dak	dihydroxyacetone kinase 2 homolog (yeast)	NM_145496	RefSeq	Mus musculus dihydroxyacetone kinase 2 homolog (yeast) (Dak), mRNA.	FALSE	Mm.374868	GO:0006071	glycerol metabolic process	---	---	GO:0000166 // GO:0000287 // GO:0003824 // GO:0004371 // GO:0005524 // GO:0016301 // GO:0016740 // GO:0016829 // GO:0030145 // GO:0034012 // GO:0046872 // GO:0050897	nucleotide binding // magnesium ion binding // catalytic activity // glycerone kinase activity // ATP binding // kinase activity // transferase activity // lyase activity // manganese ion binding // FAD-AMP lyase (cyclizing) activity // metal ion binding // cobalt ion binding	---	---	Cluster004
Ddc :10384378	30	No Class	10384378	Ddc	dopa decarboxylase	NM_016672	RefSeq	Mus musculus dopa decarboxylase (Ddc), mRNA.	FALSE	Mm.12906	GO:0006519 // GO:0009636 // GO:0019752 // GO:0042423	cellular amino acid and derivative metabolic process // response to toxin // carboxylic acid metabolic process // catecholamine biosynthetic process	---	---	GO:0003824 // GO:0004058 // GO:0016829 // GO:0016831 // GO:0030170	catalytic activity // aromatic-L-amino-acid decarboxylase activity // lyase activity // carboxy-lyase activity // pyridoxal phosphate binding	---	---	Cluster004
Dennd4a :10586244	39	No Class	10586244	Dennd4a	DENN/MADD domain containing 4A	NM_001162917	RefSeq	Mus musculus DENN/MADD domain containing 4A (Dennd4a), mRNA.	FALSE	Mm.222473	---	---	---	---	---	---	---	---	Cluster004
Dpyd :10495625	63	No Class	10495625	Dpyd	dihydropyrimidine dehydrogenase	NM_170778	RefSeq	Mus musculus dihydropyrimidine dehydrogenase (Dpyd), mRNA.	FALSE	Mm.27907	GO:0006207 // GO:0006208 // GO:0006222 // GO:0008152 // GO:0055114	de novo pyrimidine base biosynthetic process // pyrimidine base catabolic process // UMP biosynthetic process // metabolic process // oxidation reduction	GO:0005737 // GO:0005829	cytoplasm // cytosol	GO:0003824 // GO:0004152 // GO:0004158 // GO:0005488 // GO:0005506 // GO:0009055 // GO:0016491 // GO:0017113 // GO:0046872 // GO:0051536 // GO:0051539	catalytic activity // dihydroorotate dehydrogenase activity // dihydroorotate oxidase activity // binding // iron ion binding // electron carrier activity // oxidoreductase activity // dihydropyrimidine dehydrogenase (NADP+) activity // metal ion binding // iron-sulfur cluster binding // 4 iron, 4 sulfur cluster binding	---	---	Cluster004
Enpep :10502081	49	No Class	10502081	Enpep	glutamyl aminopeptidase	NM_007934	RefSeq	Mus musculus glutamyl aminopeptidase (Enpep), mRNA.	FALSE	Mm.1193	GO:0001525 // GO:0006508 // GO:0008283 // GO:0016477	angiogenesis // proteolysis // cell proliferation // cell migration	GO:0005886 // GO:0005903 // GO:0009897 // GO:0016020 // GO:0016021 // GO:0016324 // GO:0031410 // GO:0045177	plasma membrane // brush border // external side of plasma membrane // membrane // integral to membrane // apical plasma membrane // cytoplasmic vesicle // apical part of cell	GO:0004177 // GO:0005509 // GO:0008233 // GO:0008237 // GO:0008270 // GO:0016787 // GO:0046872	aminopeptidase activity // calcium ion binding // peptidase activity // metallopeptidase activity // zinc ion binding // hydrolase activity // metal ion binding	---	---	Cluster004
ENSMUSG00000079376 :10417411	41	No Class	10417411	ENSMUSG00000079376	predicted gene, ENSMUSG00000079376	EF651836	GenBank	Mus musculus alpha39-takusan mRNA, complete cds.	FALSE	---	---	---	---	---	---	---	---	---	Cluster004
Es1 :10580624	28	No Class	10580624	Es1	esterase 1	NM_007954	RefSeq	Mus musculus esterase 1 (Es1), mRNA.	FALSE	Mm.88078	---	---	GO:0005615 // GO:0005783	extracellular space // endoplasmic reticulum	GO:0004091 // GO:0016787 // GO:0016788	carboxylesterase activity // hydrolase activity // hydrolase activity, acting on ester bonds	---	---	Cluster004
Fabp1 :10538965	86	No Class	10538965	Fabp1	fatty acid binding protein 1, liver	NM_017399	RefSeq	Mus musculus fatty acid binding protein 1, liver (Fabp1), mRNA.	FALSE	Mm.22126	GO:0006810	transport	GO:0005634 // GO:0005737	nucleus // cytoplasm	GO:0003682 // GO:0005215 // GO:0005488 // GO:0005504 // GO:0008289 // GO:0008430	chromatin binding // transporter activity // binding // fatty acid binding // lipid binding // selenium binding	---	---	Cluster004
Fabp2 :10495820	96	No Class	10495820	Fabp2	fatty acid binding protein 2, intestinal	NM_007980	RefSeq	Mus musculus fatty acid binding protein 2, intestinal (Fabp2), mRNA.	FALSE	Mm.28398	GO:0006810	transport	GO:0005737 // GO:0044424	cytoplasm // intracellular part	GO:0005215 // GO:0005488 // GO:0008289	transporter activity // binding // lipid binding	---	---	Cluster004
Fam23a :10469353	86	No Class	10469353	Fam23a	family with sequence similarity 23, member A	NM_001081310	RefSeq	Mus musculus RIKEN cDNA 2010003H20 gene (2010003H20Rik), mRNA.	FALSE	Mm.158781	---	---	---	---	---	---	---	---	Cluster004
Fbp1 :10410007	62	No Class	10410007	Fbp1	fructose bisphosphatase 1	NM_019395	RefSeq	Mus musculus fructose bisphosphatase 1 (Fbp1), mRNA.	FALSE	Mm.423078	GO:0005975 // GO:0006094	carbohydrate metabolic process // gluconeogenesis	---	---	GO:0000287 // GO:0003824 // GO:0016787 // GO:0042132 // GO:0042578 // GO:0046872	magnesium ion binding // catalytic activity // hydrolase activity // fructose 1,6-bisphosphate 1-phosphatase activity // phosphoric ester hydrolase activity // metal ion binding	GenMAPP	Glycolysis_and_Gluconeogenesis	Cluster004
Fmo4 :10359561	23	No Class	10359561	Fmo4	flavin containing monooxygenase 4	NM_144878	RefSeq	Mus musculus flavin containing monooxygenase 4 (Fmo4), mRNA.	FALSE	Mm.155164	GO:0055114	oxidation reduction	GO:0005783 // GO:0005792 // GO:0016020 // GO:0016021 // GO:0031227	endoplasmic reticulum // microsome // membrane // integral to membrane // intrinsic to endoplasmic reticulum membrane	GO:0004497 // GO:0004499 // GO:0016491 // GO:0050660 // GO:0050661	monooxygenase activity // flavin-containing monooxygenase activity // oxidoreductase activity // FAD binding // NADP or NADPH binding	---	---	Cluster004
Freq :10471129	11	No Class	10471129	Freq	frequenin homolog (Drosophila)	NM_019681	RefSeq	Mus musculus frequenin homolog (Drosophila) (Freq), mRNA.	FALSE	Mm.249318	GO:0050806	positive regulation of synaptic transmission	GO:0005794 // GO:0005886 // GO:0016020 // GO:0030054 // GO:0030424 // GO:0030425 // GO:0045202 // GO:0045211	Golgi apparatus // plasma membrane // membrane // cell junction // axon // dendrite // synapse // postsynaptic membrane	GO:0005509	calcium ion binding	---	---	Cluster004
Gcet2 :10436024	21	No Class	10436024	Gcet2	germinal center expressed transcript 2	NM_001159297	RefSeq	Mus musculus germinal center expressed transcript 2 (Gcet2), transcript variant 1, mRNA.	FALSE	Mm.4799	---	---	---	---	---	---	---	---	Cluster004
Ggt1 :10364056	91	No Class	10364056	Ggt1	gamma-glutamyltransferase 1	NM_008116	RefSeq	Mus musculus gamma-glutamyltransferase 1 (Ggt1), mRNA.	FALSE	Mm.4559	GO:0006749 // GO:0006750 // GO:0007283	glutathione metabolic process // glutathione biosynthetic process // spermatogenesis	GO:0005887 // GO:0016020 // GO:0016021	integral to plasma membrane // membrane // integral to membrane	GO:0003840 // GO:0008415 // GO:0016740	gamma-glutamyltransferase activity // acyltransferase activity // transferase activity	---	---	Cluster004
Gm10768 :10463343	67	No Class	10463343	Gm10768	predicted gene 10768	ENSMUST00000099413	ENSEMBL	Putative uncharacterized protein gene:ENSMUSG00000074828	FALSE	---	---	---	---	---	---	---	---	---	Cluster004
Gm1077 :10545202	72	No Class	10545202	Gm1077	predicted gene 1077	ENSMUST00000103355	ENSEMBL	Ig kappa chain V-IV region S107B gene:ENSMUSG00000076554	FALSE	---	---	---	---	---	---	---	---	---	Cluster004
Gm10877 :10538878	15	No Class	10538878	Gm10877	predicted gene 10877	ENSMUST00000103311	ENSEMBL	Ig kappa chain V-V region J606 gene:ENSMUSG00000076510	FALSE	---	---	---	---	---	---	---	---	---	Cluster004
Gm10881 :10545212	34	No Class	10545212	Gm10881	immunoglobulin kappa chain variable 12-47	ENSMUST00000103364	ENSEMBL	Ig kappa chain V-V region L7 gene:ENSMUSG00000076563	FALSE	---	---	---	---	---	---	---	---	---	Cluster004
Gm1123 :10595914	58	No Class	10595914	Gm1123	predicted gene 1123	NM_001080776	RefSeq	Mus musculus predicted gene 1123 (Gm1123), mRNA.	FALSE	Mm.293727	---	---	---	---	---	---	---	---	Cluster004
Gm3264 :10417235	47	No Class	10417235	Gm3264	predicted gene 3264	EF651820	GenBank	Mus musculus alpha23-takusan mRNA, complete cds.	FALSE	---	---	---	---	---	---	---	---	---	Cluster004
Gm5045 :10424345	57	No Class	10424345	Gm5045	predicted gene 5045	ENSMUST00000027054	ENSEMBL	similar to 60S ribosomal protein L7 isoform 2 gene:ENSMUSG00000025922	FALSE	Mm.295573	---	---	---	---	---	---	---	---	Cluster004
Gm5458 :10417458	19	No Class	10417458	Gm5458	predicted gene 5458	NM_001024706	RefSeq	Mus musculus predicted gene 5458 (Gm5458), mRNA.	FALSE	Mm.477076	---	---	---	---	---	---	---	---	Cluster004
Gm5458 :10417501	26	No Class	10417501	Gm5458	predicted gene 5458	NM_001024706	RefSeq	Mus musculus predicted gene 5458 (Gm5458), mRNA.	FALSE	Mm.477076	---	---	---	---	---	---	---	---	Cluster004
Gm5571 // Gm5571 :10538882	89	No Class	10538882	Gm5571 // Gm5571	predicted gene 5571 // predicted gene 5571	ENSMUST00000103316	ENSEMBL	Ig kappa chain V-V region MOPC 41 gene:ENSMUSG00000076515	FALSE	Mm.333115 // Mm.333115	---	---	---	---	---	---	---	---	Cluster004
Gm5635 :10598569	77	No Class	10598569	Gm5635	predicted gene 5635	NM_001038697	RefSeq	Mus musculus predicted gene 5635 (Gm5635), mRNA.	FALSE	Mm.386954	GO:0006879	cellular iron ion homeostasis	---	---	GO:0005506 // GO:0046872	iron ion binding // metal ion binding	---	---	Cluster004
Gm5708 :10491474	36	No Class	10491474	Gm5708	predicted gene 5708	XR_032892	RefSeq	PREDICTED: Mus musculus similar to Ab1-115 (LOC435727), misc RNA.	FALSE	---	---	---	---	---	---	---	---	---	Cluster004
Gm7016 // Gm7016 // Gm7016 // Gm7016 :10403021	36	No Class	10403021	Gm7016 // Gm7016 // Gm7016 // Gm7016	predicted gene 7016 // predicted gene 7016 // predicted gene 7016 // predicted gene 7016	ENSMUST00000103517	ENSEMBL	Pterin-mimicking anti-idiotope heavy chain variable region (Fragment) gene:ENSMUSG00000076708	FALSE	---	---	---	---	---	---	---	---	---	Cluster004
Gm7254 :10537545	58	No Class	10537545	Gm7254	predicted gene 7254	XM_976192	RefSeq	PREDICTED: Mus musculus predicted gene, EG638904 (EG638904), mRNA.	FALSE	Mm.289280	---	---	---	---	---	---	---	---	Cluster004
Gm766 :10549154	86	No Class	10549154	Gm766	predicted gene 766	BC151094	GenBank	Mus musculus gene model 766, (NCBI), mRNA (cDNA clone MGC:184007 IMAGE:9088007), complete cds.	FALSE	Mm.296602	---	---	---	---	---	---	---	---	Cluster004
Gpr128 :10440002	40	No Class	10440002	Gpr128	G protein-coupled receptor 128	NM_172825	RefSeq	Mus musculus G protein-coupled receptor 128 (Gpr128), mRNA.	FALSE	Mm.258979	GO:0007165 // GO:0007166 // GO:0007186 // GO:0007218	signal transduction // cell surface receptor linked signal transduction // G-protein coupled receptor protein signaling pathway // neuropeptide signaling pathway	GO:0005886 // GO:0016020 // GO:0016021	plasma membrane // membrane // integral to membrane	GO:0004871 // GO:0004872 // GO:0004888 // GO:0004930	signal transducer activity // receptor activity // transmembrane receptor activity // G-protein coupled receptor activity	---	---	Cluster004
Guca2b :10515935	61	No Class	10515935	Guca2b	guanylate cyclase activator 2b (retina)	NM_008191	RefSeq	Mus musculus guanylate cyclase activator 2b (retina) (Guca2b), mRNA.	FALSE	Mm.278	GO:0006182 // GO:0007588 // GO:0007589 // GO:0045776	cGMP biosynthetic process // excretion // body fluid secretion // negative regulation of blood pressure	GO:0005576	extracellular region	GO:0008047	enzyme activator activity	GenMAPP	Smooth_muscle_contraction	Cluster004
Gucy2c :10548829	44	No Class	10548829	Gucy2c	guanylate cyclase 2c	NM_001127318	RefSeq	Mus musculus guanylate cyclase 2c (Gucy2c), transcript variant 1, mRNA.	FALSE	Mm.222729	GO:0006182 // GO:0006182 // GO:0006468 // GO:0007242 // GO:0009190 // GO:0009636 // GO:0042127	cGMP biosynthetic process // cGMP biosynthetic process // protein amino acid phosphorylation // intracellular signaling cascade // cyclic nucleotide biosynthetic process // response to toxin // regulation of cell proliferation	GO:0016020 // GO:0016021	membrane // integral to membrane	GO:0000166 // GO:0004383 // GO:0004672 // GO:0004713 // GO:0004872 // GO:0005524 // GO:0005525 // GO:0016829 // GO:0016849	nucleotide binding // guanylate cyclase activity // protein kinase activity // protein tyrosine kinase activity // receptor activity // ATP binding // GTP binding // lyase activity // phosphorus-oxygen lyase activity	---	---	Cluster004
Heph :10600857	77	No Class	10600857	Heph	hephaestin	NM_010417	RefSeq	Mus musculus hephaestin (Heph), transcript variant 1, mRNA.	FALSE	Mm.277092	GO:0006810 // GO:0006811 // GO:0006825 // GO:0006826 // GO:0030218 // GO:0055114	transport // ion transport // copper ion transport // iron ion transport // erythrocyte differentiation // oxidation reduction	GO:0016020 // GO:0016021	membrane // integral to membrane	GO:0005506 // GO:0005507 // GO:0016491 // GO:0046872	iron ion binding // copper ion binding // oxidoreductase activity // metal ion binding	---	---	Cluster004
Hkdc1 :10369567	77	No Class	10369567	Hkdc1	hexokinase domain containing 1	NM_145419	RefSeq	Mus musculus hexokinase domain containing 1 (Hkdc1), mRNA.	FALSE	Mm.213213	GO:0005975 // GO:0006096	carbohydrate metabolic process // glycolysis	---	---	GO:0000166 // GO:0004396 // GO:0005524 // GO:0016301 // GO:0016740 // GO:0016773	nucleotide binding // hexokinase activity // ATP binding // kinase activity // transferase activity // phosphotransferase activity, alcohol group as acceptor	---	---	Cluster004
Hmcn1 :10358587	29	No Class	10358587	Hmcn1	hemicentin 1	NM_001024720	RefSeq	Mus musculus hemicentin 1 (Hmcn1), mRNA.	FALSE	Mm.379425 // Mm.478581	---	---	GO:0005576 // GO:0005604 // GO:0005938 // GO:0030054	extracellular region // basement membrane // cell cortex // cell junction	---	---	---	---	Cluster004
Hmcn1 :10358656	36	No Class	10358656	Hmcn1	hemicentin 1	NM_001024720	RefSeq	Mus musculus hemicentin 1 (Hmcn1), mRNA.	FALSE	Mm.379425 // Mm.478581	---	---	GO:0005576 // GO:0005604 // GO:0005938 // GO:0030054	extracellular region // basement membrane // cell cortex // cell junction	---	---	---	---	Cluster004
Hmcn1 :10358668	40	No Class	10358668	Hmcn1	hemicentin 1	NM_001024720	RefSeq	Mus musculus hemicentin 1 (Hmcn1), mRNA.	FALSE	Mm.379425 // Mm.478581	---	---	GO:0005576 // GO:0005604 // GO:0005938 // GO:0030054	extracellular region // basement membrane // cell cortex // cell junction	---	---	---	---	Cluster004
Hnf4g :10490755	71	No Class	10490755	Hnf4g	hepatocyte nuclear factor 4, gamma	NM_013920	RefSeq	Mus musculus hepatocyte nuclear factor 4, gamma (Hnf4g), mRNA.	FALSE	Mm.330897	GO:0006350 // GO:0006355 // GO:0006366 // GO:0045449	transcription // regulation of transcription, DNA-dependent // transcription from RNA polymerase II promoter // regulation of transcription	GO:0005634 // GO:0005667	nucleus // transcription factor complex	GO:0003677 // GO:0003700 // GO:0003707 // GO:0004872 // GO:0004879 // GO:0005496 // GO:0008270 // GO:0016563 // GO:0043565 // GO:0046872	DNA binding // transcription factor activity // steroid hormone receptor activity // receptor activity // ligand-dependent nuclear receptor activity // steroid binding // zinc ion binding // transcription activator activity // sequence-specific DNA binding // metal ion binding	---	---	Cluster004
Hsd17b13 :10531910	43	No Class	10531910	Hsd17b13	hydroxysteroid (17-beta) dehydrogenase 13	NM_198030	RefSeq	Mus musculus hydroxysteroid (17-beta) dehydrogenase 13 (Hsd17b13), mRNA.	FALSE	Mm.284944	GO:0008152 // GO:0055114	metabolic process // oxidation reduction	GO:0005576	extracellular region	GO:0003824 // GO:0005488 // GO:0016491	catalytic activity // binding // oxidoreductase activity	---	---	Cluster004
Igh // Igh :10403015	47	No Class	10403015	Igh // Igh	immunoglobulin heavy chain complex // immunoglobulin heavy chain complex	BC018535	GenBank	Mus musculus immunoglobulin heavy chain complex, mRNA (cDNA clone MGC:6529 IMAGE:2651493), complete cds.	FALSE	Mm.390473 // Mm.390491 // Mm.430747 // Mm.458003 // Mm.390473 // Mm.390491 // Mm.430747 // Mm.458003	---	---	---	---	---	---	---	---	Cluster004
Igh // Igh :10403028	63	No Class	10403028	Igh // Igh	immunoglobulin heavy chain complex // immunoglobulin heavy chain complex	BC088837	GenBank	Mus musculus immunoglobulin heavy chain complex, mRNA (cDNA clone MGC:103243 IMAGE:6478768), complete cds.	FALSE	Mm.390473 // Mm.390491 // Mm.430747 // Mm.458003 // Mm.390473 // Mm.390491 // Mm.430747 // Mm.458003	---	---	---	---	---	---	---	---	Cluster004
Igh // Igh :10403034	16	No Class	10403034	Igh // Igh	immunoglobulin heavy chain complex // immunoglobulin heavy chain complex	BC092065	GenBank	Mus musculus immunoglobulin heavy chain complex, mRNA (cDNA clone MGC:102667 IMAGE:4207793), complete cds.	FALSE	Mm.390473 // Mm.390491 // Mm.430747 // Mm.458003 // Mm.390473 // Mm.390491 // Mm.430747 // Mm.458003	---	---	---	---	---	---	---	---	Cluster004
Igh // Igh :10403048	34	No Class	10403048	Igh // Igh	immunoglobulin heavy chain complex // immunoglobulin heavy chain complex	BC028249	GenBank	Mus musculus immunoglobulin heavy chain complex, mRNA (cDNA clone MGC:40652 IMAGE:3487241), complete cds.	FALSE	Mm.390473 // Mm.390491 // Mm.430747 // Mm.458003 // Mm.390473 // Mm.390491 // Mm.430747 // Mm.458003	---	---	---	---	---	---	---	---	Cluster004
Igh :10403063	44	No Class	10403063	Igh	immunoglobulin heavy chain complex	BC092065	GenBank	Mus musculus immunoglobulin heavy chain complex, mRNA (cDNA clone MGC:102667 IMAGE:4207793), complete cds.	FALSE	Mm.390473 // Mm.390491 // Mm.430747 // Mm.458003	---	---	---	---	---	---	---	---	Cluster004
IghmAC38.205.12 :10403018	31	No Class	10403018	IghmAC38.205.12	Ig mu chain V region AC38 205.12	ENSMUST00000103510	ENSEMBL	Ig heavy chain V region AC38 205.12 gene:ENSMUSG00000076701	FALSE	---	---	---	---	---	---	---	---	---	Cluster004
Igj :10531126	78	No Class	10531126	Igj	immunoglobulin joining chain	NM_152839	RefSeq	Mus musculus immunoglobulin joining chain (Igj), mRNA.	FALSE	Mm.1192	GO:0006959	humoral immune response	---	---	GO:0003823	antigen binding	---	---	Cluster004
Igk :10538903	37	No Class	10538903	Igk	immunoglobulin kappa chain complex	BC094013	GenBank	Mus musculus immunoglobulin kappa chain complex, mRNA (cDNA clone MGC:102615 IMAGE:5042866), complete cds.	FALSE	Mm.333124 // Mm.423815	---	---	---	---	---	---	---	---	Cluster004
Igk :10545173	49	No Class	10545173	Igk	immunoglobulin kappa chain complex	BC128281	GenBank	Mus musculus immunoglobulin kappa chain complex, mRNA (cDNA clone MGC:150007 IMAGE:40099836), complete cds.	FALSE	Mm.333124 // Mm.423815	---	---	---	---	---	---	---	---	Cluster004
Igk :10545220	56	No Class	10545220	Igk	immunoglobulin kappa chain complex	BC019474	GenBank	Mus musculus immunoglobulin kappa chain complex, mRNA (cDNA clone MGC:28604 IMAGE:4217320), complete cds.	FALSE	Mm.333124 // Mm.423815	---	---	---	---	---	---	---	---	Cluster004
Igk-V19-14 :10545247	42	No Class	10545247	Igk-V19-14	immunoglobulin kappa chain variable 19 (V19)-14	U59155	GenBank	Mus musculus anti-DNA light chain (Vk19) mRNA, partial cds.	FALSE	Mm.426557	---	---	---	---	---	---	---	---	Cluster004
Igk-V28 :10545215	70	No Class	10545215	Igk-V28	immunoglobulin kappa chain variable 28 (V28)	DQ078272	GenBank	Mus musculus immunoglobulin kappa light chain mRNA, complete cds.	FALSE	---	---	---	---	---	---	---	---	---	Cluster004
Igl-V1 :10438405	68	No Class	10438405	Igl-V1	immunoglobulin lambda chain, variable 1	M94350	GenBank	Mus musculus immunoglobulin lambda chain (IgL) mRNA, complete cds.	FALSE	Mm.326349 // Mm.456234 // Mm.469795	---	---	---	---	---	---	---	---	Cluster004
Khk :10520612	48	No Class	10520612	Khk	ketohexokinase	NM_008439	RefSeq	Mus musculus ketohexokinase (Khk), mRNA.	FALSE	Mm.22451	GO:0005975	carbohydrate metabolic process	---	---	GO:0000166 // GO:0004454 // GO:0005524 // GO:0016301 // GO:0016740	nucleotide binding // ketohexokinase activity // ATP binding // kinase activity // transferase activity	---	---	Cluster004
Klk1 :10552546	29	No Class	10552546	Klk1	kallikrein 1	NM_010639	RefSeq	Mus musculus kallikrein 1 (Klk1), mRNA.	FALSE	Mm.142722	GO:0006508	proteolysis	---	---	GO:0004252 // GO:0008233 // GO:0008236 // GO:0016787	serine-type endopeptidase activity // peptidase activity // serine-type peptidase activity // hydrolase activity	---	---	Cluster004
Klk5 :10552526	58	No Class	10552526	Klk5	kallikrein related-peptidase 5	NM_026806	RefSeq	Mus musculus kallikrein related-peptidase 5 (Klk5), mRNA.	FALSE	Mm.458122	---	---	---	---	GO:0008233 // GO:0008236 // GO:0016787	peptidase activity // serine-type peptidase activity // hydrolase activity	---	---	Cluster004
LOC100047053 :10545231	38	No Class	10545231	LOC100047053	similar to monoclonal antibody kappa light chain	ENSMUST00000103377	ENSEMBL	similar to monoclonal antibody kappa light chain gene:ENSMUSG00000076576	FALSE	---	---	---	---	---	---	---	---	---	Cluster004
Lrrc19 :10514421	64	No Class	10514421	Lrrc19	leucine rich repeat containing 19	NM_175305	RefSeq	Mus musculus leucine rich repeat containing 19 (Lrrc19), mRNA.	FALSE	Mm.26760	---	---	GO:0016020 // GO:0016021	membrane // integral to membrane	GO:0005515	protein binding	---	---	Cluster004
Ly6g :10424683	40	No Class	10424683	Ly6g	lymphocyte antigen 6 complex, locus G	ENSMUST00000023246	ENSEMBL	similar to Lymphocyte antigen 6G precursor gene:ENSMUSG00000022582	FALSE	---	---	---	GO:0005886 // GO:0009897 // GO:0016020 // GO:0031225	plasma membrane // external side of plasma membrane // membrane // anchored to membrane	---	---	---	---	Cluster004
Lyz1 :10372652	49	No Class	10372652	Lyz1	lysozyme 1	NM_013590	RefSeq	Mus musculus lysozyme 1 (Lyz1), mRNA.	FALSE	Mm.177539	GO:0008152 // GO:0016998 // GO:0019835 // GO:0042742 // GO:0050829 // GO:0050830	metabolic process // cell wall macromolecule catabolic process // cytolysis // defense response to bacterium // defense response to Gram-negative bacterium // defense response to Gram-positive bacterium	---	---	GO:0003796 // GO:0003824 // GO:0016787 // GO:0016798	lysozyme activity // catalytic activity // hydrolase activity // hydrolase activity, acting on glycosyl bonds	---	---	Cluster004
Maoa :10598771	76	No Class	10598771	Maoa	monoamine oxidase A	NM_173740	RefSeq	Mus musculus monoamine oxidase A (Maoa), nuclear gene encoding mitochondrial protein, mRNA.	FALSE	Mm.21108	GO:0006584 // GO:0042135 // GO:0042420 // GO:0055114	catecholamine metabolic process // neurotransmitter catabolic process // dopamine catabolic process // oxidation reduction	GO:0005739 // GO:0005739 // GO:0005741 // GO:0016020 // GO:0016021	mitochondrion // mitochondrion // mitochondrial outer membrane // membrane // integral to membrane	GO:0008131 // GO:0009055 // GO:0016491	amine oxidase activity // electron carrier activity // oxidoreductase activity	---	---	Cluster004
Mep1a :10451016	57	No Class	10451016	Mep1a	meprin 1 alpha	NM_008585	RefSeq	Mus musculus meprin 1 alpha (Mep1a), mRNA.	FALSE	Mm.5346	GO:0006508	proteolysis	GO:0005624 // GO:0016020 // GO:0016021	membrane fraction // membrane // integral to membrane	GO:0004222 // GO:0008233 // GO:0008237 // GO:0008270 // GO:0016787 // GO:0046872	metalloendopeptidase activity // peptidase activity // metallopeptidase activity // zinc ion binding // hydrolase activity // metal ion binding	---	---	Cluster004
Mep1b :10454212	92	No Class	10454212	Mep1b	meprin 1 beta	NM_008586	RefSeq	Mus musculus meprin 1 beta (Mep1b), mRNA.	FALSE	Mm.2682	GO:0006508	proteolysis	GO:0005624 // GO:0016020 // GO:0016021	membrane fraction // membrane // integral to membrane	GO:0004222 // GO:0008233 // GO:0008237 // GO:0008270 // GO:0016787 // GO:0046872	metalloendopeptidase activity // peptidase activity // metallopeptidase activity // zinc ion binding // hydrolase activity // metal ion binding	---	---	Cluster004
Mgam :10537509	82	No Class	10537509	Mgam	maltase-glucoamylase	EU937529	GenBank	Mus musculus maltase-glucoamylase (Mgam) mRNA, complete cds.	FALSE	Mm.33401	GO:0008152	metabolic process	---	---	GO:0004339 // GO:0004558 // GO:0016160 // GO:0016787 // GO:0016798	glucan 1,4-alpha-glucosidase activity // alpha-glucosidase activity // amylase activity // hydrolase activity // hydrolase activity, acting on glycosyl bonds	---	---	Cluster004
Mirhg1 :10416945	25	No Class	10416945	Mirhg1	microRNA host gene 1 (non-protein coding)	AK053349	GenBank HTC	Mus musculus 0 day neonate eyeball cDNA, RIKEN full-length enriched library, clone:E130011D04 product:unclassifiable, full insert sequence.	FALSE	---	---	---	---	---	---	---	---	---	Cluster004
Mme :10492355	92	No Class	10492355	Mme	membrane metallo endopeptidase	NM_008604	RefSeq	Mus musculus membrane metallo endopeptidase (Mme), mRNA.	FALSE	Mm.296022	GO:0006508	proteolysis	GO:0005886 // GO:0016020 // GO:0016021	plasma membrane // membrane // integral to membrane	GO:0004222 // GO:0008233 // GO:0008237 // GO:0008270 // GO:0016787 // GO:0046872	metalloendopeptidase activity // peptidase activity // metallopeptidase activity // zinc ion binding // hydrolase activity // metal ion binding	---	---	Cluster004
Mogat2 :10565786	70	No Class	10565786	Mogat2	monoacylglycerol O-acyltransferase 2	NM_177448	RefSeq	Mus musculus monoacylglycerol O-acyltransferase 2 (Mogat2), mRNA.	FALSE	Mm.208030	GO:0006071 // GO:0006629 // GO:0006651 // GO:0008610 // GO:0019432 // GO:0046462 // GO:0050892	glycerol metabolic process // lipid metabolic process // diacylglycerol biosynthetic process // lipid biosynthetic process // triglyceride biosynthetic process // monoacylglycerol metabolic process // intestinal absorption	GO:0005783 // GO:0016020 // GO:0016021	endoplasmic reticulum // membrane // integral to membrane	GO:0003846 // GO:0003846 // GO:0008415 // GO:0016407 // GO:0016740 // GO:0016747	2-acylglycerol O-acyltransferase activity // 2-acylglycerol O-acyltransferase activity // acyltransferase activity // acetyltransferase activity // transferase activity // transferase activity, transferring acyl groups other than amino-acyl groups	---	---	Cluster004
Ms4a10 :10466110	49	No Class	10466110	Ms4a10	membrane-spanning 4-domains, subfamily A, member 10	NM_023529	RefSeq	Mus musculus membrane-spanning 4-domains, subfamily A, member 10 (Ms4a10), mRNA.	FALSE	Mm.273404	GO:0007165	signal transduction	GO:0016020 // GO:0016021	membrane // integral to membrane	GO:0004872 // GO:0005515	receptor activity // protein binding	---	---	Cluster004
Mttp :10502375	92	No Class	10502375	Mttp	microsomal triglyceride transfer protein	NM_008642	RefSeq	Mus musculus microsomal triglyceride transfer protein (Mttp), mRNA.	FALSE	Mm.393335	GO:0006497 // GO:0006629 // GO:0006641 // GO:0006810 // GO:0006869 // GO:0042157 // GO:0042632 // GO:0042953	protein amino acid lipidation // lipid metabolic process // triglyceride metabolic process // transport // lipid transport // lipoprotein metabolic process // cholesterol homeostasis // lipoprotein transport	GO:0005783	endoplasmic reticulum	GO:0005319 // GO:0008289	lipid transporter activity // lipid binding	---	---	Cluster004
Muc13 :10435288	83	No Class	10435288	Muc13	mucin 13, epithelial transmembrane	NM_010739	RefSeq	Mus musculus mucin 13, epithelial transmembrane (Muc13), mRNA.	FALSE	Mm.3177	---	---	GO:0005576 // GO:0005886 // GO:0016020 // GO:0016021	extracellular region // plasma membrane // membrane // integral to membrane	---	---	---	---	Cluster004
Muc2 :10558992	73	No Class	10558992	Muc2	mucin 2	BC034197	GenBank	Mus musculus mucin 2, mRNA (cDNA clone IMAGE:4986546), complete cds.	FALSE	Mm.2041 // Mm.461296 // Mm.477374	GO:0006915 // GO:0006917 // GO:0008285 // GO:0030336	apoptosis // induction of apoptosis // negative regulation of cell proliferation // negative regulation of cell migration	GO:0005576 // GO:0005578	extracellular region // proteinaceous extracellular matrix	GO:0005515	protein binding	---	---	Cluster004
Muc3 :10534684	69	No Class	10534684	Muc3	mucin 3, intestinal	BC015298	GenBank	Mus musculus mucin 3, intestinal, mRNA (cDNA clone IMAGE:4225392), partial cds.	FALSE	Mm.7184	GO:0008150	biological_process	GO:0016324	apical plasma membrane	GO:0003674	molecular_function	---	---	Cluster004
Mupcdh :10569113	71	No Class	10569113	Mupcdh	mucin-like protocadherin	NM_001114322	RefSeq	Mus musculus mucin-like protocadherin (Mupcdh), transcript variant 1, mRNA.	FALSE	Mm.29080	GO:0007155 // GO:0007156	cell adhesion // homophilic cell adhesion	GO:0005886 // GO:0016020 // GO:0016021	plasma membrane // membrane // integral to membrane	GO:0005509 // GO:0005515	calcium ion binding // protein binding	---	---	Cluster004
Mybl2 :10478355	14	No Class	10478355	Mybl2	myeloblastosis oncogene-like 2	NM_008652	RefSeq	Mus musculus myeloblastosis oncogene-like 2 (Mybl2), mRNA.	FALSE	Mm.4594	GO:0006350 // GO:0045449	transcription // regulation of transcription	GO:0005634	nucleus	GO:0003677	DNA binding	---	---	Cluster004
Myo7b :10457967	82	No Class	10457967	Myo7b	myosin VIIB	NM_032394	RefSeq	Mus musculus myosin VIIB (Myo7b), mRNA.	FALSE	Mm.440013	---	---	GO:0005856 // GO:0005886 // GO:0016020 // GO:0016459	cytoskeleton // plasma membrane // membrane // myosin complex	GO:0000166 // GO:0003774 // GO:0003779 // GO:0005488 // GO:0005524	nucleotide binding // motor activity // actin binding // binding // ATP binding	---	---	Cluster004
Nat8l :10521168	21	No Class	10521168	Nat8l	N-acetyltransferase 8-like	NM_001001985	RefSeq	Mus musculus N-acetyltransferase 8-like (Nat8l), mRNA.	FALSE	Mm.274610	GO:0008152	metabolic process	GO:0016020 // GO:0016021	membrane // integral to membrane	GO:0008080 // GO:0008415 // GO:0016740	N-acetyltransferase activity // acyltransferase activity // transferase activity	---	---	Cluster004
Olfr1462 :10461796	54	No Class	10461796	Olfr1462	olfactory receptor 1462	NM_146693	RefSeq	Mus musculus olfactory receptor 1462 (Olfr1462), mRNA.	FALSE	Mm.271529	GO:0007186 // GO:0007608	G-protein coupled receptor protein signaling pathway // sensory perception of smell	GO:0016021	integral to membrane	GO:0004872 // GO:0004984	receptor activity // olfactory receptor activity	---	---	Cluster004
Otc :10598612	65	No Class	10598612	Otc	ornithine transcarbamylase	NM_008769	RefSeq	Mus musculus ornithine transcarbamylase (Otc), nuclear gene encoding mitochondrial protein, mRNA.	FALSE	Mm.2611	GO:0000050 // GO:0006520 // GO:0006526 // GO:0008652	urea cycle // cellular amino acid metabolic process // arginine biosynthetic process // cellular amino acid biosynthetic process	GO:0005739 // GO:0005743 // GO:0009348	mitochondrion // mitochondrial inner membrane // ornithine carbamoyltransferase complex	GO:0004585 // GO:0016597 // GO:0016740 // GO:0016743	ornithine carbamoyltransferase activity // amino acid binding // transferase activity // carboxyl- or carbamoyltransferase activity	---	---	Cluster004
Pcdh24 :10405303	83	No Class	10405303	Pcdh24	protocadherin 24	NM_001033364	RefSeq	Mus musculus protocadherin 24 (Pcdh24), mRNA.	FALSE	Mm.315382	GO:0008150	biological_process	GO:0005575	cellular_component	GO:0003674 // GO:0005509	molecular_function // calcium ion binding	---	---	Cluster004
Pcsk5 :10466530	41	No Class	10466530	Pcsk5	proprotein convertase subtilisin/kexin type 5	ENSMUST00000050715	ENSEMBL	proprotein convertase subtilisin/kexin type 5 gene:ENSMUSG00000024713	FALSE	Mm.3401	GO:0001822 // GO:0006508 // GO:0007507 // GO:0007566 // GO:0009952 // GO:0016486 // GO:0019067 // GO:0030323 // GO:0035108 // GO:0042089 // GO:0043043 // GO:0048566 // GO:0048706 // GO:0051605	kidney development // proteolysis // heart development // embryo implantation // anterior/posterior pattern formation // peptide hormone processing // viral assembly, maturation, egress, and release // respiratory tube development // limb morphogenesis // cytokine biosynthetic process // peptide biosynthetic process // embryonic gut development // embryonic skeletal system development // protein …	GO:0005576 // GO:0005615 // GO:0005794 // GO:0016020 // GO:0016021 // GO:0030141	extracellular region // extracellular space // Golgi apparatus // membrane // integral to membrane // secretory granule	GO:0004252 // GO:0008233 // GO:0008236 // GO:0016787 // GO:0042277	serine-type endopeptidase activity // peptidase activity // serine-type peptidase activity // hydrolase activity // peptide binding	---	---	Cluster004
Ppp1r14d :10486191	62	No Class	10486191	Ppp1r14d	protein phosphatase 1, regulatory (inhibitor) subunit 14D	NM_028104	RefSeq	Mus musculus protein phosphatase 1, regulatory (inhibitor) subunit 14D (Ppp1r14d), mRNA.	FALSE	Mm.46317	GO:0042325	regulation of phosphorylation	GO:0005737	cytoplasm	GO:0004864 // GO:0005515	phosphoprotein phosphatase inhibitor activity // protein binding	---	---	Cluster004
Prap1 :10558590	89	No Class	10558590	Prap1	proline-rich acidic protein 1	NM_009475	RefSeq	Mus musculus proline-rich acidic protein 1 (Prap1), mRNA.	FALSE	Mm.439707	---	---	GO:0005576	extracellular region	---	---	---	---	Cluster004
Prss7 :10440433	22	No Class	10440433	Prss7	protease, serine, 7 (enterokinase)	NM_008941	RefSeq	Mus musculus protease, serine, 7 (enterokinase) (Prss7), transcript variant 1, mRNA.	FALSE	Mm.5184	GO:0006508	proteolysis	GO:0016020 // GO:0016021	membrane // integral to membrane	GO:0004252 // GO:0005044 // GO:0008233 // GO:0008236 // GO:0016301 // GO:0016787	serine-type endopeptidase activity // scavenger receptor activity // peptidase activity // serine-type peptidase activity // kinase activity // hydrolase activity	---	---	Cluster004
Ptk6 :10490611	52	No Class	10490611	Ptk6	PTK6 protein tyrosine kinase 6	NM_009184	RefSeq	Mus musculus PTK6 protein tyrosine kinase 6 (Ptk6), mRNA.	FALSE	Mm.4497	GO:0006468	protein amino acid phosphorylation	GO:0005634 // GO:0005737 // GO:0016020	nucleus // cytoplasm // membrane	GO:0000166 // GO:0004672 // GO:0004674 // GO:0004713 // GO:0004715 // GO:0005515 // GO:0005524 // GO:0016301 // GO:0016740	nucleotide binding // protein kinase activity // protein serine/threonine kinase activity // protein tyrosine kinase activity // non-membrane spanning protein tyrosine kinase activity // protein binding // ATP binding // kinase activity // transferase activity	---	---	Cluster004
Rdh5 :10373588	13	No Class	10373588	Rdh5	retinol dehydrogenase 5	NM_134006	RefSeq	Mus musculus retinol dehydrogenase 5 (Rdh5), mRNA.	FALSE	Mm.439856	GO:0055114	oxidation reduction	GO:0005788 // GO:0016021	endoplasmic reticulum lumen // integral to membrane	GO:0004745 // GO:0016491	retinol dehydrogenase activity // oxidoreductase activity	---	---	Cluster004
Reg1 :10539200	98	No Class	10539200	Reg1	regenerating islet-derived 1	NM_009042	RefSeq	Mus musculus regenerating islet-derived 1 (Reg1), mRNA.	FALSE	Mm.142731	---	---	---	---	GO:0005488 // GO:0005529 // GO:0008083	binding // sugar binding // growth factor activity	---	---	Cluster004
Reg4 :10494636	51	No Class	10494636	Reg4	regenerating islet-derived family, member 4	NM_026328	RefSeq	Mus musculus regenerating islet-derived family, member 4 (Reg4), mRNA.	FALSE	Mm.46306	GO:0008150	biological_process	GO:0005576 // GO:0005615 // GO:0005737	extracellular region // extracellular space // cytoplasm	GO:0005488 // GO:0005529	binding // sugar binding	---	---	Cluster004
S100g :10607705	88	No Class	10607705	S100g	S100 calcium binding protein G	NM_009789	RefSeq	Mus musculus S100 calcium binding protein G (S100g), mRNA.	FALSE	Mm.6891	---	---	GO:0016323 // GO:0016324	basolateral plasma membrane // apical plasma membrane	GO:0005499 // GO:0005509	vitamin D binding // calcium ion binding	---	---	Cluster004
Scin :10400072	59	No Class	10400072	Scin	scinderin	NM_001146196	RefSeq	Mus musculus scinderin (Scin), transcript variant 1, mRNA.	FALSE	Mm.2416	GO:0051693	actin filament capping	GO:0005737 // GO:0005856	cytoplasm // cytoskeleton	GO:0003779 // GO:0005509	actin binding // calcium ion binding	---	---	Cluster004
Sfrs3 :10443459	35	No Class	10443459	Sfrs3	splicing factor, arginine/serine-rich 3 (SRp20)	NM_013663	RefSeq	Mus musculus splicing factor, arginine/serine-rich 3 (SRp20) (Sfrs3), mRNA.	FALSE	Mm.6787	GO:0006397 // GO:0008380	mRNA processing // RNA splicing	GO:0005634	nucleus	GO:0000166 // GO:0003676 // GO:0003723	nucleotide binding // nucleic acid binding // RNA binding	---	---	Cluster004
Slc10a2 :10576901	73	No Class	10576901	Slc10a2	solute carrier family 10, member 2	NM_011388	RefSeq	Mus musculus solute carrier family 10, member 2 (Slc10a2), mRNA.	FALSE	Mm.3500	GO:0006810 // GO:0006811 // GO:0006814 // GO:0015711	transport // ion transport // sodium ion transport // organic anion transport	GO:0016020 // GO:0016021	membrane // integral to membrane	GO:0008508 // GO:0015293 // GO:0031402	bile acid:sodium symporter activity // symporter activity // sodium ion binding	---	---	Cluster004
Slc13a1 :10543411	79	No Class	10543411	Slc13a1	solute carrier family 13 (sodium/sulfate symporters), member 1	NM_019481	RefSeq	Mus musculus solute carrier family 13 (sodium/sulfate symporters), member 1 (Slc13a1), mRNA.	FALSE	Mm.19299	GO:0006810 // GO:0006811 // GO:0006814 // GO:0008272	transport // ion transport // sodium ion transport // sulfate transport	GO:0005887 // GO:0016020 // GO:0016021	integral to plasma membrane // membrane // integral to membrane	GO:0005215 // GO:0008271 // GO:0015293 // GO:0031402	transporter activity // secondary active sulfate transmembrane transporter activity // symporter activity // sodium ion binding	---	---	Cluster004
Slc15a1 :10422412	72	No Class	10422412	Slc15a1	solute carrier family 15 (oligopeptide transporter), member 1	NM_053079	RefSeq	Mus musculus solute carrier family 15 (oligopeptide transporter), member 1 (Slc15a1), mRNA.	FALSE	Mm.155618	GO:0006810 // GO:0006857 // GO:0015031 // GO:0015833	transport // oligopeptide transport // protein transport // peptide transport	GO:0016020 // GO:0016021	membrane // integral to membrane	GO:0005215 // GO:0005427 // GO:0015198 // GO:0015293	transporter activity // proton-dependent oligopeptide secondary active transmembrane transporter activity // oligopeptide transporter activity // symporter activity	---	---	Cluster004
Slc17a4 :10408251	41	No Class	10408251	Slc17a4	solute carrier family 17 (sodium phosphate), member 4	NM_177016	RefSeq	Mus musculus solute carrier family 17 (sodium phosphate), member 4 (Slc17a4), mRNA.	FALSE	Mm.97959	---	---	---	---	---	---	---	---	Cluster004
Slc26a3 :10395201	93	No Class	10395201	Slc26a3	solute carrier family 26, member 3	NM_021353	RefSeq	Mus musculus solute carrier family 26, member 3 (Slc26a3), mRNA.	FALSE	Mm.283281	GO:0006810 // GO:0008272	transport // sulfate transport	GO:0005887 // GO:0016020 // GO:0016021	integral to plasma membrane // membrane // integral to membrane	GO:0005215 // GO:0008271 // GO:0015297 // GO:0015380 // GO:0031404	transporter activity // secondary active sulfate transmembrane transporter activity // antiporter activity // anion exchanger activity // chloride ion binding	---	---	Cluster004
Slc26a6 :10589166	88	No Class	10589166	Slc26a6	solute carrier family 26, member 6	NM_134420	RefSeq	Mus musculus solute carrier family 26, member 6 (Slc26a6), mRNA.	FALSE	Mm.45201	GO:0006821 // GO:0015701 // GO:0015724	chloride transport // bicarbonate transport // formate transport	GO:0005624 // GO:0005887 // GO:0016020 // GO:0016021	membrane fraction // integral to plasma membrane // membrane // integral to membrane	GO:0015108 // GO:0015380 // GO:0015499	chloride transmembrane transporter activity // anion exchanger activity // formate transmembrane transporter activity	---	---	Cluster004
Slc2a2 :10491171	80	No Class	10491171	Slc2a2	solute carrier family 2 (facilitated glucose transporter), member 2	NM_031197	RefSeq	Mus musculus solute carrier family 2 (facilitated glucose transporter), member 2 (Slc2a2), mRNA.	FALSE	Mm.18443	GO:0006810 // GO:0008643 // GO:0055085	transport // carbohydrate transport // transmembrane transport	GO:0005886 // GO:0005903 // GO:0016020 // GO:0016021	plasma membrane // brush border // membrane // integral to membrane	GO:0005215 // GO:0005355 // GO:0022891	transporter activity // glucose transmembrane transporter activity // substrate-specific transmembrane transporter activity	---	---	Cluster004
Slc30a10 :10352548	59	No Class	10352548	Slc30a10	solute carrier family 30, member 10	NM_001033286	RefSeq	Mus musculus solute carrier family 30, member 10 (Slc30a10), mRNA.	FALSE	Mm.227117	GO:0006810 // GO:0006811 // GO:0006812 // GO:0006829	transport // ion transport // cation transport // zinc ion transport	GO:0005886 // GO:0016020 // GO:0016021	plasma membrane // membrane // integral to membrane	GO:0008270 // GO:0008324	zinc ion binding // cation transmembrane transporter activity	---	---	Cluster004
Slc37a2 :10592266	36	No Class	10592266	Slc37a2	solute carrier family 37 (glycerol-3-phosphate transporter), member 2	NM_001145960	RefSeq	Mus musculus solute carrier family 37 (glycerol-3-phosphate transporter), member 2 (Slc37a2), transcript variant 1, mRNA.	FALSE	Mm.440037	GO:0006072 // GO:0006127 // GO:0006810 // GO:0008643 // GO:0015794	glycerol-3-phosphate metabolic process // glycerophosphate shuttle // transport // carbohydrate transport // glycerol-3-phosphate transport	GO:0016020 // GO:0016021	membrane // integral to membrane	GO:0015169	glycerol-3-phosphate transmembrane transporter activity	---	---	Cluster004
Slc39a5 :10373374	26	No Class	10373374	Slc39a5	solute carrier family 39 (metal ion transporter), member 5	NM_028051	RefSeq	Mus musculus solute carrier family 39 (metal ion transporter), member 5 (Slc39a5), transcript variant 1, mRNA.	FALSE	Mm.22983	GO:0006810 // GO:0006811 // GO:0006829 // GO:0006882 // GO:0030001	transport // ion transport // zinc ion transport // cellular zinc ion homeostasis // metal ion transport	GO:0005886 // GO:0016020 // GO:0016021 // GO:0016323	plasma membrane // membrane // integral to membrane // basolateral plasma membrane	GO:0005385 // GO:0008270 // GO:0046873	zinc ion transmembrane transporter activity // zinc ion binding // metal ion transmembrane transporter activity	---	---	Cluster004
Slc3a1 :10447264	87	No Class	10447264	Slc3a1	solute carrier family 3, member 1	NM_009205	RefSeq	Mus musculus solute carrier family 3, member 1 (Slc3a1), mRNA.	FALSE	Mm.227176	---	---	GO:0005743	mitochondrial inner membrane	---	---	---	---	Cluster004
Slc40a1 :10354374	85	No Class	10354374	Slc40a1	solute carrier family 40 (iron-regulated transporter), member 1	NM_016917	RefSeq	Mus musculus solute carrier family 40 (iron-regulated transporter), member 1 (Slc40a1), mRNA.	FALSE	Mm.28756	GO:0006810 // GO:0006811 // GO:0006826	transport // ion transport // iron ion transport	GO:0005886 // GO:0008021 // GO:0016020 // GO:0016021	plasma membrane // synaptic vesicle // membrane // integral to membrane	GO:0005381 // GO:0005506	iron ion transmembrane transporter activity // iron ion binding	---	---	Cluster004
Slc46a1 :10379184	52	No Class	10379184	Slc46a1	solute carrier family 46, member 1	NM_026740	RefSeq	Mus musculus solute carrier family 46, member 1 (Slc46a1), mRNA.	FALSE	Mm.131618	GO:0006810 // GO:0015886	transport // heme transport	GO:0005737 // GO:0005886 // GO:0016020 // GO:0016021 // GO:0016324	cytoplasm // plasma membrane // membrane // integral to membrane // apical plasma membrane	GO:0005542 // GO:0015232	folic acid binding // heme transporter activity	---	---	Cluster004
Slc6a19 :10410530	90	No Class	10410530	Slc6a19	solute carrier family 6 (neurotransmitter transporter), member 19	NM_028878	RefSeq	Mus musculus solute carrier family 6 (neurotransmitter transporter), member 19 (Slc6a19), mRNA.	FALSE	Mm.271635	GO:0006810 // GO:0006836 // GO:0006865 // GO:0015804	transport // neurotransmitter transport // amino acid transport // neutral amino acid transport	GO:0005886 // GO:0005887 // GO:0016020 // GO:0016021	plasma membrane // integral to plasma membrane // membrane // integral to membrane	GO:0005328 // GO:0015175 // GO:0015293	neurotransmitter:sodium symporter activity // neutral amino acid transmembrane transporter activity // symporter activity	---	---	Cluster004
Slc6a20a :10597960	89	No Class	10597960	Slc6a20a	solute carrier family 6 (neurotransmitter transporter), member 20A	NM_139142	RefSeq	Mus musculus solute carrier family 6 (neurotransmitter transporter), member 20A (Slc6a20a), mRNA.	FALSE	Mm.440867	GO:0006810 // GO:0006836 // GO:0006865	transport // neurotransmitter transport // amino acid transport	GO:0005886 // GO:0005887 // GO:0016020 // GO:0016021 // GO:0016324	plasma membrane // integral to plasma membrane // membrane // integral to membrane // apical plasma membrane	GO:0005328 // GO:0015171 // GO:0015293	neurotransmitter:sodium symporter activity // amino acid transmembrane transporter activity // symporter activity	---	---	Cluster004
Slc6a4 :10378816	32	No Class	10378816	Slc6a4	solute carrier family 6 (neurotransmitter transporter, serotonin), member 4	NM_010484	RefSeq	Mus musculus solute carrier family 6 (neurotransmitter transporter, serotonin), member 4 (Slc6a4), mRNA.	FALSE	Mm.300318	GO:0006810 // GO:0006836 // GO:0015844	transport // neurotransmitter transport // monoamine transport	GO:0005887 // GO:0016020 // GO:0016021	integral to plasma membrane // membrane // integral to membrane	GO:0005328 // GO:0005335 // GO:0008504 // GO:0015293	neurotransmitter:sodium symporter activity // serotonin:sodium symporter activity // monoamine transmembrane transporter activity // symporter activity	---	---	Cluster004
Slc7a7 :10419744	17	No Class	10419744	Slc7a7	solute carrier family 7 (cationic amino acid transporter, y+ system), member 7	NM_011405	RefSeq	Mus musculus solute carrier family 7 (cationic amino acid transporter, y+ system), member 7 (Slc7a7), mRNA.	FALSE	Mm.142455	GO:0006810 // GO:0006865	transport // amino acid transport	GO:0005886 // GO:0016020 // GO:0016021	plasma membrane // membrane // integral to membrane	GO:0015171	amino acid transmembrane transporter activity	---	---	Cluster004
Slc7a9 :10552193	76	No Class	10552193	Slc7a9	solute carrier family 7 (cationic amino acid transporter, y+ system), member 9	NM_021291	RefSeq	Mus musculus solute carrier family 7 (cationic amino acid transporter, y+ system), member 9 (Slc7a9), mRNA.	FALSE	Mm.45874	GO:0006810 // GO:0006865	transport // amino acid transport	GO:0016020 // GO:0016021	membrane // integral to membrane	GO:0015171	amino acid transmembrane transporter activity	---	---	Cluster004
Snora41 :10346876	50	No Class	10346876	Snora41	small nucleolar RNA, H/ACA box 41	AF357411	GenBank	Mus musculus clone MBI-83 H/ACA box snoRNA, partial sequence.	FALSE	---	---	---	---	---	---	---	---	---	Cluster004
Snord116 :10564159	42	No Class	10564159	Snord116	small nucleolar RNA, C/D box 116 cluster	AF241256	GenBank	Mus musculus Pwcr1 mRNA, complete sequence.	FALSE	Mm.423722	---	---	---	---	---	---	---	---	Cluster004
Snord116 :10564161	36	No Class	10564161	Snord116	small nucleolar RNA, C/D box 116 cluster	NR_002895	RefSeq	Mus musculus small nucleolar RNA, C/D box 116 cluster (Snord116), non-coding RNA.	FALSE	Mm.423722	---	---	---	---	---	---	---	---	Cluster004
Snord116 :10564163	43	No Class	10564163	Snord116	small nucleolar RNA, C/D box 116 cluster	NR_002895	RefSeq	Mus musculus small nucleolar RNA, C/D box 116 cluster (Snord116), non-coding RNA.	FALSE	Mm.423722	---	---	---	---	---	---	---	---	Cluster004
Snord116 :10564169	91	No Class	10564169	Snord116	small nucleolar RNA, C/D box 116 cluster	AF241256	GenBank	Mus musculus Pwcr1 mRNA, complete sequence.	FALSE	Mm.423722	---	---	---	---	---	---	---	---	Cluster004
Snord116 :10564183	56	No Class	10564183	Snord116	small nucleolar RNA, C/D box 116 cluster	AF241256	GenBank	Mus musculus Pwcr1 mRNA, complete sequence.	FALSE	Mm.423722	---	---	---	---	---	---	---	---	Cluster004
Taf1d :10391985	43	No Class	10391985	Taf1d	TATA box binding protein (Tbp)-associated factor, RNA polymerase I, D	BC056964	GenBank	Mus musculus Josephin domain containing 3, mRNA (cDNA clone IMAGE:6827717).	FALSE	Mm.354115	GO:0006350 // GO:0045449	transcription // regulation of transcription	GO:0005634	nucleus	GO:0003677	DNA binding	---	---	Cluster004
Terf2ip :10575619	24	No Class	10575619	Terf2ip	telomeric repeat binding factor 2, interacting protein	NM_020584	RefSeq	Mus musculus telomeric repeat binding factor 2, interacting protein (Terf2ip), mRNA.	FALSE	Mm.213064	GO:0045449	regulation of transcription	GO:0000781 // GO:0000784 // GO:0005634 // GO:0005694	chromosome, telomeric region // nuclear chromosome, telomeric region // nucleus // chromosome	GO:0003677	DNA binding	---	---	Cluster004
Tff3 :10449657	97	No Class	10449657	Tff3	trefoil factor 3, intestinal	NM_011575	RefSeq	Mus musculus trefoil factor 3, intestinal (Tff3), mRNA.	FALSE	Mm.4641	---	---	GO:0005576 // GO:0005578 // GO:0030141	extracellular region // proteinaceous extracellular matrix // secretory granule	---	---	---	---	Cluster004
Tm4sf20 :10356137	81	No Class	10356137	Tm4sf20	transmembrane 4 L six family member 20	NM_025453	RefSeq	Mus musculus transmembrane 4 L six family member 20 (Tm4sf20), mRNA.	FALSE	Mm.46325	---	---	GO:0005886 // GO:0016020 // GO:0016021	plasma membrane // membrane // integral to membrane	---	---	---	---	Cluster004
Tm4sf4 :10492174	90	No Class	10492174	Tm4sf4	transmembrane 4 superfamily member 4	NM_145539	RefSeq	Mus musculus transmembrane 4 superfamily member 4 (Tm4sf4), mRNA.	FALSE	Mm.26618	---	---	GO:0016020 // GO:0016021	membrane // integral to membrane	---	---	---	---	Cluster004
Treh :10584787	34	No Class	10584787	Treh	trehalase (brush-border membrane glycoprotein)	NM_021481	RefSeq	Mus musculus trehalase (brush-border membrane glycoprotein) (Treh), mRNA.	FALSE	Mm.45380	GO:0005991 // GO:0008152	trehalose metabolic process // metabolic process	GO:0005886 // GO:0005903 // GO:0016020 // GO:0031225	plasma membrane // brush border // membrane // anchored to membrane	GO:0004555 // GO:0016787 // GO:0016798	alpha,alpha-trehalase activity // hydrolase activity // hydrolase activity, acting on glycosyl bonds	---	---	Cluster004
Trim31 :10445053	65	No Class	10445053	Trim31	tripartite motif-containing 31	NM_146077	RefSeq	Mus musculus tripartite motif-containing 31 (Trim31), mRNA.	FALSE	Mm.213417	---	---	---	---	GO:0008270 // GO:0046872	zinc ion binding // metal ion binding	---	---	Cluster004
Ugt2a3 :10531066	72	No Class	10531066	Ugt2a3	UDP glucuronosyltransferase 2 family, polypeptide A3	NM_028094	RefSeq	Mus musculus UDP glucuronosyltransferase 2 family, polypeptide A3 (Ugt2a3), mRNA.	FALSE	---	GO:0008152	metabolic process	GO:0016020 // GO:0016021	membrane // integral to membrane	GO:0015020 // GO:0016740 // GO:0016757 // GO:0016758	glucuronosyltransferase activity // transferase activity // transferase activity, transferring glycosyl groups // transferase activity, transferring hexosyl groups	---	---	Cluster004
Ugt2b36 :10531051	33	No Class	10531051	Ugt2b36	UDP glucuronosyltransferase 2 family, polypeptide B36	NM_001029867	RefSeq	Mus musculus UDP glucuronosyltransferase 2 family, polypeptide B36 (Ugt2b36), mRNA.	FALSE	Mm.439851	---	---	---	---	GO:0016740 // GO:0016757	transferase activity // transferase activity, transferring glycosyl groups	---	---	Cluster004
Ugt2b38 :10531073	26	No Class	10531073	Ugt2b38	UDP glucuronosyltransferase 2 family, polypeptide B38	NM_133894	RefSeq	Mus musculus UDP glucuronosyltransferase 2 family, polypeptide B38 (Ugt2b38), mRNA.	FALSE	Mm.212589	---	---	---	---	GO:0016740	transferase activity	---	---	Cluster004
Ugt2b5 :10531057	52	No Class	10531057	Ugt2b5	UDP glucuronosyltransferase 2 family, polypeptide B5	NM_009467	RefSeq	Mus musculus UDP glucuronosyltransferase 2 family, polypeptide B5 (Ugt2b5), mRNA.	FALSE	Mm.291575	GO:0008152	metabolic process	GO:0005743 // GO:0005783 // GO:0005792 // GO:0016020 // GO:0016021	mitochondrial inner membrane // endoplasmic reticulum // microsome // membrane // integral to membrane	GO:0015020 // GO:0016740 // GO:0016757 // GO:0016758	glucuronosyltransferase activity // transferase activity // transferase activity, transferring glycosyl groups // transferase activity, transferring hexosyl groups	---	---	Cluster004
Vdr :10432032	93	No Class	10432032	Vdr	vitamin D receptor	NM_009504	RefSeq	Mus musculus vitamin D receptor (Vdr), mRNA.	FALSE	Mm.245084	GO:0001501 // GO:0006350 // GO:0006355 // GO:0006816 // GO:0006874 // GO:0007275 // GO:0007595 // GO:0009887 // GO:0016481 // GO:0045449 // GO:0050892 // GO:0060058 // GO:0060745	skeletal system development // transcription // regulation of transcription, DNA-dependent // calcium ion transport // cellular calcium ion homeostasis // multicellular organismal development // lactation // organ morphogenesis // negative regulation of transcription // regulation of transcription // intestinal absorption // positive regulation of apoptosis involved in mammary gland involution //…	GO:0005634	nucleus	GO:0003677 // GO:0003677 // GO:0003700 // GO:0003707 // GO:0004872 // GO:0004879 // GO:0008270 // GO:0030528 // GO:0043565 // GO:0046872	DNA binding // DNA binding // transcription factor activity // steroid hormone receptor activity // receptor activity // ligand-dependent nuclear receptor activity // zinc ion binding // transcription regulator activity // sequence-specific DNA binding // metal ion binding	GenMAPP // GenMAPP	Ovarian_Infertility_Genes // Nuclear_Receptors	Cluster004
Xdh :10452815	59	No Class	10452815	Xdh	xanthine dehydrogenase	NM_011723	RefSeq	Mus musculus xanthine dehydrogenase (Xdh), mRNA.	FALSE	Mm.11223	GO:0007595 // GO:0030856 // GO:0055114	lactation // regulation of epithelial cell differentiation // oxidation reduction	GO:0005777	peroxisome	GO:0003824 // GO:0004854 // GO:0004855 // GO:0005506 // GO:0009055 // GO:0016491 // GO:0030151 // GO:0046872 // GO:0050660 // GO:0051536 // GO:0051537	catalytic activity // xanthine dehydrogenase activity // xanthine oxidase activity // iron ion binding // electron carrier activity // oxidoreductase activity // molybdenum ion binding // metal ion binding // FAD binding // iron-sulfur cluster binding // 2 iron, 2 sulfur cluster binding	---	---	Cluster004
Zfp825 :10410650	22	No Class	10410650	Zfp825	zinc finger protein 825	NM_146231	RefSeq	Mus musculus zinc finger protein 825 (Zfp825), mRNA.	FALSE	Mm.296909	GO:0006350	transcription	GO:0005634	nucleus	GO:0008270 // GO:0046872	zinc ion binding // metal ion binding	---	---	Cluster004
---:10352369	82	No Class	10352369	---	---	GENSCAN00000030063	ENSEMBL	cdna:Genscan chromosome:NCBIM37:1:183528516:183715706:1	FALSE	---	---	---	---	---	---	---	---	---	Cluster005
---:10373751	103	No Class	10373751	---	---	ENSMUST00000044742	ENSEMBL	Putative uncharacterized protein gene:ENSMUSG00000034587	FALSE	---	---	---	---	---	---	---	---	---	Cluster005
---:10383152	97	No Class	10383152	---	---	ENSMUST00000093902	ENSEMBL	Ring finger protein 213 gene:ENSMUSG00000070327	FALSE	---	---	---	---	---	---	---	---	---	Cluster005
---:10383168	88	No Class	10383168	---	---	ENSMUST00000093902	ENSEMBL	Ring finger protein 213 gene:ENSMUSG00000070327	FALSE	---	---	---	---	---	---	---	---	---	Cluster005
---:10383192	52	No Class	10383192	---	---	ENSMUST00000093902	ENSEMBL	Ring finger protein 213 gene:ENSMUSG00000070327	FALSE	---	---	---	---	---	---	---	---	---	Cluster005
---:10383194	93	No Class	10383194	---	---	ENSMUST00000093902	ENSEMBL	Ring finger protein 213 gene:ENSMUSG00000070327	FALSE	---	---	---	---	---	---	---	---	---	Cluster005
---:10383196	95	No Class	10383196	---	---	ENSMUST00000093902	ENSEMBL	Ring finger protein 213 gene:ENSMUSG00000070327	FALSE	---	---	---	---	---	---	---	---	---	Cluster005
---:10383198	92	No Class	10383198	---	---	ENSMUST00000093902	ENSEMBL	Ring finger protein 213 gene:ENSMUSG00000070327	FALSE	---	---	---	---	---	---	---	---	---	Cluster005
---:10383200	97	No Class	10383200	---	---	ENSMUST00000093902	ENSEMBL	Ring finger protein 213 gene:ENSMUSG00000070327	FALSE	---	---	---	---	---	---	---	---	---	Cluster005
---:10383202	90	No Class	10383202	---	---	ENSMUST00000093902	ENSEMBL	Ring finger protein 213 gene:ENSMUSG00000070327	FALSE	---	---	---	---	---	---	---	---	---	Cluster005
---:10383204	77	No Class	10383204	---	---	ENSMUST00000093902	ENSEMBL	Ring finger protein 213 gene:ENSMUSG00000070327	FALSE	---	---	---	---	---	---	---	---	---	Cluster005
---:10383206	93	No Class	10383206	---	---	ENSMUST00000093902	ENSEMBL	Ring finger protein 213 gene:ENSMUSG00000070327	FALSE	---	---	---	---	---	---	---	---	---	Cluster005
---:10383208	43	No Class	10383208	---	---	ENSMUST00000093902	ENSEMBL	Ring finger protein 213 gene:ENSMUSG00000070327	FALSE	---	---	---	---	---	---	---	---	---	Cluster005
---:10383210	95	No Class	10383210	---	---	ENSMUST00000093902	ENSEMBL	Ring finger protein 213 gene:ENSMUSG00000070327	FALSE	---	---	---	---	---	---	---	---	---	Cluster005
---:10383212	100	No Class	10383212	---	---	ENSMUST00000093902	ENSEMBL	Ring finger protein 213 gene:ENSMUSG00000070327	FALSE	---	---	---	---	---	---	---	---	---	Cluster005
---:10403392	49	No Class	10403392	---	---	GENSCAN00000019121	ENSEMBL	cdna:Genscan chromosome:NCBIM37:13:7386393:7387082:1	FALSE	---	---	---	---	---	---	---	---	---	Cluster005
---:10410774	28	No Class	10410774	---	---	GENSCAN00000034109	ENSEMBL	cdna:Genscan chromosome:NCBIM37:13:79093443:79094053:-1	FALSE	---	---	---	---	---	---	---	---	---	Cluster005
---:10414965	95	No Class	10414965	---	---	X63927	GenBank	Mus musculus mRNA for T-cell receptor alpha chain (C5).	FALSE	---	---	---	---	---	---	---	---	---	Cluster005
---:10440425	57	No Class	10440425	---	---	ENSMUST00000082928	ENSEMBL	ncrna:snoRNA chromosome:NCBIM37:16:78423975:78424104:-1 gene:ENSMUSG00000064862	FALSE	---	---	---	---	---	---	---	---	---	Cluster005
---:10455959	38	No Class	10455959	---	---	GENSCAN00000017161	ENSEMBL	cdna:Genscan chromosome:NCBIM37:18:60459501:60484677:1	FALSE	---	---	---	---	---	---	---	---	---	Cluster005
---:10476102	9	No Class	10476102	---	---	ENSMUST00000083353	ENSEMBL	ncrna:snoRNA chromosome:NCBIM37:2:130101973:130102105:1 gene:ENSMUSG00000065287	FALSE	---	---	---	---	---	---	---	---	---	Cluster005
---:10497064	19	No Class	10497064	---	---	ENSMUST00000082576	ENSEMBL	ncrna:snRNA chromosome:NCBIM37:3:157028966:157029068:1 gene:ENSMUSG00000064510	FALSE	---	---	---	---	---	---	---	---	---	Cluster005
---:10584524	22	No Class	10584524	---	---	ENSMUST00000085747	ENSEMBL	cdna:pseudogene chromosome:NCBIM37:9:39858607:39860025:1 gene:ENSMUSG00000066639	FALSE	---	---	---	---	---	---	---	---	---	Cluster005
---:10584589	31	No Class	10584589	---	---	mmu-mir-100	miRBase Micro RNA Database	MI0000692 Mus musculus miR-100 stem-loop	FALSE	---	---	---	---	---	---	---	---	---	Cluster005
---:10594515	21	No Class	10594515	---	---	ENSMUST00000093721	ENSEMBL	ncrna:snRNA chromosome:NCBIM37:9:65049533:65049648:-1 gene:ENSMUSG00000075930	FALSE	---	---	---	---	---	---	---	---	---	Cluster005
---:10604587	47	No Class	10604587	---	---	mmu-mir-363	miRBase Micro RNA Database	MI0000765 Mus musculus miR-363 stem-loop	FALSE	---	---	---	---	---	---	---	---	---	Cluster005
---:10608648	21	No Class	10608648	---	---	NM_009017.1	---	Mus musculus retinoic acid early transcript beta (Raet1b), mRNA	---	---	---	---	---	---	---	---	---	---	Cluster005
---:10608650	101	No Class	10608650	---	---	NM_010399.2	---	Mus musculus histocompatibility 2, T region locus 9 (H2-T9), mRNA	---	---	---	---	---	---	---	---	---	---	Cluster005
---:10608661	36	No Class	10608661	---	---	NM_198193.2	---	Mus musculus retinoic acid early transcript 1E (Raet1e), mRNA	---	---	---	---	---	---	---	---	---	---	Cluster005
---:10608680	62	No Class	10608680	---	---	NM_010395.5	---	Mus musculus histocompatibility 2, T region locus 10 (H2-T10), mRNA	---	---	---	---	---	---	---	---	---	---	Cluster005
2810408M09Rik :10489719	70	No Class	10489719	2810408M09Rik	RIKEN cDNA 2810408M09 gene	NM_001007581	RefSeq	Mus musculus RIKEN cDNA 2810408M09 gene (2810408M09Rik), mRNA.	FALSE	Mm.330785	---	---	---	---	GO:0016301	kinase activity	---	---	Cluster005
A930038C07Rik :10538802	41	No Class	10538802	A930038C07Rik	RIKEN cDNA A930038C07 gene	BC047154	GenBank	Mus musculus RIKEN cDNA A930038C07 gene, mRNA (cDNA clone MGC:54980 IMAGE:6489681), complete cds.	FALSE	Mm.52392	GO:0010811 // GO:0019800 // GO:0030198	positive regulation of cell-substrate adhesion // peptide cross-linking via chondroitin 4-sulfate glycosaminoglycan // extracellular matrix organization	GO:0005576 // GO:0031012	extracellular region // extracellular matrix	GO:0005539 // GO:0008201	glycosaminoglycan binding // heparin binding	---	---	Cluster005
Ablim3 :10459262	16	No Class	10459262	Ablim3	actin binding LIM protein family, member 3	NM_198649	RefSeq	Mus musculus actin binding LIM protein family, member 3 (Ablim3), mRNA.	FALSE	Mm.329478	GO:0007010 // GO:0045944	cytoskeleton organization // positive regulation of transcription from RNA polymerase II promoter	GO:0005737	cytoplasm	GO:0003779 // GO:0008270 // GO:0046872	actin binding // zinc ion binding // metal ion binding	---	---	Cluster005
Abpd :10562291	18	No Class	10562291	Abpd	androgen binding protein delta	NM_001009952	RefSeq	Mus musculus androgen binding protein delta (Abpd), mRNA.	FALSE	Mm.389857	GO:0008150	biological_process	GO:0005575 // GO:0005576	cellular_component // extracellular region	GO:0003674 // GO:0005488	molecular_function // binding	---	---	Cluster005
Agk :10410929	52	No Class	10410929	Agk	acylglycerol kinase	NM_023538	RefSeq	Mus musculus acylglycerol kinase (Agk), mRNA.	FALSE	Mm.32840	GO:0007205 // GO:0046834	activation of protein kinase C activity by G-protein coupled receptor protein signaling pathway // lipid phosphorylation	GO:0005739 // GO:0016020	mitochondrion // membrane	GO:0000166 // GO:0001727 // GO:0001729 // GO:0004143 // GO:0005524 // GO:0016301 // GO:0016740 // GO:0047620	nucleotide binding // lipid kinase activity // ceramide kinase activity // diacylglycerol kinase activity // ATP binding // kinase activity // transferase activity // acylglycerol kinase activity	---	---	Cluster005
Apol9a :10430174	104	No Class	10430174	Apol9a	apolipoprotein L 9a	NM_173786	RefSeq	Mus musculus apolipoprotein L 9a (Apol9a), transcript variant 1, mRNA.	FALSE	Mm.243758	---	---	---	---	---	---	---	---	Cluster005
Apol9b :10425049	103	No Class	10425049	Apol9b	apolipoprotein L 9b	NM_173743	RefSeq	Mus musculus apolipoprotein L 9b (Apol9b), mRNA.	FALSE	Mm.422856	---	---	---	---	---	---	---	---	Cluster005
AW112010 :10466127	70	No Class	10466127	AW112010	expressed sequence AW112010	EF660528	GenBank	Mus musculus small secreted protein interferon-induced mRNA, complete cds.	FALSE	Mm.6381	---	---	---	---	---	---	---	---	Cluster005
B4galnt3 :10547471	18	No Class	10547471	B4galnt3	beta-1,4-N-acetyl-galactosaminyl transferase 3	NM_198884	RefSeq	Mus musculus beta-1,4-N-acetyl-galactosaminyl transferase 3 (B4galnt3), mRNA.	FALSE	Mm.321840	---	---	GO:0005794 // GO:0016020 // GO:0016021 // GO:0032580	Golgi apparatus // membrane // integral to membrane // Golgi cisterna membrane	GO:0016740 // GO:0016758 // GO:0033842	transferase activity // transferase activity, transferring hexosyl groups // N-acetyl-beta-glucosaminyl-glycoprotein 4-beta-N-acetylgalactosaminyltransferase activity	---	---	Cluster005
Batf2 :10460767	100	No Class	10460767	Batf2	basic leucine zipper transcription factor, ATF-like 2	NM_028967	RefSeq	Mus musculus basic leucine zipper transcription factor, ATF-like 2 (Batf2), mRNA.	FALSE	Mm.478642	GO:0006355	regulation of transcription, DNA-dependent	GO:0005634	nucleus	GO:0003677 // GO:0003700 // GO:0043565 // GO:0046983	DNA binding // transcription factor activity // sequence-specific DNA binding // protein dimerization activity	---	---	Cluster005
BC006779 :10490632	59	No Class	10490632	BC006779	cDNA sequence BC006779	NM_183162	RefSeq	Mus musculus cDNA sequence BC006779 (BC006779), mRNA.	FALSE	Mm.315872	---	---	---	---	GO:0000166 // GO:0003677 // GO:0004872 // GO:0005524	nucleotide binding // DNA binding // receptor activity // ATP binding	---	---	Cluster005
Bst2 :10579532	103	No Class	10579532	Bst2	bone marrow stromal cell antigen 2	NM_198095	RefSeq	Mus musculus bone marrow stromal cell antigen 2 (Bst2), mRNA.	FALSE	Mm.260325	---	---	GO:0005794 // GO:0005886 // GO:0016020 // GO:0016021 // GO:0031225	Golgi apparatus // plasma membrane // membrane // integral to membrane // anchored to membrane	---	---	---	---	Cluster005
Cd274 :10462390	83	No Class	10462390	Cd274	CD274 antigen	NM_021893	RefSeq	Mus musculus CD274 antigen (Cd274), mRNA.	FALSE	Mm.245363	GO:0042130	negative regulation of T cell proliferation	GO:0005886 // GO:0009897 // GO:0016020 // GO:0016021	plasma membrane // external side of plasma membrane // membrane // integral to membrane	GO:0004872 // GO:0005515	receptor activity // protein binding	---	---	Cluster005
Cmpk2 :10395039	101	No Class	10395039	Cmpk2	cytidine monophosphate (UMP-CMP) kinase 2, mitochondrial	NM_020557	RefSeq	Mus musculus cytidine monophosphate (UMP-CMP) kinase 2, mitochondrial (Cmpk2), nuclear gene encoding mitochondrial protein, mRNA.	FALSE	Mm.271839	GO:0006221 // GO:0006233	pyrimidine nucleotide biosynthetic process // dTDP biosynthetic process	GO:0005739	mitochondrion	GO:0000166 // GO:0004127 // GO:0004798 // GO:0005524 // GO:0016301 // GO:0016740	nucleotide binding // cytidylate kinase activity // thymidylate kinase activity // ATP binding // kinase activity // transferase activity	---	---	Cluster005
Csn3 :10522895	25	No Class	10522895	Csn3	casein kappa	NM_007786	RefSeq	Mus musculus casein kappa (Csn3), mRNA.	FALSE	Mm.296303	---	---	GO:0005576	extracellular region	---	---	---	---	Cluster005
Csprs :10356274	104	No Class	10356274	Csprs	component of Sp100-rs	NM_033616	RefSeq	Mus musculus component of Sp100-rs (Csprs), mRNA.	FALSE	Mm.362644 // Mm.440912 // Mm.441375	---	---	GO:0005634	nucleus	GO:0004872	receptor activity	---	---	Cluster005
Csprs :10582879	108	No Class	10582879	Csprs	component of Sp100-rs	NM_033616	RefSeq	Mus musculus component of Sp100-rs (Csprs), mRNA.	FALSE	Mm.362644 // Mm.440912 // Mm.441375	---	---	GO:0005634	nucleus	GO:0004872	receptor activity	---	---	Cluster005
D14Ertd668e :10420488	42	No Class	10420488	D14Ertd668e	DNA segment, Chr 14, ERATO Doi 668, expressed	BC145673	GenBank	Mus musculus DNA segment, Chr 14, ERATO Doi 668, expressed, mRNA (cDNA clone MGC:175560 IMAGE:40130976), complete cds.	FALSE	Mm.205022	---	---	---	---	---	---	---	---	Cluster005
Daxx :10444056	52	No Class	10444056	Daxx	Fas death domain-associated protein	NM_007829	RefSeq	Mus musculus Fas death domain-associated protein (Daxx), mRNA.	FALSE	Mm.271809	GO:0000281 // GO:0006350 // GO:0006915 // GO:0045449	cytokinesis after mitosis // transcription // apoptosis // regulation of transcription	GO:0000792 // GO:0005634 // GO:0005634 // GO:0005737 // GO:0016605	heterochromatin // nucleus // nucleus // cytoplasm // PML body	GO:0005515 // GO:0016564	protein binding // transcription repressor activity	---	---	Cluster005
Ddx58 :10512067	110	No Class	10512067	Ddx58	DEAD (Asp-Glu-Ala-Asp) box polypeptide 58	NM_172689	RefSeq	Mus musculus DEAD (Asp-Glu-Ala-Asp) box polypeptide 58 (Ddx58), mRNA.	FALSE	Mm.86382	GO:0006955 // GO:0009615 // GO:0045087	immune response // response to virus // innate immune response	GO:0005737	cytoplasm	GO:0000166 // GO:0003676 // GO:0003723 // GO:0004386 // GO:0005524 // GO:0008026 // GO:0016787	nucleotide binding // nucleic acid binding // RNA binding // helicase activity // ATP binding // ATP-dependent helicase activity // hydrolase activity	---	---	Cluster005
Ddx60 :10571984	109	No Class	10571984	Ddx60	DEAD (Asp-Glu-Ala-Asp) box polypeptide 60	NM_001081215	RefSeq	Mus musculus DEAD (Asp-Glu-Ala-Asp) box polypeptide 60 (Ddx60), mRNA.	FALSE	Mm.275233	GO:0008150	biological_process	GO:0005575	cellular_component	GO:0003674	molecular_function	---	---	Cluster005
[truncated: 4,945 more rows]

## Sheet: GO term analysis clusters4-5-8
Name	Connections	Gene Symbol	Gene Description	MCL_1.7_6		GO enrichment (DAVID)						Go enrichment (GATHER)
---:10398406	80	---	---	Cluster004		Term	Type	Number of genes	p-value	BH p-value		Term	Number of genes	p value	Bayes factor
---:10438415	54	---	---	Cluster004		brush border membrane	CC	11	110000000000	1.6e-09		xenobiotic metabolism	11	0.0004	10
[truncated: 554 more rows]
